# Supplementary material for: Natural Product Alantolactone Targeting AKR1C1 Suppresses Cell Proliferation and Metastasis in Non-Small-Cell Lung Cancer
Source: Front Pharmacol. 2022 Mar 15;13:847906. doi: 10.3389/fphar.2022.847906 (PMC8965451; doi:10.3389/fphar.2022.847906)
Supplement: Supplementary file 1 [file Table2.XLSX]

## Sheet: Sheet1
Gene names	FC_AL	-10log p (AL)
March-5	-0.0745488	0.0600806
Sept-2	-0.000958101	0.00123509
Sept-9	-0.0311246	0.0638995
Sept-10	-0.0517071	0.113391
Sept-11	-0.0226665	0.0677261
Sept-15	0.196568	0.319965
AAAS	-0.00666062	0.00570584
AAMP	0.0896915	0.053644
AARS	-0.289471	1.0754
AASDHPPT	0.0183795	0.0398115
ABCB10	0.131279	0.121376
ABCB6	0.0648099	0.108157
ABCB7	-0.0668748	0.114738
ABCC1	0.178353	0.0516404
ABCC2	-0.0171367	0.0109123
ABCC4	0.166566	0.212273
ABCD3	-0.179146	0.320949
ABCE1	-0.146008	0.533282
ABCF1	-0.0858405	0.0610441
ABCF2	-0.259572	0.934878
ABCG2	0.117323	0.0729625
ABHD10	0.248905	0.158121
ABHD14B	-0.0271385	0.032361
ABHD17B	0.207073	0.112812
ABRACL	-0.393657	0.98196
ACAA1	-0.0851334	0.0623829
ACAA2	0.120991	0.907624
ACAD9	0.129731	0.0592985
ACADM	0.0550604	0.135627
ACADS	0.210274	0.340686
ACADSB	-0.0651342	0.0682055
ACADVL	0.0476109	0.198112
ACAT1	0.0271945	0.101053
ACAT2	-0.0365766	0.0611
ACBD3	-0.0554087	0.0725261
ACIN1	0.360915	0.818163
ACLY	-0.0666137	0.11285
ACO1	0.0644325	0.71002
ACO2	0.153212	0.578943
ACOT13	0.0472718	0.0823122
ACOT7	-0.005744	0.0207525
ACOT9	-0.0951657	0.144607
ACOX1	0.0151921	0.0248073
ACP2	0.144182	0.112753
ACSL3	-0.112986	0.11051
ACTB	0.162903	0.178283
ACTC1	0.0244337	0.0799933
ACTG1	-0.0625955	0.22838
ACTL6A	0.0175	0.0369225
ACTN1	-0.0417841	0.105086
ACTN4	-0.0269215	0.101424
ACTR10	0.174695	0.15087
ACTR1A	0.118578	0.125717
ACTR2	-0.0635323	0.275845
ACTR3	0.0384817	0.129278
ADAM10	0.0733197	0.0531982
ADAM9	0.0549249	0.0172998
ADD1	-0.0505017	0.0427495
ADH5	0.0230637	0.0367385
ADI1	0.197034	0.269937
ADK	-0.0608388	0.334692
ADPGK	0.102759	0.102597
ADRM1	-0.112939	0.093632
ADSL	-0.0407274	0.206807
ADSS	0.0716661	0.19166
AFG3L2	-0.0988149	0.0809935
AGFG1	0.121691	0.0190229
AGK	0.00273753	0.00177483
AGPAT5	0.10708	0.0966965
AGPAT9	0.1072	0.0503474
AGPS	0.0533336	0.320288
AGR2	0.0913322	0.0555745
AHCY	-0.125307	0.882968
AHCYL1	-0.112138	0.126981
AHNAK	0.031715	0.0971967
AHNAK2	0.288937	0.213129
AHSA1	0.073564	0.0624862
AIFM1	0.0808731	0.469253
AIFM2	0.134022	0.150243
AIMP1	0.164469	0.129315
AIP	-0.13715	0.13566
AK1	0.0416687	0.0382025
AK2	0.0308277	0.16532
AK3	-0.0116843	0.00604348
AKR1A1	0.322417	1.2159
AKR1B1	0.289096	0.98228
AKR1B10	-0.043696	0.176854
AKR1C1	2.16503	3.53358
AKR1C2	1.52459	1.41872
AKR1C3	1.29634	2.34628
AKR7A2	0.0906022	0.0326497
ALCAM	0.0433484	0.0846919
ALDH16A1	-0.0669717	0.0909239
ALDH18A1	-0.254605	0.335629
ALDH1A1	0.0230424	0.0755013
ALDH1B1	-0.000900432	0.00083288
ALDH3A1	-0.248436	1.57158
ALDH3A2	-0.0654993	0.0460729
ALDH9A1	-0.000210608	0.00146748
ALDOA	-0.128452	0.221996
ALDOC	-0.0139731	0.016508
ALG5	-0.0244161	0.109236
ALG8	-0.270858	0.502317
ALYREF	-0.0381482	0.0535929
AMPD2	-0.0466955	0.0749376
ANAPC7	-0.0144456	0.0118994
ANO6	0.116344	0.135633
ANP32A	0.152358	1.33128
ANP32B	0.099258	0.484108
ANP32E	0.605559	0.905977
ANTXR1	0.0912963	0.053453
ANXA1	0.0850799	0.193214
ANXA2	-0.0563508	0.181812
ANXA3	0.142012	0.0684611
ANXA5	0.117524	0.23869
ANXA6	0.0234901	0.0438014
ANXA7	-0.101033	0.243724
AP1B1	0.166439	0.0495398
AP1G1	-0.0882703	0.0427484
AP1M1	0.0665495	0.116327
AP2A1	0.101964	0.142032
AP2A2	0.191303	0.061453
AP2B1	0.0456735	0.0427424
AP2M1	-0.00800618	0.0232219
AP2S1	0.136855	0.109089
AP3B1	0.0231487	0.0587192
AP3D1	-0.0759844	0.0886957
AP3S1	0.196314	0.234742
APEH	0.0456046	0.0321586
APEX1	0.266808	0.391102
API5	0.167632	0.518647
APIP	0.14698	0.0733355
APLP2	-0.119256	0.102815
APMAP	0.0621932	0.162196
APOA1BP	-0.041967	0.130142
APOB	0.0211713	0.00813684
APOO	0.217113	0.682284
APOOL	0.293271	0.105802
APP	-0.248178	0.320827
APRT	-0.0778289	0.197888
ARCN1	0.0440648	0.176017
ARF1	-0.0840656	0.21382
ARF3	-0.0126918	0.0116692
ARF4	-0.261883	0.218424
ARF5	-0.209107	0.411249
ARF6	-0.110551	0.189015
ARFIP1	-0.00695808	0.00575444
ARGLU1	0.185911	0.69111
ARHGAP1	0.172719	0.228274
ARHGDIA	-0.0533131	0.140851
ARIH1	-0.0352434	0.0109673
ARL1	-0.181709	0.506982
ARL2	-0.00602237	0.00831528
ARL2BP	0.0528338	0.0166684
ARL3	-0.20986	0.625892
ARL6IP5	0.136595	0.11582
ARL8A	0.180363	0.68719
ARL8B	0.0812433	0.260295
ARMC1	0.157913	0.114684
ARPC1B	0.0133068	0.0394412
ARPC1B	0.0843595	0.349489
ARPC2	0.0904479	0.107867
ARPC3	0.0300217	0.0373471
ARPC4	0.0604957	0.109994
ARPC5	-0.0544521	0.048852
ARPC5L	-0.0749012	0.0204327
ARPP19	0.435529	0.256669
ASAH1	-0.0323031	0.0284361
ASB9	0.0146421	0.0157143
ASNA1	-0.138079	0.921659
ASNS	-0.2633	0.754399
ASPH	0.145482	1.01367
ASS1	-0.109541	0.458148
ATAD1	-0.220206	0.163344
ATAD3A	-0.173154	0.0820172
ATG3	0.0187942	0.0351983
ATIC	-0.212308	1.96905
ATL2	-0.0318221	0.0401922
ATL3	-0.110417	0.242172
ATOX1	-0.149332	0.154022
ATP11C	0.141708	0.100559
ATP13A1	0.00547193	0.00455583
ATP13A3	0.0270579	0.014618
ATP1A1	0.0465614	0.0962599
ATP1B1	0.165574	0.100352
ATP1B3	-0.00286163	0.00911466
ATP2A2	-0.0651084	0.765524
ATP2B1	-0.106533	0.158142
ATP5A1	0.067793	0.150081
ATP5B	0.111092	0.289977
ATP5C1	0.00890736	0.0262153
ATP5D	0.111096	0.103394
ATP5E	0.0778953	0.112498
ATP5F1	0.0585728	0.159739
ATP5H	0.124301	0.175181
ATP5I	0.130588	0.112707
ATP5J	0.221649	0.0337488
ATP5J2	0.109223	0.100363
ATP5L	0.0929038	0.264406
ATP5O	0.163857	0.39814
ATP6	0.267888	0.196773
ATP6AP1	0.117315	0.289234
ATP6AP2	0.052879	0.067901
ATP6V0A1	0.102113	0.0668581
ATP6V0A2	0.00615283	0.00171608
ATP6V0C	0.177081	0.118643
ATP6V0D1	0.0071787	0.00676572
ATP6V1A	0.0746092	0.257231
ATP6V1B2	0.164171	0.336037
ATP6V1C1	0.239301	0.142799
ATP6V1D	0.14311	0.424817
ATP6V1E1	0.0887778	0.59588
ATP6V1F	0.0333357	0.0178644
ATP6V1G1	0.184816	0.418976
ATP6V1H	-0.0343937	0.198094
ATPIF1	0.060729	0.0615143
ATXN10	0.0649832	0.0583407
ATXN2L	0.104296	0.211696
AVL9	0.0842603	0.0827148
B2M	-0.16162	0.321979
BABAM1	-0.0943434	0.072748
BAG1	0.00910869	0.00338248
BAG2	0.265391	0.190462
BAG3	0.0840111	0.0537432
BAG6	0.263175	0.483782
BAIAP2L1	-0.00318382	0.00546207
BANF1	-0.032225	0.0763437
BASP1	-0.74688	2.07009
BAX	-0.0276083	0.0183467
BCAP29	-0.108889	0.0551604
BCAP31	-0.138615	0.267323
BCAT1	0.0023202	0.00890299
BCAT2	0.114013	0.111661
BCCIP	0.0318184	0.052693
BCL2L13	0.105645	0.119253
BCLAF1	0.588309	1.25959
BCS1L	0.156365	0.103132
BICD2	0.310045	0.212387
BID	0.031502	0.0454593
BIN1	0.064175	0.0200968
BLMH	-0.055094	0.111914
BLVRA	-0.159804	0.364407
BLVRB	0.0524159	0.0384089
BOD1L1	0.127329	0.325866
BOLA2	-0.203636	0.0796313
BOLA3	0.03833	0.0285836
BPNT1	0.0621794	0.184167
BRCC3	0.0227488	0.0264094
BRE	0.00918057	0.0126149
BRI3BP	0.0785931	0.0685714
BRIX1	0.598423	0.408436
BROX	0.179771	0.186076
BSG	0.110439	0.223553
BTF3	0.00991005	0.00933618
BTF3L4	0.134264	0.375859
BUB3	0.00980515	0.035156
BUD31	0.508582	0.734054
BZW1	-0.0643707	0.0378942
BZW2	-0.0757537	0.176426
C11orf73	0.208082	0.196242
C12orf10	0.155947	0.105088
C12orf10	0.0451404	0.0867039
C12orf29	-0.0171798	0.0123712
C12orf73	0.369406	0.307606
C14orf142	-0.0896237	0.113084
C14orf166	0.221101	0.708826
C19orf43	-0.262954	0.424775
C19orf53	-0.137174	0.0268424
C1orf123	0.0102198	0.0197579
C1QBP	0.461805	2.51446
C20orf27	-0.20783	0.700557
C21orf33	0.217465	0.375127
C2orf47	0.723112	0.832746
C4orf32	0.219081	0.141392
C9orf142	0.0113212	0.00295808
C9orf41	0.142241	0.0943573
C9orf74	0.185813	0.292009
C9orf78	0.106711	0.112234
CA2	0.199245	0.284337
CAB39	-0.0577047	0.162234
CACYBP	-0.205679	1.26411
CAD	0.0545214	0.0657044
CALB2	0.303898	0.30808
CALD1	0.108831	0.215659
CALD1	0.078963	0.503446
CALM3	-0.140487	0.0992582
CALR	0.2011	0.760024
CALU	0.0226366	0.0890393
CAMSAP2	0.001466	0.00147669
CAND1	-0.0557995	0.508732
CANX	0.030152	0.11218
CAP1	-0.0478028	0.118613
CAPN1	-0.0300834	0.0809051
CAPN2	0.0182495	0.0336667
CAPNS1	0.0194312	0.0288563
CAPRIN1	0.0493606	0.215635
CAPZA1	0.075387	0.80934
CAPZA2	0.0368433	0.0720325
CAPZB	0.0171193	0.0292785
CARHSP1	-0.130963	0.0743321
CARM1	-0.183537	0.209586
CARS	-0.150828	0.200509
CARS2	-0.0484171	0.0582402
CASP3	-0.0267083	0.0263612
CASP6	0.206492	0.190236
CASP7	0.00893125	0.00858193
CAST	0.00311528	0.00601074
CAV1	0.125648	0.198311
CBS	0.127962	0.0872433
CBX1	0.476723	1.68965
CBX3	0.408565	3.55572
CBX5	0.419908	0.186435
CCDC124	0.122891	0.301538
CCDC43	0.102562	0.258934
CCDC47	0.0621596	0.0627434
CCDC51	-0.373319	0.75949
CCDC58	0.088138	0.0453185
CCDC6	0.0653995	0.210585
CCDC71L	0.240869	0.40137
CCDC86	-0.225265	0.0444045
CCNB1	0.117524	0.0517404
CCNK	0.100329	0.0749069
CCPG1	-0.25594	0.158035
CCT2	-0.0802418	0.29691
CCT3	-0.0707407	0.319463
CCT4	-0.0688813	0.355004
CCT5	-0.129728	0.37863
CCT6A	-0.0900519	0.30139
CCT7	-0.0908563	0.531914
CCT8	-0.11528	0.353474
CD109	-0.0346369	0.0804088
CD151	-1.07663	0.717676
CD2AP	0.135711	0.19166
CD36	0.0244816	0.0357135
CD44	0.169687	0.422008
CD47	-0.0635113	0.0614841
CD55	0.0781332	0.051862
CD63	0.230285	0.199392
CD70	-0.109775	0.0789547
CD81	-0.0531239	0.0571277
CD9	-0.0206357	0.0563034
CD97	-0.0249578	0.0138386
CDC123	-0.0824314	0.0370749
CDC23	-0.00281109	0.00165557
CDC27	0.067517	0.0809806
CDC37	-0.0264221	0.438925
CDC42	-0.0750908	0.0713393
CDH13	-0.0614581	0.0725018
CDH2	0.0330851	0.0344732
CDIPT	0.100976	0.590447
CDK1	-0.0296921	0.202402
CDK2	0.0416834	0.0126167
CDK7	0.172687	0.22745
CDV3	0.00554018	0.00385572
CEP112	0.194982	0.0751465
CEPT1	0.106728	0.0816569
CERS2	0.459138	0.381346
CFAP20	0.0402521	0.0339524
CFDP1	0.322356	0.143652
CFL1	-0.0377883	0.0558959
CFL2	0.00574497	0.00463821
CHAC2	-0.054417	0.0330595
CHAF1B	0.125685	0.0389586
CHCHD3	0.0602337	0.045668
CHCHD4	0.0264279	0.00545288
CHML	-0.142895	0.977135
CHMP1A	0.00485029	0.00275543
CHMP2A	0.173809	0.0629167
CHMP2B	0.166571	0.043875
CHMP3	-0.0221481	0.00595789
CHMP4A	0.102461	0.716614
CHMP4B	-0.0223835	0.014413
CHMP5	0.0640769	0.0477103
CHORDC1	-0.132286	0.433921
CHP1	0.200245	1.60622
CIAO1	-0.134948	0.195474
CIAPIN1	-0.0324916	0.134736
CIRBP	0.123091	1.48039
CIRH1A	-0.0547321	0.11082
CISD1	0.08822	0.0242063
CISD2	0.228726	0.278064
CKAP4	0.390656	1.92349
CKB	-0.0879069	0.159214
CLCC1	0.150117	0.160386
CLIC1	0.0307616	0.426533
CLIC4	0.0900619	0.140716
CLINT1	0.0326544	0.0151867
CLIP1	0.0877321	0.119402
CLN3	0.0559389	0.119358
CLNS1A	0.289348	0.334534
CLPP	0.161688	0.662039
CLPTM1	0.211158	0.392867
CLPTM1L	0.0893473	0.317383
CLPX	-0.0493896	0.0205181
CLTA	0.0306546	0.0352498
CLTB	0.102772	0.835725
CLTC	0.102148	0.410018
CLU	-0.303543	0.350062
CLUH	0.224189	1.12743
CMBL	-0.0398199	0.442519
CMPK1	-0.237443	0.541032
CNBP	0.0891759	0.388105
CNDP2	-0.0439347	0.127143
CNIH4	-0.154277	0.0600703
CNOT3	-0.0615753	0.139222
CNP	-0.0887684	0.256575
CNPY2	0.242628	1.20791
CNPY3	0.213523	0.245406
CNTN1	-0.090397	0.0887466
COA1	0.30691	0.168483
COA3	0.0719069	0.187793
COA6	0.0163118	0.0106209
COA7	0.0426428	0.0532274
COL5A2	-0.0251145	0.0362402
COLGALT1	0.423166	0.553004
COMT	-0.0272666	0.0744073
COMT	-0.0766443	0.0589257
COPA	-0.053259	0.0553338
COPB1	0.0346627	0.194422
COPB2	0.0427674	0.0530786
COPE	-0.00138747	0.00105157
COPG1	-0.0585577	0.167871
COPG2	-0.179228	0.12338
COPS2	0.0406542	0.0835586
COPS3	-0.0241908	0.0250712
COPS4	-0.0246327	0.079756
COPS5	-0.103373	0.05587
COPS6	-0.0228435	0.048595
COPS7A	0.040306	0.0318675
COPS7B	-0.0532247	0.0170568
COPS8	-0.0237376	0.0192706
COPZ1	-0.0361842	0.0365634
COQ9	0.170763	0.0640883
CORO1C	0.00178306	0.00391101
COTL1	0.109797	0.151682
COX14	0.110988	0.0364094
COX15	0.142581	0.379822
COX20	0.0669406	0.020534
COX4I1	0.116765	0.281346
COX5A	-0.0758845	0.0697783
COX5B	0.0290777	0.166406
COX6C	0.301414	0.300859
CPD	0.115552	0.177875
CPNE1	0.133712	0.194254
CPNE3	0.0861186	0.0676005
CPOX	0.105342	0.599765
CPPED1	0.201689	0.0510875
CPS1	0.00643372	0.111716
CPSF6	0.149053	0.63849
CPVL	0.745837	0.18517
CREB1	0.416645	0.552454
CRELD2	0.223468	0.105652
CRIP1	-0.375095	0.324496
CRIP2	-0.299896	1.28321
CRKL	0.0641465	0.263388
CRTAP	0.00336354	0.00544694
CRYZ	0.0403442	0.35264
CRYZL1	0.0475722	0.0331197
CS	0.166495	0.516403
CSDE1	-0.00927144	0.0108841
CSE1L	0.054739	0.0565843
CSNK1A1	0.0191277	0.0641152
CSNK2A1	0.0880088	0.455507
CSNK2A2	-0.0523337	0.165421
CSNK2B	0.0965267	0.0813708
CSRP1	-0.137056	2.96265
CSTB	0.0107461	0.018785
CSTF1	0.0262123	0.0319426
CSTF2	0.155837	0.503693
CSTF3	-0.0378688	0.0507305
CTBP1	-0.104907	0.130886
CTBP2	-0.0073038	0.0444202
CTCF	0.0321031	0.00737902
CTH	-0.0209376	0.0107026
CTNNA1	0.0306807	0.108759
CTNNB1	0.0940265	0.214278
CTNND1	0.0545934	0.0492745
CTPS1	-0.355632	0.774198
CTPS2	0.0264908	0.0143665
CTSA	0.0245198	0.0133387
CTSB	0.101573	0.0393735
CTSC	-0.124469	0.467507
CTSD	-0.00680596	0.0248145
CTSL	-0.121325	0.0946136
CTSZ	-0.042466	0.0443391
CTTN	-0.00544629	0.0271262
CUL1	0.0253214	0.23995
CUL2	0.0446259	0.169997
CUL3	0.00869334	0.010428
CUL4A	0.0990406	0.12236
CUL4B	-0.0100179	0.0399641
CUL5	0.0139243	0.0139979
CUTA	-0.00324198	0.0174537
CUTC	0.0494486	0.0778637
CWC15	0.151278	0.628342
CWF19L1	0.146834	0.588257
CXADR	0.23371	0.327474
CYB5A	0.110045	0.0967444
CYB5B	0.0204388	0.061497
CYB5R1	0.0528878	0.0497982
CYB5R3	0.023241	0.0257737
CYC1	0.184766	0.221427
CYCS	0.112981	0.229475
CYFIP1	-0.106902	0.361819
CYP1B1	-0.149573	0.135006
CYP4F11	-0.042231	0.110572
CYP51A1	0.103495	0.039988
DAD1	-0.0529566	0.0432531
DAG1	-0.124729	0.0869502
DAK	0.0775422	0.0776472
DAP	0.150692	0.238963
DAP3	0.235347	0.544962
DARS	0.0494228	0.0363601
DARS2	-0.0438953	0.121395
DAZAP1	0.427427	0.607845
DBI	-0.553203	2.28145
DBN1	0.265912	0.398101
DBNL	0.0689368	0.118786
DBR1	0.151925	0.0682612
DCAF7	0.0638636	0.0649142
DCK	0.00692182	0.00225956
DCPS	-0.0849688	2.11071
DCTD	-0.0758332	0.215502
DCTN1	0.0679045	0.0296171
DCTN2	0.207487	0.641426
DCTN4	0.104861	0.0891274
DCTN5	0.0585968	0.0787757
DCTN6	0.0843151	0.0811593
DCTPP1	0.0769001	0.828018
DCUN1D1	0.108048	0.171786
DCXR	0.0627657	0.0283795
DDAH1	0.0152606	0.0116554
DDB1	0.0369854	0.345247
DDI2	0.214377	0.311348
DDOST	0.151422	0.693234
DDRGK1	0.0543347	0.0603862
DDT	0.0210809	0.398045
DDX1	0.300782	0.371941
DDX17	0.264613	0.241465
DDX19A	-0.0341564	0.0254576
DDX21	0.0597683	0.0273637
DDX23	0.00905691	0.00409881
DDX39A	0.675357	1.6112
DDX39B	0.316061	1.16938
DDX3X	0.0859932	0.0964305
DDX5	0.189947	0.110693
DDX6	0.0465636	0.360148
DECR1	-0.0356111	0.0524708
DEGS1	-0.225926	0.277388
DEK	0.385077	0.199698
DENR	0.187176	0.092156
DERA	-0.00466188	0.0129591
DERL1	0.0482214	0.03811
DFFA	-0.0182938	0.0121953
DHFR	0.151809	0.147014
DHPS	0.0603628	0.151156
DHRS7	0.213233	0.141724
DHX15	-0.0305241	0.149476
DHX29	0.0447027	0.0225182
DHX36	0.0345791	0.156102
DHX9	0.195285	0.676408
DIABLO	0.165844	0.162407
DIAPH1	-0.00416107	0.00520542
DIMT1	-0.138319	0.0648767
DIP2B	0.120234	0.160405
DKC1	0.0329061	0.0483154
DKFZp686A01208	0.00628055	0.00896296
DKFZp686J1372	-0.0957264	0.984855
DKFZp686P17171	0.202099	0.247844
DKFZp761K058	0.0668417	0.145341
DLAT	0.0304596	0.0181964
DLD	0.0888849	0.236494
DLGAP4	-0.0714511	0.156678
DLST	0.0582281	0.137541
DNAJA1	-0.0528307	0.13584
DNAJA2	0.0509516	0.128165
DNAJB1	-0.0754154	0.230898
DNAJB11	0.110011	0.122616
DNAJC10	0.379609	0.166251
DNAJC11	0.147	0.207754
DNAJC19	0.24845	0.0603662
DNAJC3	0.126085	0.11782
DNAJC5	0.044003	0.0105076
DNAJC8	0.307303	0.331833
DNAJC9	-0.153346	0.155453
DNM1L	-0.0457095	0.02895
DNMT1	0.106062	1.12955
DNPEP	0.138413	0.116202
DNPH1	0.095436	0.0647565
DOCK10	-0.0356755	0.0258146
DPAGT1	0.143326	0.570701
DPH1	-0.0592264	0.298279
DPH5	0.0559698	0.0246873
DPM1	0.120469	0.272006
DPM3	-0.134792	0.0461488
DPP3	0.135378	0.0511237
DPP7	0.110374	0.112571
DPY19L1	0.188253	0.249569
DPY30	0.461192	0.513886
DPYSL2	-0.188207	1.65287
DPYSL3	0.0075169	0.0122479
DR1	0.174123	0.403192
DRAP1	0.239284	0.256598
DRG1	-0.030009	0.0625121
DRG2	0.0175016	0.00892075
DSG2	0.107497	0.162298
DST	-0.216143	0.540948
DSTN	-0.456963	2.33893
DTYMK	-0.142232	0.319318
DUSP3	-0.0151707	0.017817
DUT	0.0323705	0.0357506
DYNC1H1	-0.118513	1.43479
DYNC1I2	-0.0716465	0.120578
DYNC1LI1	-0.064756	0.0579715
DYNC1LI2	-0.216608	0.161832
DYNLL1	0.0335584	0.0210086
DYNLRB1	-0.111453	0.220867
EBNA1BP2	-0.209206	0.15326
EBP	0.251382	0.671371
ECH1	0.0548692	0.144447
ECHDC1	0.0542075	0.140045
ECHS1	-0.0670595	0.495514
ECI1	0.148511	0.131726
ECM29	0.0025131	0.00127391
ECSIT	0.211156	0.0849356
EDC4	-0.233812	0.272616
EDEM3	0.282138	0.864725
EDF1	0.13156	0.213085
EEA1	0.0889044	0.591773
EEF1A1	-0.144692	1.05473
EEF1A1	-0.261235	0.722356
EEF1A2	-0.283924	0.398852
EEF1B2	0.20287	0.288224
EEF1D	0.0540601	0.0606346
EEF1G	0.0303992	0.030758
EEF2	-0.193026	2.57765
EFHD2	-0.0176858	0.0123594
EFTUD2	0.122422	0.957591
EGFR	0.149888	0.0769239
EHD1	-0.0644634	0.079059
EIF1	0.00576331	0.00892412
EIF1AD	0.0928483	0.050971
EIF1AX	0.037547	0.150457
EIF1B	0.0966607	0.114351
EIF2A	0.0474796	0.0700603
EIF2B1	-0.0484066	0.178
EIF2B2	-0.0156526	0.0102443
EIF2B3	-0.165396	0.0996151
EIF2S1	-0.00292754	0.00373987
EIF2S2	-0.0581498	0.171361
EIF2S3	-0.104018	0.265024
EIF3A	0.13866	0.251987
EIF3B	0.000630197	0.000811196
EIF3C	0.0509788	0.168445
EIF3D	-0.138867	0.0578451
EIF3F	0.0231298	0.0563844
EIF3G	0.0582695	0.0879951
EIF3H	0.199459	0.169189
EIF3I	0.038797	0.0576332
EIF3J	0.1834	0.245381
EIF3K	0.0856232	0.102618
EIF3L	-0.00201626	0.00333011
EIF3M	0.0121354	0.00877521
EIF4A1	-0.0562272	0.670165
EIF4A2	0.0178064	0.0517646
EIF4A3	0.187725	0.373297
EIF4B	-0.103261	0.258371
EIF4E	-0.196689	0.117955
EIF4G1	0.0661592	0.0309364
EIF4G2	0.0182755	0.0266078
EIF4H	0.0918001	0.122564
EIF5	0.13759	0.125414
EIF5A	0.163473	0.443666
EIF5B	0.305973	0.941489
EIF6	0.0953552	1.73188
ELAC2	0.0116973	0.0245942
ELOVL1	0.297907	0.216116
ELP2	0.00204076	0.000865242
ELP3	0.0694007	0.0583475
EMC1	0.0382248	0.0517151
EMC10	0.0838711	0.0244358
EMC2	0.161617	0.0428273
EMC3	0.0866959	0.14692
EMC4	0.0277745	0.0173263
EMC7	0.0906305	0.0432837
EMC8	0.185163	0.135069
EMC9	0.074652	0.0275195
EMG1	0.237656	0.697277
EML4	-0.0173172	0.0124721
EMP3	0.204476	0.07002
ENAH	0.0220073	0.0309286
ENDOD1	0.222694	0.620456
ENG	0.111774	0.119265
ENO1	-0.155383	0.45244
ENOPH1	0.310579	0.177764
ENOSF1	-0.152604	0.046094
ENY2	0.316285	0.320363
EOGT	0.161871	0.194922
EPB41L2	0.0711111	0.0473026
EPB41L3	-0.0456641	0.0230288
EPB41L3	0.020763	0.0227168
EPHX1	-0.0500427	0.170782
EPHX2	0.0793824	0.119531
EPRS	0.114007	0.220083
ERAP1	0.114586	0.0577771
ERGIC1	0.123072	0.222248
ERH	0.380008	0.40503
ERLEC1	0.321103	0.320203
ERLIN1	0.166912	0.108855
ERLIN2	0.0568373	0.0616466
ERMP1	0.0907778	0.178826
ERO1L	0.107022	0.0744155
ERP29	0.0799684	0.463322
ERP44	0.233463	0.615353
ESD	-0.0743797	0.211445
ETF1	-0.068184	0.154051
ETFA	0.133763	0.379561
ETFB	-0.0240635	0.0304519
ETHE1	0.055368	0.0737855
EWSR1	0.226498	0.40893
EXOSC2	0.0959908	0.227397
EXOSC3	0.29899	2.01874
EXOSC4	0.0646985	0.0247826
EXOSC5	0.124319	0.0732413
EXOSC6	0.212769	0.143149
EXOSC7	0.135142	0.163048
EXOSC8	0.056303	0.0629461
EXOSC9	0.072492	0.136371
EZR	0.0111836	0.197078
FABP5	-0.161576	0.318653
FAF1	0.0526206	0.0413166
FAF2	0.00710523	0.00420277
FAH	-0.0224196	0.0195482
FAHD1	0.00348837	0.00563487
FAHD2A	0.0263517	0.0311856
FAM107B	0.0355183	0.0149149
FAM120A	-0.322977	0.420307
FAM129B	-0.179118	0.575799
FAM136A	0.127333	0.180747
FAM162A	0.260453	0.280745
FAM175B	-0.187455	0.212666
FAM177A1	0.216831	0.228158
FAM192A	0.20313	0.394428
FAM21A	0.0255267	0.0106136
FAM3C	0.158728	0.527335
FAM49B	-0.0483496	0.0508415
FAM50A	0.42388	0.259895
FAM98A	0.0384489	0.0167077
FAR1	0.0946779	0.291362
FARSA	0.180747	0.0860175
FARSB	0.076073	0.0758151
FASN	-0.0815714	1.04312
FAT1	-0.0967063	0.250991
FAU	-0.419102	0.192005
FBL	-0.207192	0.648229
FBXL18	-0.04058	0.0774677
FBXO22	-0.176753	0.190674
FDPS	0.0324977	0.0928849
FDX1	0.177801	0.182976
FECH	0.117123	0.215729
FEN1	0.475114	0.607729
FERMT2	0.00917361	0.0282937
FH	-0.109371	0.441317
FHL1	-0.114184	0.0430664
FIS1	0.147981	0.399733
FKBP10	0.157824	0.476316
FKBP11	0.170777	0.220274
FKBP1A	-0.0251041	0.045553
FKBP2	0.141668	0.183899
FKBP3	-0.128228	0.375823
FKBP4	0.081446	0.551667
FKBP7	-0.0917269	0.0289141
FKBP9	0.112476	0.16338
FLJ00144	0.0610708	0.0370381
FLNA	-0.0427617	0.350635
FLNB	-0.00921474	0.0387213
FLOT1	-0.0386016	0.0230474
FLVCR1	0.175356	0.45339
FN1	-0.121485	0.261319
FN3KRP	0.0139731	0.00434977
FNTA	0.238971	0.278059
FSCN1	0.0266816	0.1146
FTH1	0.0893119	0.118
FTL	0.107721	0.240273
FTO	0.144845	0.273675
FUBP3	0.146008	0.0425546
FUCA2	0.0428314	0.0222056
FUNDC2	0.150967	0.146323
FUS	0.271885	1.4443
FXN	0.168647	0.152793
G3BP1	0.0864578	0.331078
G3BP2	0.207388	0.367914
G6PC3	0.114076	0.0608704
G6PD	-0.412419	0.32436
G6PD	-0.372773	1.89618
GALE	-0.212786	0.245012
GALK1	0.099464	0.082722
GALK2	0.19847	0.654464
GALNT2	0.14532	0.0233672
GALNT7	-0.152598	0.104852
GANAB	0.143972	0.258618
GANAB	0.0994177	0.209955
GAPDH	-0.0252684	0.0546571
GAR1	0.0430603	0.136601
GARS	0.53612	0.397823
GARS	-0.00103868	0.00481739
GART	-0.0388173	0.138542
GBA	0.0677555	0.0501809
GBE1	0.0861581	0.0215053
GCLC	-0.134846	0.47818
GCLM	-0.127502	0.108848
GCSH	0.139619	0.550504
GDA	-0.0231843	0.188786
GDI1	-0.068863	0.0984348
GDI2	-0.0177936	0.113592
GEMIN5	-0.43635	0.441182
GFPT1	-0.232218	3.3386
GGCT	-0.114204	0.189306
GGCX	0.16117	0.110126
GGH	0.221462	0.176054
GGPS1	-0.0115674	0.00580357
GHITM	0.00262408	0.00571438
GLA	0.0513629	0.04707
GLG1	0.0544489	0.0518187
GLOD4	0.049701	0.0784617
GLRX	-0.0990013	0.0456719
GLRX3	0.0697172	0.228166
GLRX5	0.160065	0.358847
GLS	0.0670248	0.0315552
GLTP	0.037988	0.0210085
GLUD1	0.00322983	0.0052237
GMDS	0.105981	0.142024
GMFB	-0.00664143	0.0105661
GMPPA	-0.0520965	0.0490682
GMPR2	-0.0175119	0.0247044
GMPS	0.0324661	0.0507705
GNA11	0.0557122	0.0189328
GNA13	-0.0502986	0.0796507
GNAI1	-0.0855603	0.0722576
GNAS	-0.00734763	0.00764708
GNB1	0.12471	0.972467
GNB2	0.0193519	0.0219493
GNB2L1	-0.0482988	0.152396
GNB4	-0.0020047	0.000520444
GNE	-0.0677592	0.0903887
GNG12	0.164781	0.129974
GNPAT	0.127046	0.147942
GNPDA1	0.0196649	0.0287855
GNPDA2	0.0260643	0.159143
GNPNAT1	-0.0275395	0.0446785
GNS	0.0928666	0.629828
GOLGA3	0.0813359	0.131952
GOLIM4	0.256403	0.0731338
GOLM1	-0.230578	0.300427
GOLPH3	-0.162461	0.0632916
GOSR1	0.107761	0.0742117
GOSR2	0.0143514	0.00572928
GOT1	-0.0164451	0.0826603
GOT2	0.126064	0.464439
GPAA1	0.0824174	0.491922
GPD2	0.0850983	0.166313
GPHN	0.0114463	0.013838
GPI	-0.0486888	0.118016
GPN1	0.0812472	0.0391133
GPN3	0.136143	0.55794
GPR126	0.158014	1.196
GPRC5A	0.0899804	0.0846683
GPS1	0.0202545	0.0167855
GPX1	-0.142978	0.239758
GPX8	0.208956	0.255089
GPX8	0.141014	0.173083
GRB2	0.0361344	0.149862
GRHPR	0.0806693	0.142622
GRPEL1	0.303817	0.192015
GSK3A	-0.119445	1.41363
GSK3B	-0.194329	0.558173
GSPT1	-0.0936077	0.323494
GSPT2	-0.129403	0.070643
GSR	-0.0770381	0.16274
GSS	-0.0328229	0.0366651
GSTK1	-0.111077	1.12119
GSTM1	-0.194592	1.74702
GSTM3	-0.39812	1.0471
GSTM4	-0.105767	0.0858191
GSTO1	-0.0127565	0.0403519
GSTP1	-0.251432	0.972933
GTF2A2	-0.0191093	0.0186926
GTF2F1	0.0969791	0.130772
GTF2F2	-0.0198509	0.0147144
GYG1	0.127339	0.0935408
GYS1	0.230927	0.399208
H1FX	-0.438108	1.11266
H2AFV	0.0825787	0.0685616
H2AFX	-0.156464	0.102548
H2AFY	0.0660314	0.127555
H3F3A	-0.401949	0.143906
HACD2	0.106036	0.46076
HACD3	-0.00946332	0.0231098
HADH	0.0342116	0.0203412
HADHA	0.0735419	0.0373696
HADHB	-0.111978	0.515285
HAGH	-0.0604716	0.0195476
HARS	-0.200669	2.14406
HARS2	-0.253862	0.388777
HAT1	0.0112194	0.0131928
HCCS	0.061423	0.0575059
HCFC1	0.145132	0.151431
hCG_2043597	0.244745	0.126939
hCG_30600	-0.0987329	0.0361246
HDAC1	0.00630834	0.0123686
HDAC2	0.221634	0.177493
HDDC2	-0.0843526	0.140281
HDGF	0.148244	1.7261
HDGFRP2	0.0817448	0.0352227
HDGFRP3	0.310512	0.836643
HDHD2	0.0687359	0.20578
HEBP1	0.0400088	0.0771606
HEBP2	0.0631295	0.171855
HEL-S-74	-0.230239	0.858839
HEL-S-95n	-0.0137547	0.0164305
HEXA	0.0689096	0.0560338
HEXB	0.141356	0.264397
HEXIM1	0.0518673	0.126296
HGS	0.147531	0.0903748
HIBADH	0.160789	0.152204
HINT1	-0.0957855	0.18264
HINT2	0.0545403	0.826529
HIST1H1B	-0.314776	0.417713
HIST1H1C	-0.654103	0.859836
HIST1H1D	-0.430927	0.572743
HIST1H1E	-0.68014	0.683722
HIST1H2BB	-0.354455	0.438853
HIST1H2BH	-0.547178	1.55049
HIST1H4A	-0.392311	0.79608
HIST2H2AA3	-0.584656	0.254529
HIST2H3A	-0.517773	0.339317
HIST2H3PS2	-0.148253	0.0903767
HIST3H2A	-0.423625	0.427391
HK1	0.0160054	0.0197726
HLA-A	-0.0251149	0.022138
HLA-C	0.179537	0.244445
HM13	0.0648974	0.180945
HMBS	-0.0735953	0.127365
HMGA1	0.363959	0.204769
HMGB1	-0.0195497	0.0340073
HMGB2	0.179558	0.0985767
HMGB3	0.138355	0.305855
HMGCS1	0.0212033	0.0179059
HMGN1	0.403517	0.25253
HMGN2	-0.59288	1.58881
HMGN3	-0.1518	0.318312
HMGN5	-0.119747	0.308448
HMOX1	0.176592	0.366441
HMOX2	0.224612	0.350061
HN1	-0.0177408	0.0196907
HN1L	-0.110279	0.137076
HNRNPA0	0.712803	0.775722
HNRNPA1	0.449756	1.5432
HNRNPA2B1	0.646101	1.39236
HNRNPA3	0.398231	0.60078
HNRNPAB	0.170924	1.8745
HNRNPC	0.659221	0.585577
HNRNPDL	0.403696	1.78367
HNRNPF	0.186252	0.842403
HNRNPH1	0.26741	1.16967
HNRNPK	0.292972	1.4512
HNRNPL	0.510226	0.369858
HNRNPM	0.725615	1.64541
HNRNPR	0.161925	0.129486
HNRNPU	0.137536	0.512168
HNRNPUL1	0.274144	0.182292
HNRPD	0.23869	1.12899
HPCAL1	0.0528103	0.0687773
HPDL	-0.25924	0.216921
HPRT1	-0.0684972	0.2295
HRAS	0.0630556	0.246985
HRSP12	0.182921	0.265662
HS2ST1	0.381692	0.22601
HSBP1	-0.0580205	0.0217568
HSD17B10	-0.150028	0.621616
HSD17B11	0.0376322	0.0527671
HSD17B12	-0.0233555	0.0937553
HSD17B4	0.135398	0.882884
HSDL1	0.143252	0.4997
HSDL2	0.163798	0.292293
HSP90AA1	-0.0318513	0.0569162
HSP90AB1	-0.0480577	0.281363
HSP90AB2P	0.0431884	0.0630871
HSP90AB4P	0.333028	0.292059
HSP90B1	0.187963	1.93077
HSPA13	0.0758058	0.230472
HSPA1A	0.0497805	0.539183
HSPA4	0.0494153	0.255225
HSPA4L	0.023217	0.0397887
HSPA5	0.00376572	0.0359963
HSPA8	0.0388327	0.0223492
HSPA8	-0.0382135	0.543094
HSPA9	-0.167967	0.852749
HSPB1	0.145688	0.0861979
HSPB11	0.159872	0.252572
HSPB8	-0.112193	0.109454
HSPBP1	0.321455	0.507773
HSPD1	0.0575839	0.514368
HSPE1-MOB4	0.00796438	0.00259565
HSPE1	-0.01958	0.124699
HSPH1	0.114268	0.90372
HTATIP2	0.0367497	0.0631608
HTRA2	0.152317	0.710737
HUWE1	-0.0779981	0.143221
HYOU1	0.170672	0.494903
HYPK	0.113204	0.213262
HZGJ	0.0640127	0.0636239
IAH1	0.109182	0.0658696
IARS	0.0531297	0.0345259
IARS2	-0.12317	1.36624
IDE	0.130504	0.236647
IDH1	-0.210854	2.2056
IDH3A	0.0777746	0.122006
IDH3B	0.0749487	0.0463215
IDH3G	0.122899	0.114458
IDI1	0.0545322	0.10087
IFI35	0.0702817	0.103363
IFITM3	0.00403418	0.0037264
IFRD1	0.0114647	0.0233645
IFRD2	-0.00286874	0.00193538
IGF2R	0.0106554	0.110768
IKBIP	0.172951	0.100221
IKBKAP	0.00483425	0.00587599
IL18	-0.0129143	0.0161631
ILF2	0.0502249	0.110291
ILF3	0.0265993	0.0721146
ILVBL	0.0893257	0.0986946
IMMT	0.0612308	0.580227
IMPA1	-0.11825	0.203161
IMPAD1	0.0527734	0.104946
IMPDH1	-0.195507	0.471504
IMPDH2	-0.187064	0.442908
IPO11	-0.0648862	0.113969
IPO4	-0.121796	0.0432016
IPO5	-0.228548	0.698057
IPO7	0.128193	0.219362
IPO9	0.239717	0.843965
IQGAP1	-0.200929	0.824226
IQGAP2	-0.182165	0.598299
IRF2BP2	0.500887	0.815017
ISCA1	0.180485	0.119563
ISOC1	0.0565775	0.299784
ISOC2	-0.00692871	0.00931859
ITGA2	0.182419	0.083799
ITGA2	0.192005	0.328689
ITGA3	0.194574	0.0284459
ITGA5	-0.032521	0.032015
ITGA6	0.131475	0.168676
ITGAV	0.0771463	0.125869
ITGB1	0.117168	0.230431
ITGB5	0.0713488	0.211624
ITPA	-0.03277	0.0260006
ITPRIP	-0.0419183	0.0678642
IVD	0.135949	0.562196
JAGN1	0.119311	0.255224
JUP	-0.0216583	0.0409754
KARS	0.185421	0.869078
KCNAB2	0.174007	0.182004
KCT2	0.00734924	0.00379346
KDELC2	0.0929167	0.0400396
KDELR1	0.128213	0.0633827
KDELR2	0.121815	0.102449
KDSR	0.0560712	0.0307406
KHDRBS1	0.0707732	0.0391408
KHSRP	0.0739337	0.143852
KIAA1143	0.199977	0.155739
KIAA2013	0.332845	0.165471
KIDINS220	0.13206	0.0919365
KIF5B-RET(NM_020630)_K23	-0.0411506	0.0424291
KNS2	-0.0122341	0.0177135
KPNA2	0.076562	0.042977
KPNA3	0.136853	0.153964
KPNA4	0.03336	0.112977
KPNB1	-0.177174	1.46166
KRAS	0.00492442	0.0324578
KRT1	-0.223235	0.136773
KRT18	0.144511	0.707257
KTN1	0.338671	0.942286
KYNU	-0.0771848	0.465854
L1CAM	0.0462202	0.0416372
L3HYPDH	0.0452821	0.0546339
LACTB2	0.0831361	0.0604638
LAMB1	0.103742	0.125356
LAMC1	0.127834	0.0584114
LAMP1	0.276312	1.16695
LAMP2	0.127426	0.233041
LAMTOR1	0.10951	0.0604825
LAMTOR2	0.133747	0.127849
LAMTOR3	0.0875247	0.127055
LAMTOR4	0.205249	0.632008
LAMTOR5	-0.102085	0.0743256
LANCL1	-0.14025	0.923124
LAP3	-0.0550375	0.228291
LARP1	-0.187443	0.391018
LARS	-0.0526284	0.324904
LASP1	-0.00389126	0.0156852
LBR	-0.066088	0.0694881
LCLAT1	0.245325	0.0960611
LDHA	-0.0826224	0.13049
LDHB	-0.0571735	0.12286
LDLR	-0.0556606	0.12279
LEPRE1	0.271689	0.504803
LEPREL1	0.0243307	0.020307
LETM1	-0.0058356	0.0060779
LGALS1	-0.109558	0.618639
LGALS3	-0.455853	2.60208
LGALS3BP	0.114814	0.103906
LIMA1	0.0864961	0.0515372
LIMCH1	0.0455811	0.0514566
LIMS1	0.116129	0.101592
LIPA	-0.0386703	0.0130465
LLPH	-0.356778	0.0940866
LMAN1	-0.0227211	0.0874638
LMAN2	0.0806814	0.144771
LMAN2L	0.0299478	0.0823137
LMNA	0.289971	0.9007
LMNB1	0.518091	2.11662
LMNB2	0.367374	0.122102
LNPEP	0.136143	0.757655
LONP1	0.0446123	0.055264
LPCAT1	-0.0675664	0.0406228
LPP	-0.0290586	0.0713066
LRPAP1	0.0409421	0.0626442
LRRC47	0.0457825	0.0358857
LRRC59	0.0786188	0.17644
LRRFIP1	0.0878802	0.0810574
LSM1	0.0649986	0.058442
LSM12	0.230438	0.503758
LSM2	0.242133	0.443072
LSM3	0.136744	0.173527
LSM4	0.203745	0.530988
LSM5	0.137681	0.162239
LSM6	0.147332	0.180125
LSM7	0.0646799	0.0420125
LSM8	0.0755868	0.0523215
LTA4H	0.0846859	0.583062
LUC7L	0.188852	0.300059
LUC7L2	0.277314	0.695438
LUC7L3	0.237473	0.382461
LYPLA1	0.170295	0.463961
LYPLA2	-0.136022	0.0657092
LYPLAL1	-0.0348436	0.0294521
LYRM7	0.00220048	0.000535964
LZIC	0.0456622	0.0999516
M6PR	0.104431	0.463749
MAGEA1	0.0241731	0.0612668
MAGEB2	0.119435	0.576443
MAGOH	0.421016	0.954835
MAGT1	0.119919	0.153489
MALSU1	0.115323	0.224768
MAN1A2	0.221577	0.681852
MAN1B1	0.203712	0.167131
MAN2A1	0.141289	0.467613
MAN2B1	0.146369	0.1116
MANF	0.0242538	0.0356359
MAP1A	-0.0544834	0.100347
MAP1B	-0.0794941	0.142489
MAP2K1	-0.0977594	0.231858
MAP4	0.0823687	0.201922
MAP7	0.005201	0.00510787
MAPK1	0.0128493	0.0220249
MAPRE1	0.0900328	0.162584
MARCKS	-0.269489	1.45775
MARS	-0.014475	0.0291714
MARS2	0.0204664	0.0417837
MARVELD1	0.207558	0.076878
MAT2A	-0.145542	0.586768
MAT2B	-0.0405592	0.0502018
MAVS	0.143903	0.0672207
MBLAC2	0.226827	0.26465
MBNL1	0.0139805	0.0344754
MBOAT7	0.0498411	0.0720793
MCAT	0.202598	0.0802703
MCCC2	0.3783	2.18171
MCEE	0.151972	0.0629739
MCFD2	-0.417504	0.602414
MCM2	0.05215	0.0567787
MCM3	0.229288	0.697765
MCM4	0.0593088	0.136034
MCM5	0.0725306	0.153401
MCM6	0.151	0.697213
MCM7	0.0644754	0.0674489
MCMBP	0.156741	0.301451
MCTS1	-0.135384	0.835498
MCU	0.127584	0.0516354
MDC1	0.192622	0.19294
MDH1	-0.0669086	0.172113
MDH2	0.134523	0.448709
ME1	0.00517532	0.0282639
ME2	0.435546	0.861106
MEA1	0.108985	0.0635815
MEMO1	-0.0230436	0.0386168
MESDC2	0.243717	0.117375
METAP2	0.0168401	0.0227698
METTL1	0.128312	0.0951793
METTL5	-0.0266357	0.020451
MFAP1	0.241776	0.255243
MFF	0.385176	0.16102
MFSD5	0.0898531	0.058137
MGAT4B	-0.0135724	0.00872151
MGEA5	-0.258719	0.141014
MGME1	0.099401	0.0653711
MGST1	0.125389	0.393257
MGST3	-0.202332	0.18012
MIA3	0.00793849	0.00386459
MIEN1	0.0269061	0.00971524
MIF	-0.0939245	0.482377
MINOS1	-0.10283	0.0799627
MINPP1	0.0868087	0.319111
MKI67	-0.0863891	0.093909
MKKS	0.107174	0.151577
MLEC	-0.0224021	0.0270145
MLPH	0.115711	0.123485
MMAB	-0.022526	0.0136973
MMGT1	0.0462421	0.0407591
MOB1B	-0.0810712	0.0312873
MOCS2	-0.10301	0.226486
MOGS	0.151953	0.100785
MORF4L2	0.0532684	0.0191416
MP68	0.227187	0.136104
MPC2	0.130134	0.0701302
MPDU1	0.297861	0.169681
MPST	0.0579739	0.0175474
MPV17	0.279585	0.227252
MPV17L2	0.00833452	0.00350126
MPZL1	-0.0691011	0.0906541
MRI1	-0.165541	0.133914
MRPL3	-0.252944	0.050836
MRPL37	0.173818	0.540883
MRPL39	0.0144652	0.0220897
MRPL49	0.177126	0.0725086
MRPL50	0.0653159	0.0667942
MRPS34	-0.00910927	0.00669655
MRRF	0.210479	0.134564
MRS2	0.19398	0.106424
MSH2	0.0761951	0.198407
MSN	-0.0356502	0.0745391
MT-CO1	0.177361	0.0640706
MT-CO2	0.243693	0.164981
MT-ND5	0.167417	0.158458
MTAP	0.0324487	0.0717445
MTCH1	0.047933	0.0177884
MTCH2	0.0130431	0.0170417
MTDH	0.0342998	0.0931379
MTHFD1	-0.125569	0.545523
MTHFD1L	-0.25423	0.285878
MTHFD2	0.0655592	0.291679
MTPN	-0.0920693	0.0982465
MTX1	0.0906111	0.04943
MYCBP	0.187836	0.0692004
MYDGF	0.0478427	0.103824
MYH14	-0.0821328	0.14973
MYH9	-0.122174	0.446272
MYL12B	-0.163519	1.10912
MYL6	-0.0853815	0.190834
MYOF	0.0745032	1.32454
NAA10	0.136331	0.890578
NAA15	-0.0164355	0.124761
NAA25	-0.040401	0.0327867
NAA50	-0.10193	0.0717896
NACA	0.0650086	0.125811
NAE1	0.119666	0.102323
NAGK	0.012418	0.012532
NAMPT	-0.156843	0.94681
NANS	0.0440762	0.123684
NAP1L1	0.091851	0.132512
NAP1L4	0.177323	0.157729
NAPA	0.124296	0.671061
NARS	-0.234708	0.558078
NASP	0.37032	0.592183
NCAM2	0.318287	0.134409
NCBP1	0.145351	0.470886
NCEH1	0.191285	0.308985
NCKAP1	-0.0114626	0.0106393
NCL	0.522624	1.56647
NCLN	0.0877749	0.0531966
NCS1	0.194734	0.312921
NCSTN	0.238246	0.62402
NDC1	0.0382359	0.0121871
NDFIP1	0.0881237	0.0296775
NDRG1	-0.234181	0.176715
NDRG3	-0.0338235	0.0483766
NDUFA11	0.114874	0.0457381
NDUFA13	0.040702	0.0591046
NDUFA2	0.113249	0.098769
NDUFA4	0.00759088	0.0065209
NDUFA5	0.196515	0.135078
NDUFA8	0.0378443	0.0359272
NDUFA9	-0.0745677	0.082456
NDUFAB1	0.165565	0.132012
NDUFAF2	0.100912	0.0790052
NDUFAF3	0.225641	0.512296
NDUFAF4	0.00984109	0.0186145
NDUFB11	0.0554057	0.246353
NDUFB4	0.17491	0.286544
NDUFB5	0.17628	0.184928
NDUFB6	-0.0195367	0.0329928
NDUFB8	0.0564769	0.068556
NDUFB9	0.0370533	0.0424117
NDUFS2	0.135625	0.0774996
NDUFS3	0.0757312	0.233306
NDUFS6	0.0644083	0.068155
NDUFS7	-0.0419563	0.0397294
NDUFV1	0.101594	0.0339464
NDUFV2	0.319414	0.421519
NEDD8	-0.307106	0.336692
NEK7	0.0381107	0.012634
NENF	0.152194	0.847194
NFIC	0.52544	0.35883
NFS1	0.0330308	0.0539502
NFU1	-0.054352	0.0318144
NFYC	0.11668	0.102827
NHEJ1	-0.216373	0.107367
NHLRC2	-0.0678922	0.0796269
NHP2	-0.0617138	0.0327681
NHP2L1	0.131333	0.292982
NIF3L1	0.0900722	0.116902
NIP7	0.0675673	0.0962465
NIPSNAP1	0.0248802	0.016819
NIPSNAP3A	0.216659	0.807913
NIT2	0.115368	2.94299
NLE1	0.192086	0.262326
NLN	0.0935278	0.198983
NMD3	0.105932	0.0896581
NME1	-0.0681668	0.0510997
NME1-NME2	-0.0849685	0.213998
NME3	0.112334	0.0917944
NMI	-0.0747574	0.0282911
NMT1	-0.0678933	0.272828
NNMT	0.2091	0.144775
NNT	0.0329272	0.0202739
NOC2L	0.0182522	0.00506171
NOL11	0.0517543	0.05881
NOL3	-0.0492611	0.0987072
NOL7	0.183806	0.123875
NOLC1	0.450309	0.896974
NOLC1	0.667645	1.25092
NOMO2	0.159125	1.08247
NONO	0.632693	0.410445
NOP16	-0.06509	0.0251693
NOP2	-0.143219	0.126793
NOP56	-0.0805415	0.083506
NOP58	0.0370678	0.0478775
NPC1	0.912637	1.39284
NPEPL1	0.144728	0.103727
NPEPPS	-0.0807487	0.33464
NPLOC4	0.0106285	0.0166896
NPM1	0.088378	0.246352
NPM3	0.120329	2.00362
NPTN	-0.00882259	0.0121539
NQO1	-0.179583	0.68417
NQO2	0.0292008	0.0131521
NRCAM	-0.28025	0.274141
NRD1	0.113103	0.197887
NSDHL	0.104168	0.15014
NSF	-0.115978	0.26462
NSFL1C	0.207028	0.343305
NSRP1	-0.179412	0.23495
NSUN2	0.224823	0.420651
NT5C	0.0557015	0.0490452
NT5C2	-0.161517	0.51141
NT5C3A	0.0372128	0.0501396
NT5DC1	-0.0586734	0.136162
NT5DC2	0.175684	0.0802156
NT5DC3	0.189548	0.043968
NT5E	0.0959123	0.0856549
NTMT1	-0.093614	0.21116
NUBP2	0.0759064	0.0741062
NUCB1	-0.0199766	0.0471289
NUCB2	0.0370164	0.0781691
NUCKS1	0.571778	0.33961
NUDC	-0.130486	0.501541
NUDCD1	-0.1338	0.0433901
NUDT16	0.0873525	0.0787433
NUDT19	0.117821	0.292161
NUDT21	0.166497	0.213469
NUDT5	-0.0504307	0.0566696
NUFIP2	0.215582	0.654613
NUMA1	-0.0390003	0.056569
NUP107	0.0817472	0.0308152
NUP133	-0.029144	0.0177464
NUP153	-0.276604	0.0911768
NUP155	-0.0782535	0.052453
NUP160	-0.0542985	0.100916
NUP188	-0.00908622	0.00416867
NUP205	0.11851	0.193446
NUP210	0.0490843	0.0762288
NUP214	0.0581525	0.0470375
NUP37	0.0632906	0.0301652
NUP43	0.039297	0.027394
NUP50	0.147372	0.297348
NUP54	0.119863	0.524135
NUP62	0.423493	0.569885
NUP85	0.0833523	0.155485
NUP93	0.0781525	0.0830022
NUTF2	-0.131091	0.494844
OAT	-0.0554281	0.0734957
OCIAD1	0.0894194	0.0734928
OCIAD2	0.0982131	0.696966
OGDH	0.158162	0.356901
OGFOD1	0.242277	0.452952
OGT	-0.115918	0.0839866
OLA1	-0.263823	0.932179
OPA1	-0.120404	0.0219117
OS9	0.118801	0.0744089
OSBP	0.0472756	0.0414047
OSGEP	0.347448	0.178538
OSTC	-0.0721501	0.0867917
OTUB1	0.00209816	0.00184039
OXA1L	0.0319149	0.0534036
OXCT1	0.0923063	0.16774
OXSM	-0.0210375	0.00929661
P4HA1	0.0700595	0.0653384
P4HA2	0.130834	0.0672904
P4HB	0.0899579	0.210758
PA2G4	-0.111185	0.913749
PABPC1	0.00362086	0.00885449
PABPC4	0.153928	0.0841755
PAFAH1B1	0.0673281	0.241657
PAFAH1B2	0.155909	0.123707
PAFAH1B3	0.0794617	0.0873449
PAG1	0.259787	0.458401
PAICS	-0.0528214	0.0948027
PAIP1	0.0596478	0.0187196
PAK2	0.0699869	0.0860898
PALLD	0.0412541	0.0512714
PAM16	0.0775653	0.0312927
PAPOLA	0.131232	0.196555
PAPSS1	-0.235785	0.272499
PAPSS2	-0.242008	0.690531
PARK7	-0.14571	1.05214
PARP1	0.288857	0.184672
PAWR	0.0727429	0.0957854
PBDC1	-0.135446	0.75756
PCBD1	-0.118283	0.486123
PCBP1	-0.389168	0.786291
PCBP2	-0.0439542	0.0215388
PCK2	0.26786	0.284589
PCMT1	-0.237593	0.522244
PCNA	0.0110366	0.0625804
PCNP	0.308574	0.164888
PCYOX1	0.041106	0.0855571
PCYT1A	-0.046771	0.0311854
PDAP1	0.0328952	0.0353887
PDCD10	-0.0104104	0.00898783
PDCD5	0.138733	0.157478
PDCD6	0.123659	0.304128
PDCL3	-0.135019	0.171556
PDE12	-0.0164779	0.0159718
PDHA1	-0.00626413	0.00333614
PDHB	-0.00844105	0.0116406
PDHX	0.0227711	0.0927067
PDIA3	0.109741	0.0567731
PDIA3	0.183803	0.66335
PDIA4	0.114976	0.626913
PDIA6	0.0459093	0.169444
PDLIM1	0.155629	1.30898
PDLIM5	0.00433778	0.00677476
PDXK	0.0570285	0.0754538
PDXP	0.173322	0.0654376
PEA15	0.0943523	0.140225
PEBP1	-0.0101136	0.0303583
PECI	0.0549752	0.19216
PEF1	0.401635	0.544157
PELP1	0.189675	0.19414
PEPD	0.266963	0.2887
PEX11B	-0.198338	0.377506
PEX19	-0.0121042	0.0117373
PFAS	0.0455111	0.758497
PFDN1	0.360507	0.223756
PFDN2	-0.0078646	0.0491585
PFDN4	0.296452	0.176089
PFDN5	0.190327	0.233944
PFDN6	0.413653	1.94985
PFKL	-0.0152936	0.0100071
PFKM	-0.0223691	0.0346461
PFKP	0.0266144	0.0908385
PFN1	0.0189931	0.05446
PFN2	-0.0992289	0.0553704
PGAM1	-0.0191829	0.0718369
PGAM5	0.0435667	0.0270403
PGD	-0.126046	0.484291
PGK1	-0.209678	1.1991
PGLS	-0.103521	0.136606
PGM1	-0.00125844	0.00216691
PGM2	-0.0667019	0.0960276
PGM3	0.179176	0.0396991
PGP	0.00798763	0.0174302
PGRMC1	0.0810498	0.202725
PGRMC2	0.13416	0.161397
PHAX	0.300295	0.154168
PHB	0.110373	0.414718
PHB2	0.0933027	0.34325
PHF5A	0.344989	0.32149
PHGDH	-0.618052	1.5448
PHPT1	-0.0250613	0.0236871
PI4K2A	-0.00800987	0.00427175
PICALM	0.081309	0.0254018
PIGS	-0.0445819	0.0485626
PIGT	0.108739	0.385925
PIN1	0.105029	0.100495
PIN4	0.00597148	0.0162071
PIR	-0.0867208	0.0566843
PITHD1	-0.0438831	0.394168
PITPNA	0.00414629	0.00880704
PITPNB	0.0323742	0.0675658
PITRM1	0.481808	0.574902
PKM	-0.186376	1.55019
PKM2	0.128515	0.0786107
PLBD2	0.00376062	0.0104544
PLEC	0.259027	0.152442
PLIN3	0.039752	0.0963549
PLOD1	0.136611	0.37029
PLOD2	0.201379	0.158027
PLOD3	0.172971	0.801962
PLP2	-0.134404	0.0573143
PLRG1	0.364811	0.767298
PLS1	0.141573	0.18547
PLS3	-0.18482	1.02516
PM20D2	0.212568	0.0919839
PMM2	-0.0159351	0.00318254
PMPCA	0.117866	0.0841872
PMPCB	0.173392	0.188526
PNN	0.408246	0.378049
PNP	0.0858513	1.19985
POFUT1	0.339529	0.947151
POLE3	0.281197	0.0842835
POLR2A	0.0865145	0.0762979
POLR2B	0.045041	0.0567988
POLR2D	0.100138	0.180011
POLR2E	0.0494005	0.0335507
POLR2G	0.0662826	0.0851216
POLR2H	0.14133	0.236759
POLR2I	-0.0564669	0.0544346
POLR2L	0.0875635	0.145353
POLR3C	0.174998	0.10709
POLR3F	0.168955	0.314764
PON2	0.164215	0.29897
POR	0.207697	0.382965
PPA1	-0.0824724	0.381597
PPA2	-0.114052	0.206661
PPAP2C	0.0178403	0.0245394
PPAT	0.0978709	0.222637
PPCS	-0.0323801	0.0101539
PPIA	-0.0263951	0.167592
PPIB	0.13784	0.413843
PPIC	0.080369	0.455912
PPID	-0.0819747	0.040611
PPIE	0.356408	0.192076
PPIF	0.133072	0.529293
PPIH	0.0830539	0.0425509
PPIL1	0.14829	0.0936769
PPIP5K2	0.00984098	0.0128896
PPM1F	0.203597	0.112633
PPM1G	0.614573	0.302088
PPME1	0.170706	0.226162
PPP1CB	0.0908096	0.0551153
PPP1CC	0.164115	0.185012
PPP1R10	0.363217	0.289537
PPP1R12A	0.075542	0.0201804
PPP1R14B	0.0653441	0.083446
PPP1R2	0.00258472	0.00241875
PPP1R7	-0.0182394	0.0269612
PPP2CA	0.0841494	0.321843
PPP2CB	-0.0219985	0.0424184
PPP2R1A	-0.0334496	0.108798
PPP2R2A	0.00850152	0.0153442
PPP2R4	0.0122397	0.0181912
PPP2R5C	-0.201473	0.28913
PPP3CA	0.0564707	0.0894011
PPP4C	0.109647	0.0909722
PPP5C	0.0169153	0.0289602
PPP6C	0.0143447	0.0194588
PPP6R1	-0.000869446	0.000274711
PPP6R3	-0.0196929	0.0364674
PPT1	-0.0305528	0.0277843
PQBP1	0.260226	0.38742
PRCP	0.372589	0.198556
PRDX1	-0.111042	0.215331
PRDX2	-0.141704	0.354839
PRDX3	-0.0590999	0.198477
PRDX4	0.108202	0.0951065
PRDX5	-0.0830659	0.186275
PRDX6	-0.0833898	0.281615
PREB	0.161614	0.257527
PREPL	-0.00514966	0.00326206
PRKACA	0.0471724	0.0167521
PRKAR1A	0.0140348	0.00604935
PRKCSH	0.134794	0.134833
PRKDC	-0.197684	0.160562
PRMT1	-0.102429	0.303304
PRMT5	-0.0560439	0.141084
PROCR	-0.124361	0.087613
PRPF19	0.154969	0.431726
PRPF4	0.222103	0.0673872
PRPF4B	0.177174	0.0655145
PRPF8	0.126025	0.567839
PRPS1	-0.11852	0.114256
PRPS2	-0.052407	0.143283
PRPSAP1	-0.00676355	0.00326656
PRPSAP2	-0.0446488	0.0567134
PRRC1	0.00225446	0.00750328
PRRC2C	-0.0900105	0.145282
PRTFDC1	0.0382857	0.0216173
PSAP	0.0486191	0.044322
PSAT1	-0.0334057	0.0868177
PSEN1	-0.668089	0.155076
PSEN2	-0.155764	0.108017
PSIP1	0.39977	0.0964385
PSMA1	0.0853908	0.437601
PSMA2	0.100055	0.482778
PSMA3	0.0584192	0.461378
PSMA4	0.114675	0.21134
PSMA5	0.00424805	0.0152088
PSMA6	0.14787	0.310201
PSMA7	-0.0372072	0.0887782
PSMB1	0.13205	0.256577
PSMB2	-0.0388451	0.0405529
PSMB3	0.122757	0.599098
PSMB4	0.00208673	0.010228
PSMB5	0.050252	0.168048
PSMB6	0.0748358	0.0562919
PSMB7	0.053165	0.0908778
PSMC1	-0.220774	1.01856
PSMC2	-0.158666	1.09654
PSMC3	-0.12931	1.52953
PSMC4	-0.184803	0.296172
PSMC5	-0.202056	0.521086
PSMC6	-0.172994	0.496677
PSMD1	-0.133518	0.694341
PSMD11	-0.137354	0.443969
PSMD12	-0.213828	0.659666
PSMD13	-0.13379	0.290204
PSMD14	-0.0786821	0.393084
PSMD2	-0.198931	0.553206
PSMD3	-0.0572444	0.0778581
PSMD4	-0.0091217	0.0195009
PSMD5	0.0717625	0.10652
PSMD6	-0.0872825	0.558663
PSMD7	-0.150001	0.264717
PSMD8	0.00537492	0.00968398
PSMD9	-0.0199555	0.0147765
PSME1	-0.00909546	0.029984
PSME2	-0.181225	0.854152
PSME3	0.117962	1.12432
PSME4	-0.151924	0.116124
PSMG1	0.0332076	0.0386084
PSMG2	-0.236027	0.754995
PSMG3	-0.0829477	0.0312353
PSMG4	0.160994	0.690337
PSPC1	0.315933	0.163914
PSPH	-0.0964159	0.128367
PTBP1	0.327554	0.653267
PTDSS1	-0.0428357	0.236872
PTGES2	0.171835	0.301978
PTGES3	-0.00808959	0.0343991
PTGR1	0.370658	2.27029
PTMA	-0.343011	0.594155
PTMS	-0.487479	0.371422
PTP4A2	-0.0303756	0.0693509
PTPN11	-0.0405932	0.103787
PTRF	0.0528021	0.0751007
PTRH2	0.0650288	0.0310475
PTRHD1	-0.0440269	0.163682
PUF60	0.466444	2.04056
PURA	-0.0402056	0.0339169
PURB	0.17133	0.448869
PUS7	0.0422408	0.0281791
PWP1	-0.00348071	0.00669106
PXN	-0.104788	0.107449
PYCR1	-0.145028	0.119969
PYCR2	-0.206813	0.354472
PYCRL	-0.0937415	0.0360435
PYGB	0.0451624	0.293185
PYGL	-0.0549433	0.449705
QARS	-0.180186	0.163247
QDPR	0.000514771	0.000319355
QPCT	-0.441612	0.403517
QSOX2	0.164915	0.187803
QTRT1	0.149545	0.157885
RAB10	-0.146017	0.234263
RAB11A	-0.0666288	0.238012
RAB11B	0.0229329	0.0398611
RAB13	-0.23417	1.00707
RAB14	-0.0601242	0.263246
RAB18	-0.0388816	0.304751
RAB1A	-0.0883621	0.305896
RAB1B	0.0546175	0.0603644
RAB21	0.101927	0.203645
RAB22A	-0.0861325	0.104013
RAB27B	-0.023055	0.0271353
RAB2A	-0.00793565	0.0373332
RAB32	-0.0624754	0.019847
RAB34	0.0814114	0.0442777
RAB35	-0.0496973	0.100329
RAB3B	-0.282951	0.489046
RAB3D	-0.101043	0.0893895
RAB4A	0.0659497	0.132442
RAB5A	-0.0621213	0.131974
RAB5C	-0.0731007	0.108499
RAB6A	0.0576552	0.251252
RAB7A	-0.0357497	0.113532
RAB8A	-0.0520961	0.0547943
RABEPK	0.0198203	0.00967513
RABGGTA	-0.0978149	0.0875637
RABGGTB	0.178095	0.144367
RABL6	0.0752929	0.0784296
RAC1	-0.167276	0.215282
RAD21	0.189324	0.11792
RAD23A	0.0754774	0.0615109
RAD23B	0.0811103	0.250363
RALA	-0.0165739	0.0214102
RAN	-0.171502	0.332233
RANBP1	-0.143815	0.121641
RANBP3	0.136469	0.0989282
RANGAP1	0.279646	0.41573
RAP1A	0.0951749	0.100384
RAP1B	-0.0878011	0.733096
RAP2C	0.00750193	0.0198794
RARS	0.0159523	0.0105403
RB1	-0.24498	0.0602993
RBBP4	0.316496	1.25728
RBBP5	0.16434	0.156166
RBBP7	0.134514	0.275054
RBM12	0.599152	1.04953
RBM39	0.228098	0.193545
RBM8A	0.252546	0.530969
RBMX	0.387619	0.499321
RBX1	-0.110802	0.0950202
RCC2	-0.109978	0.28659
RCN1	0.144766	0.634613
RCN2	0.198747	0.318831
RDH14	0.102367	0.0871277
RDX	-0.0274797	0.0418502
RECQL	0.169816	0.446156
REEP5	-0.0837752	0.0978645
RER1	-0.433342	0.194401
RETSAT	0.00697271	0.00463808
REXO2	0.0150629	0.00857622
RFC3	0.0413709	0.0287094
RFC4	-0.0236252	0.0255967
RFK	-0.3351	1.04771
RFT1	0.217248	0.156089
RGS10	0.128964	0.0994187
RHEB	-0.196263	0.677993
RHOA	-0.283799	0.857739
RHOB	-0.133764	0.060019
RHOC	-0.373602	0.550514
RHOG	-0.05628	0.0530394
RIOK1	0.0207065	0.0290239
RMDN1	0.134583	0.335849
RNF114	0.0915249	0.0538441
RNH1	-0.0589851	0.121612
RNMT	0.108805	0.318383
RNPEP	0.178546	0.217436
ROMO1	-0.052709	0.075221
RPA1	0.329125	0.627155
RPA2	0.12978	0.174318
RPA3	0.0275923	0.0566512
RPAP3	0.195175	0.0860318
RPE	-0.0639897	0.117397
RPIA	-0.0835102	0.332478
RPL10	-0.356602	1.08572
RPL10A	-0.669488	1.05096
RPL11	-0.113559	0.280589
RPL12	-0.181507	0.180228
RPL13	-0.566892	0.417639
RPL13A	-0.620605	0.783166
RPL14	-0.460504	0.730427
RPL15	-0.726173	0.688175
RPL17	-0.666615	1.02838
RPL18	-0.532085	0.86666
RPL18A	-0.729702	0.88642
RPL19	-0.451037	1.14193
RPL21	-0.649338	0.537342
RPL22	-0.314561	0.528382
RPL23	-0.342102	0.97697
RPL23A	-0.324196	0.46441
RPL24	-0.495363	1.02374
RPL26	-0.353818	0.607107
RPL27	-0.638565	0.982322
RPL27A	-0.391514	0.184201
RPL28	-0.420946	0.462957
RPL29	-0.415286	0.155553
RPL3	-0.621428	1.17146
RPL30	-0.406315	0.794258
RPL31	-0.700959	1.66806
RPL32	-0.692843	1.11103
RPL34	-0.612724	0.388036
RPL35	-0.654934	1.30383
RPL35A	-0.606154	0.725639
RPL36	-0.439049	0.75105
RPL36A	-0.323841	0.233821
RPL37	-0.419869	0.268581
RPL37A	-0.615233	0.882235
RPL38	0.122156	0.0468387
RPL4	-0.641875	0.811203
RPL5	-0.211072	0.705216
RPL6	-0.670405	0.790858
RPL7	-0.790982	1.38892
RPL7A	-0.442381	0.913144
RPL8	-0.391218	0.564625
RPL9	-0.444287	0.544074
RPLP0	-0.170698	0.267237
RPLP1	-0.174995	0.164894
RPLP2	0.0632553	0.0928732
RPN1	-0.0151827	0.0622112
RPN2	0.11639	0.419229
RPP30	0.0831456	0.0854476
RPP40	-0.0905716	0.157495
RPRD1B	0.324843	0.175454
RPS10	-0.30902	0.684224
RPS11	-0.616911	0.421881
RPS12	-0.143765	0.304969
RPS13	-0.401767	0.867836
RPS14	-0.678479	1.22128
RPS15	-0.57413	1.67372
RPS15A	-0.0169138	0.00964449
RPS16	-0.479187	1.25283
RPS17	-0.306857	0.571266
RPS18	-0.373358	1.13442
RPS19	-0.465031	0.750862
RPS2	-0.632799	1.74305
RPS20	-0.293721	0.923621
RPS21	-0.0413163	0.0197424
RPS23	-0.3854	0.358069
RPS24	-0.551948	0.912574
RPS25	-0.462373	1.44692
RPS26	-0.349068	0.942777
RPS27	-0.0797564	0.0929071
RPS27A	-0.10148	0.11937
RPS28	0.22433	0.175848
RPS29	-1.86214	1.05964
RPS3	-0.404244	1.44173
RPS3A	-0.497415	0.974673
RPS4X	-0.533851	1.34875
RPS4Y1	-0.160423	0.26339
RPS5	-0.562726	0.921666
RPS6	-0.585364	0.900653
RPS7	-0.450384	1.44876
RPS8	-0.571045	1.08852
RPS9	-0.482198	0.569927
RPSA	-0.0552938	0.0791431
RRAGA	-0.099854	0.0733968
RRAGC	0.120317	0.211546
RRAS2	-0.0899006	0.0320861
RRBP1	-0.0566908	0.16649
RRM1	-0.0643413	0.313587
RRM2	-0.0631836	0.0921428
RRM2B	0.199834	0.139556
RRP15	0.331623	2.44058
RRP9	0.243974	0.30635
RRS1	-0.20033	0.0563895
RSL1D1	-0.266573	0.477172
RSU1	-0.0562698	0.0548965
RTCA	-0.0345851	0.0510358
RTCB	0.0274928	0.255417
RTN1	-0.999109	1.07086
RTN1	0.139429	0.317992
RTN3	-0.262911	0.102716
RTN4	0.156898	0.287219
RTN4	0.142216	0.373447
RUVBL1	0.00877235	0.0348275
RUVBL2	-0.00770031	0.0320752
RWDD1	0.0496846	0.0534487
S100A10	-0.038001	0.243244
S100A11	0.392578	1.08252
S100A13	-0.228162	0.750126
S100A16	-0.057341	0.00839963
S100A4	-0.385604	0.754119
S100A6	-0.311543	0.313185
SACM1L	0.285793	0.185994
SAE1	0.267295	0.69204
SAFB	0.355386	0.568349
SAMHD1	-0.0135465	0.00643974
SAMM50	0.169773	0.24898
SAR1A	-0.324101	0.365151
SAR1B	-0.112574	0.232317
SARNP	0.732952	0.346026
SARS	-0.0454689	0.278349
SART3	0.36907	0.302612
SBDS	0.0843746	0.0705271
SCAMP1	0.0636951	0.10046
SCAMP2	0.219464	0.52579
SCAMP3	0.0319661	0.0440922
SCAMP4	0.161131	0.175986
SCARB1	0.103886	0.16985
SCARB2	0.169651	0.31685
SCCPDH	0.352381	0.589273
SCD	-0.0143379	0.0115475
SCFD1	0.224209	0.0545037
SCLY	0.269295	0.060668
SCO1	-0.0787753	0.0444531
SCP2	0.137503	0.223442
SCPEP1	0.0916155	0.438625
SCYL1	0.235957	0.314695
SCYL2	-0.0597414	0.0349018
SDCBP	0.0266523	0.079135
SDF2	0.20687	0.168714
SDF4	0.0658456	0.114324
SDHA	0.181179	0.205349
SDHAF2	0.0512339	0.0484745
SDHB	-0.113301	0.0877881
SDHC	-0.100552	0.10707
SDPR	0.176573	0.12864
SEC11A	0.0779012	0.10387
SEC13	0.0352884	0.0346611
SEC22B	0.128294	0.0572813
SEC22B	0.0836678	0.0891934
SEC23B	0.0519438	0.0614273
SEC23IP	-0.0177198	0.0279663
SEC31A	0.111974	0.0321798
SEC61A1	0.0225209	0.0611722
SEC61B	0.147235	0.488359
SEC61G	-0.133938	0.0368326
SEC62	-0.0900547	0.0565516
SEC63	0.0786214	0.0867082
SEH1L	0.15272	0.170182
SEL1L	-0.0168807	0.0113102
SELENBP1	-0.0351095	0.0321073
SEPHS1	0.0703083	0.293558
2020-09-07	-0.0432162	0.0992365
SERBP1	-0.0291709	0.20508
SERINC3	0.153329	0.097727
SERPINB1	0.0609396	0.0738977
SERPINB2	-0.00726918	0.0120587
SERPINB5	0.0343688	0.123914
SERPINB6	-0.0232734	0.0446562
SERPINB8	0.0242073	0.0474863
SERPINB9	-0.0076478	0.0438883
SERPINE2	-0.0328026	0.108817
SERPINH1	0.137355	0.0651833
SET	0.189186	0.817237
SET	0.11802	0.156197
SETD3	0.158337	1.02363
SF1	0.120096	0.542578
SF3A1	0.367173	2.05714
SF3A2	0.394008	0.362118
SF3A3	0.233505	0.191033
SF3B1	0.172789	0.280554
SF3B2	0.301903	0.807326
SF3B3	0.262456	1.00215
SF3B4	0.369946	0.395294
SF3B5	0.115784	0.201251
SFN	-0.269532	0.497586
SFPQ	0.831419	2.06355
SFXN1	0.0251627	0.0402416
SFXN3	0.0754525	0.0517992
SGTA	0.289702	0.773601
SH3BGRL	-0.070099	0.152663
SH3BGRL3	0.0696738	0.146936
SH3KBP1	-0.0425369	0.0806296
SHC1	-0.238529	0.212535
SHMT1	0.132447	0.116124
SHMT2	0.173149	0.565541
SIGMAR1	-0.116097	0.213344
SIL1	0.266495	1.91545
SKIV2L2	0.236401	0.416662
SKP1	-0.00700239	0.00638232
SLC12A2	-0.0624692	0.0340028
SLC16A1	0.128599	0.260938
SLC16A3	0.11676	0.485006
SLC16A7	0.173018	1.37852
SLC1A3	0.127235	0.0572282
SLC1A4	0.111701	0.0569534
SLC1A5	0.175849	0.390612
SLC20A1	-0.181206	0.243546
SLC25A1	0.179126	0.107622
SLC25A10	0.0844316	0.040882
SLC25A11	0.236671	0.806172
SLC25A12	0.183751	0.240564
SLC25A13	0.0953011	0.168949
SLC25A15	0.161263	0.374128
SLC25A17	0.134806	0.196026
SLC25A20	0.103422	0.225014
SLC25A22	0.0776986	0.0331344
SLC25A24	0.157867	0.260627
SLC25A3	0.0891442	0.200949
SLC25A32	-0.000579802	0.000357263
SLC25A4	0.283787	0.137862
SLC25A5	-0.00586619	0.00558173
SLC25A6	0.0519367	0.364446
SLC29A1	0.258997	0.267782
SLC2A1	-0.0576865	0.0991143
SLC2A3	-0.0230581	0.0447533
SLC30A1	-0.00420426	0.0176703
SLC30A7	0.0579384	0.0596336
SLC33A1	0.197165	0.119725
SLC35A4	-0.195815	0.174034
SLC35B2	0.0654954	0.071633
SLC38A1	0.217184	0.176266
SLC38A2	0.203664	0.492396
SLC39A1	-0.01055	0.00713643
SLC39A10	0.157891	0.0632808
[truncated: 438 more rows]
