# Supplementary material for: Natural Product Alantolactone Targeting AKR1C1 Suppresses Cell Proliferation and Metastasis in Non-Small-Cell Lung Cancer
Source: Front Pharmacol. 2022 Mar 15;13:847906. doi: 10.3389/fphar.2022.847906 (PMC8965451; doi:10.3389/fphar.2022.847906)
Supplement: Supplementary file 3 [file Table1.XLSX]

## Sheet: Sheet1
Gene names	DMSO_1	DMSO_2	DMSO_3	MTX_1	MTX_2	MTX_3	AL_1	AL_2	AL_3	DMSO_1	DMSO_2	DMSO_3	MTX_1	MTX_2	MTX_3	AL_1	AL_2	AL_3	FC_MTX	FC_AL	p_MTX	p_AL	-10log p(MTX)	-10log p (AL)
March-5	8.47862e-05	8.28737e-05	4.44821e-05	8.21325e-05	7.27169e-05	4.35417e-05	8.56818e-05	7.30681e-05	4.2755e-05	13.5258	13.5587	14.4564	13.5717	13.7473	14.4872	13.5107	13.7404	14.5135	-0.0884423	-0.0745488	0.841394	0.870802	0.0750006	0.0600806
Sept-2	0.000844931	0.000541232	0.00071862	0.000863101	0.000564695	0.0007654	0.000837793	0.000558144	0.000701383	10.2089	10.8515	10.4425	10.1782	10.7902	10.3515	10.2211	10.8071	10.4775	0.0609687	-0.000958101	0.82716	0.99716	0.0824104	0.00123509
Sept-9	0.000411054	0.000346538	0.000456195	0.000437927	0.000370383	0.00047759	0.000403407	0.000335418	0.000450155	11.2484	11.4947	11.0981	11.157	11.3987	11.0319	11.2755	11.5418	11.1173	0.0844967	-0.0311246	0.621063	0.863178	0.206865	0.0638995
Sept-10	0.000241428	0.000289757	0.000322811	0.000251058	0.000302231	0.000332533	0.000235271	0.00028234	0.000305305	12.0161	11.7529	11.597	11.9597	11.6921	11.5542	12.0534	11.7903	11.6775	0.0533469	-0.0517071	0.770215	0.77021	0.113388	0.113391
Sept-11	0.000544925	0.000575747	0.00067065	0.000529648	0.000577288	0.000647902	0.000543205	0.000571146	0.000646968	10.8417	10.7623	10.5422	10.8827	10.7584	10.5919	10.8462	10.7739	10.594	-0.0289831	-0.0226665	0.825234	0.855606	0.0834229	0.0677261
Sept-15	8.6838e-05	5.28647e-05	5.94701e-05	8.53197e-05	5.65846e-05	6.26007e-05	8.89538e-05	6.81141e-05	6.78095e-05	13.4913	14.2073	14.0375	13.5168	14.1092	13.9635	13.4566	13.8417	13.8482	0.0488905	0.196568	0.869889	0.478669	0.0605363	0.319965
AAAS	3.52498e-05	3.15875e-05	2.04874e-05	3.96151e-05	3.34048e-05	2.21364e-05	3.69991e-05	3.23623e-05	1.87894e-05	14.792	14.9503	15.5749	14.6236	14.8696	15.4632	14.7222	14.9153	15.6997	0.120273	-0.00666062	0.745151	0.986948	0.127755	0.00570584
AAMP	0.000173927	0.000109137	0.000332471	0.000199273	0.000127496	0.000349231	0.000195441	0.000131372	0.000296192	12.4892	13.1616	11.5545	12.293	12.9373	11.4835	12.321	12.8941	11.7212	0.163847	0.0896915	0.80696	0.883804	0.0931479	0.053644
AARS	0.0015184	0.00129088	0.0012611	0.00151852	0.00130272	0.00126243	0.00126026	0.00104749	0.00102563	9.36323	9.59743	9.63111	9.36312	9.58426	9.62958	9.63206	9.89885	9.92927	0.00493999	-0.289471	0.968555	0.0840627	0.0138759	1.0754
AASDHPPT	0.000174826	0.000220685	0.000239829	0.000189184	0.000236442	0.000251153	0.000191025	0.000223164	0.00022551	12.4818	12.1457	12.0257	12.3679	12.0462	11.9591	12.354	12.1296	12.1145	0.0933075	0.0183795	0.639857	0.912407	0.193917	0.0398115
ABCB10	0.000150126	9.52486e-05	7.98563e-05	0.000164971	0.000105726	8.77184e-05	0.000162699	0.000112787	8.17597e-05	12.7015	13.3579	13.6122	12.5655	13.2074	13.4768	12.5855	13.1141	13.5782	0.14069	0.131279	0.731951	0.756179	0.135518	0.121376
ABCB6	5.34945e-05	7.89003e-05	6.6251e-05	6.20968e-05	8.25298e-05	7.46961e-05	5.7004e-05	8.02713e-05	6.99269e-05	14.1902	13.6296	13.8817	13.9751	13.5647	13.7086	14.0986	13.6048	13.8038	0.151034	0.0648099	0.495861	0.779548	0.30464	0.108157
ABCB7	6.34201e-05	7.0381e-05	4.86757e-05	7.54977e-05	7.52648e-05	5.59976e-05	5.99798e-05	6.61638e-05	4.76403e-05	13.9447	13.7945	14.3264	13.6932	13.6977	14.1243	14.0252	13.8836	14.3575	0.183481	-0.0668748	0.438232	0.767825	0.358296	0.114738
ABCC1	3.73867e-05	0.000186648	0.000240003	4.13066e-05	0.000201707	0.000237716	4.21987e-05	0.000218106	0.000263669	14.7071	12.3874	12.0247	14.5633	12.2755	12.0385	14.5324	12.1627	11.889	0.0806591	0.178353	0.948065	0.887891	0.0231619	0.0516404
ABCC2	4.54484e-05	4.58375e-05	2.37203e-05	4.85268e-05	4.54204e-05	2.72411e-05	4.885e-05	4.75926e-05	2.05107e-05	14.4254	14.4131	15.3635	14.3309	14.4263	15.1639	14.3213	14.3589	15.5733	0.0936751	-0.0171367	0.830609	0.975187	0.0806036	0.0109123
ABCC4	0.000188184	0.000119093	0.000169209	0.00019804	0.000125886	0.000181192	0.000212633	0.0001276	0.000197623	12.3756	13.0356	12.5289	12.3019	12.9556	12.4302	12.1993	12.9361	12.305	0.084125	0.166566	0.780635	0.613377	0.107552	0.212273
ABCD3	0.000134739	0.000197084	0.000161399	0.000147294	0.000204156	0.00015947	0.000125049	0.000180094	0.000131124	12.8575	12.3089	12.5971	12.729	12.258	12.6144	12.9652	12.439	12.8968	0.0540147	-0.179146	0.812002	0.477585	0.0904427	0.320949
ABCE1	0.00138697	0.00140049	0.00168506	0.00136103	0.00134586	0.00155191	0.00128469	0.00125736	0.00149569	9.49385	9.47986	9.21299	9.52108	9.53726	9.33174	9.60436	9.63538	9.38497	-0.0677965	-0.146008	0.579918	0.292899	0.236634	0.533282
ABCF1	5.73207e-05	0.000116244	9.42517e-05	5.063e-05	0.000109142	9.16464e-05	4.87426e-05	0.00011984	8.99367e-05	14.0906	13.0706	13.3731	14.2696	13.1615	13.4136	14.3245	13.0266	13.4407	-0.103482	-0.0858405	0.83	0.868872	0.0809218	0.0610441
ABCF2	0.000357421	0.000446337	0.00039952	0.000370689	0.00047121	0.000387064	0.000309215	0.000378203	0.000317672	11.4501	11.1296	11.2894	11.3975	11.0513	11.3351	11.6591	11.3686	11.6202	0.028376	-0.259572	0.850425	0.116178	0.0703642	0.934878
ABCG2	0.000187464	0.000162856	7.80265e-05	0.000199275	0.000177684	8.02743e-05	0.000206641	0.000176844	8.31974e-05	12.3811	12.5841	13.6457	12.293	12.4584	13.6047	12.2406	12.4652	13.5531	0.0849479	0.117323	0.888563	0.845352	0.051312	0.0729625
ABHD10	0.000129494	6.19143e-05	0.000170214	0.000138204	6.30505e-05	0.000169476	0.000162506	7.63046e-05	0.000184671	12.9148	13.9794	12.5204	12.8209	13.9531	12.5266	12.5872	13.6779	12.4028	0.0379615	0.248905	0.953786	0.694831	0.0205491	0.158121
ABHD14B	9.76027e-05	8.74006e-05	6.56324e-05	0.000106575	9.9888e-05	6.6997e-05	9.74113e-05	9.16497e-05	5.92715e-05	13.3227	13.482	13.8952	13.1958	13.2893	13.8655	13.3256	13.4135	14.0423	0.116411	-0.0271385	0.688684	0.928195	0.16198	0.032361
ABHD17B	2.11805e-05	7.23698e-06	2.08011e-05	1.86077e-05	8.15759e-06	1.96734e-05	2.35692e-05	9.43718e-06	2.20495e-05	15.5269	17.0762	15.553	15.7137	16.9034	15.6334	15.3727	16.6932	15.4689	-0.0314982	0.207073	0.964028	0.771237	0.0159102	0.112812
ABRACL	0.000229166	0.000273005	0.000187203	0.000178541	0.000197856	0.000155718	0.000168217	0.000197814	0.000155238	12.0913	11.8388	12.3831	12.4515	12.3033	12.6488	12.5374	12.3036	12.6532	-0.36343	-0.393657	0.123009	0.104241	0.910065	0.98196
ACAA1	4.55581e-05	3.39067e-05	7.89512e-05	4.76454e-05	3.34236e-05	7.81068e-05	4.45972e-05	3.30033e-05	6.94163e-05	14.4219	14.8481	13.6287	14.3573	14.8688	13.6442	14.4527	14.887	13.8144	0.00947108	-0.0851334	0.9859	0.866198	0.00616724	0.0623829
ACAA2	0.000735002	0.00066799	0.000671106	0.000822193	0.000694411	0.000667126	0.000795524	0.000740206	0.00071963	10.41	10.5479	10.5412	10.2482	10.4919	10.5498	10.2958	10.3998	10.4405	0.0697037	0.120991	0.534633	0.123702	0.271944	0.907624
ACAD9	0.000109018	0.000100678	0.000307682	0.000115329	0.000114926	0.000315394	0.000110817	0.000113134	0.000352773	13.1631	13.278	11.6663	13.082	13.087	11.6306	13.1395	13.1097	11.469	0.102616	0.129731	0.892104	0.872372	0.0495845	0.0592985
ACADM	0.000414209	0.000477926	0.000540761	0.000398777	0.00047326	0.00051969	0.000436829	0.000494317	0.000555896	11.2374	11.0309	10.8527	11.2921	11.0451	10.9101	11.1606	10.9823	10.8129	-0.0420901	0.0550604	0.802721	0.731768	0.0954353	0.135627
ACADS	4.28798e-05	5.97066e-05	7.59384e-05	4.39619e-05	6.91796e-05	7.36025e-05	6.07904e-05	6.5837e-05	7.52188e-05	14.5093	14.0317	13.6848	14.4734	13.8193	13.7299	14.0058	13.8907	13.6985	0.0677794	0.210274	0.849422	0.456366	0.0708767	0.340686
ACADSB	0.000116615	8.21329e-05	0.000130909	0.000110971	7.92079e-05	0.00013319	0.000117728	7.1674e-05	0.000129771	13.066	13.5717	12.8992	13.1375	13.624	12.8742	13.0523	13.7682	12.9117	-0.0329886	-0.0651342	0.917328	0.854662	0.0374752	0.0682055
ACADVL	0.0012222	0.00108947	0.00130462	0.00124743	0.00114707	0.00128529	0.00128828	0.00115502	0.00128896	9.67631	9.84216	9.58216	9.64682	9.76784	9.60369	9.60034	9.75787	9.59958	0.0274227	0.0476109	0.776978	0.633707	0.109591	0.198112
ACAT1	0.00124066	0.00108501	0.00127972	0.00139282	0.00119259	0.00128161	0.00133281	0.00115936	0.00117971	9.65468	9.84808	9.60996	9.48778	9.71169	9.60783	9.55132	9.75245	9.72736	0.101803	0.0271945	0.355776	0.792404	0.448823	0.101053
ACAT2	0.000402037	0.000302363	0.000333491	0.000443447	0.000342164	0.000335524	0.000418434	0.000281168	0.00031934	11.2804	11.6914	11.5501	11.139	11.513	11.5413	11.2227	11.7963	11.6126	0.109536	-0.0365766	0.569635	0.86876	0.244403	0.0611
ACBD3	2.58791e-05	2.98049e-05	3.7267e-05	2.87671e-05	3.24362e-05	4.15899e-05	2.39586e-05	2.69536e-05	3.96683e-05	15.2379	15.0341	14.7117	15.0852	14.912	14.5534	15.3491	15.1792	14.6217	0.144341	-0.0554087	0.545928	0.846202	0.262865	0.0725261
ACIN1	0.000232411	0.000161928	0.000211679	0.000233898	0.000163221	0.000216507	0.000305581	0.000224815	0.000245608	12.071	12.5924	12.2058	12.0618	12.5809	12.1733	11.6762	12.119	11.9914	0.017738	0.360915	0.940161	0.151998	0.0267977	0.818163
ACLY	0.0014965	0.00144698	0.00201149	0.00151427	0.0014886	0.00202622	0.00141946	0.00138877	0.00192373	9.3842	9.43274	8.95752	9.36716	9.39183	8.947	9.46045	9.49197	9.02188	0.0228252	-0.0666137	0.918243	0.77117	0.0370423	0.11285
ACO1	0.000216225	0.000218349	0.000226632	0.000267773	0.000253553	0.000242836	0.000237162	0.000235251	0.000219275	12.1752	12.1611	12.1074	11.8667	11.9454	12.0077	12.0418	12.0535	12.155	0.207921	0.0644325	0.0104488	0.194975	1.98093	0.71002
ACO2	0.000191733	0.000225462	0.000202196	0.000209175	0.000247445	0.000208543	0.000227113	0.000258022	0.00020512	12.3486	12.1148	12.272	12.223	11.9806	12.2274	12.1043	11.9202	12.2512	0.101476	0.153212	0.395403	0.263668	0.402961	0.578943
ACOT13	0.000239951	0.000292198	0.000226936	0.000252037	0.000326329	0.000205375	0.00025169	0.000323393	0.000215674	12.025	11.7408	12.1054	11.9541	11.5814	12.2495	11.9561	11.5944	12.1789	0.02875	0.0472718	0.90351	0.827347	0.0440671	0.0823122
ACOT7	0.000380915	0.000434804	0.000389883	0.000388027	0.000432469	0.000382283	0.000386232	0.000440327	0.000375183	11.3582	11.1673	11.3247	11.3316	11.1751	11.3531	11.3382	11.1491	11.3801	-0.00315912	-0.005744	0.97086	0.953339	0.0128435	0.0207525
ACOT9	4.31192e-05	5.7842e-05	4.31472e-05	5.97554e-05	6.84286e-05	4.78032e-05	4.11846e-05	5.82619e-05	3.67963e-05	14.5013	14.0775	14.5004	14.0306	13.835	14.3525	14.5675	14.0671	14.7301	0.287021	-0.0951657	0.237038	0.716791	0.625181	0.144607
ACOX1	0.000436316	0.000460438	0.00034595	0.000443714	0.000460249	0.000353252	0.000448748	0.000479507	0.000333355	11.1623	11.0847	11.4971	11.1381	11.0853	11.467	11.1218	11.0262	11.5507	0.0179338	0.0151921	0.922867	0.94448	0.034861	0.0248073
ACP2	3.74918e-05	5.47924e-05	2.64661e-05	4.95016e-05	7.56455e-05	3.10637e-05	4.23431e-05	6.34209e-05	2.73238e-05	14.7031	14.1557	15.2055	14.3022	13.6904	14.9744	14.5275	13.9447	15.1595	0.365754	0.144182	0.487632	0.771342	0.311908	0.112753
ACSL3	0.000215612	0.000257683	0.00013991	0.000213896	0.000250436	0.000138837	0.000199845	0.000237904	0.000129263	12.1793	11.9221	12.8032	12.1908	11.9633	12.8143	12.2888	12.0373	12.9174	-0.0212654	-0.112986	0.956322	0.775335	0.019396	0.11051
ACTB	0.000106721	0.000102518	0.000181877	0.0001168	0.000106291	0.000175633	0.000128265	0.000114396	0.000190291	13.1939	13.2518	12.4248	13.0637	13.1997	12.4751	12.9286	13.0937	12.3595	0.0439838	0.162903	0.905282	0.663311	0.043216	0.178283
ACTC1	0.000337015	0.000409949	0.000402581	0.000324617	0.000408099	0.000385936	0.000357747	0.000403268	0.000405627	11.5349	11.2523	11.2784	11.589	11.2588	11.3393	11.4488	11.276	11.2676	-0.0405039	0.0244337	0.777829	0.831777	0.109116	0.0799933
ACTG1	0.00592338	0.00596519	0.00725805	0.00598333	0.00609984	0.00708931	0.0058577	0.00591414	0.00649928	7.39936	7.38922	7.1062	7.38484	7.35701	7.14014	7.41545	7.40162	7.26551	0.00426529	-0.0625955	0.97407	0.591045	0.0114097	0.22838
ACTL6A	8.03828e-05	8.21119e-05	6.27433e-05	8.58872e-05	8.66926e-05	6.58495e-05	8.12143e-05	8.06676e-05	6.55555e-05	13.6028	13.5721	13.9602	13.5072	13.4937	13.8905	13.5879	13.5977	13.8969	0.0811953	0.0175	0.675459	0.918497	0.170401	0.0369225
ACTN1	0.00196118	0.00162496	0.00165274	0.00194512	0.0015934	0.00157194	0.0019798	0.00156767	0.0015558	8.99406	9.26538	9.24093	9.00592	9.29367	9.31324	8.98043	9.31716	9.32813	-0.0374874	-0.0417841	0.790232	0.785081	0.102246	0.105086
ACTN4	0.0046547	0.00520628	0.00561208	0.00474317	0.00530975	0.00552914	0.0046892	0.00530819	0.00516637	7.74709	7.58553	7.47725	7.71993	7.55714	7.49873	7.73644	7.55756	7.59663	0.011357	-0.0269215	0.917194	0.791728	0.0375387	0.101424
ACTR10	0.000139509	6.69547e-05	0.000114588	0.000135088	7.03197e-05	0.000107945	0.000144873	7.69026e-05	0.000138153	12.8074	13.8665	13.0913	12.8538	13.7957	13.1774	12.7529	13.6666	12.8214	-0.020627	0.174695	0.963197	0.706529	0.0162847	0.15087
ACTR1A	0.000246977	0.000384189	0.000420857	0.000248476	0.000407158	0.000436545	0.000263212	0.000420373	0.000461832	11.9833	11.3459	11.2144	11.9746	11.2621	11.1616	11.8915	11.216	11.0803	0.0484337	0.118578	0.896361	0.748657	0.0475172	0.125717
ACTR2	0.000602026	0.000633181	0.000558821	0.000618854	0.000635483	0.00054188	0.000590286	0.000613524	0.000515402	10.6979	10.6251	10.8053	10.6581	10.6199	10.8497	10.7263	10.6706	10.922	0.000199631	-0.0635323	0.998304	0.529852	0.000736995	0.275845
ACTR3	0.000783131	0.000914793	0.000819792	0.000805901	0.000968925	0.000810638	0.000844122	0.000962212	0.000783315	10.3185	10.0943	10.2525	10.2771	10.0113	10.2687	10.2103	10.0214	10.3181	0.0360298	0.0384817	0.759031	0.742543	0.11974	0.129278
ADAM10	8.24211e-05	0.000189466	0.000132726	8.61343e-05	0.000191231	0.000141274	8.90944e-05	0.000192595	0.000140683	13.5666	12.3658	12.8793	13.5031	12.3524	12.7892	13.4543	12.3421	12.7953	0.0556657	0.0733197	0.913835	0.884712	0.0391321	0.0531982
ADAM9	2.38653e-06	5.21239e-06	1.47983e-05	2.14452e-06	3.94732e-06	1.65109e-05	2.82514e-06	4.70816e-06	1.55141e-05	18.6767	17.5496	16.0442	18.8309	17.9507	15.8862	18.4332	17.6964	15.9761	-0.132446	0.0549249	0.914517	0.960949	0.0388084	0.0172998
ADD1	3.84002e-05	2.02483e-05	2.47622e-05	4.01226e-05	2.29581e-05	2.71651e-05	3.80717e-05	1.88844e-05	2.411e-05	14.6685	15.5918	15.3015	14.6052	15.4106	15.1679	14.6809	15.6924	15.34	0.126039	-0.0505017	0.745409	0.906255	0.127605	0.0427495
ADH5	0.000965488	0.0012801	0.000968261	0.000955312	0.0013651	0.000922153	0.0010042	0.00134862	0.000927046	10.0165	9.60952	10.0123	10.0317	9.51678	10.0827	9.95973	9.5343	10.0751	0.0023563	0.0230637	0.992166	0.918886	0.00341571	0.0367385
ADI1	0.000174701	0.000103995	0.000148879	0.00019729	0.000128055	0.000158705	0.000194167	0.000124106	0.000169088	12.4828	13.2312	12.7136	12.3074	12.931	12.6214	12.3304	12.9761	12.5299	0.189293	0.197034	0.54322	0.537109	0.265024	0.269937
ADK	0.000843611	0.000845258	0.000952741	0.000803675	0.000800823	0.000880886	0.000800965	0.000833827	0.000896342	10.2111	10.2083	10.0356	10.2811	10.2862	10.1488	10.286	10.228	10.1237	-0.0870001	-0.0608388	0.301718	0.462709	0.520399	0.334692
ADPGK	0.000265996	0.000180225	0.000138914	0.000290631	0.000194797	0.000151883	0.00027131	0.000196986	0.000154289	11.8763	12.4379	12.8135	11.7485	12.3257	12.6847	11.8478	12.3096	12.6621	0.122911	0.102759	0.765741	0.789593	0.115918	0.102597
ADRM1	7.67625e-05	0.000100735	0.000148167	8.11576e-05	0.000114757	0.000156787	6.64016e-05	9.30403e-05	0.000146635	13.6692	13.2771	12.7205	13.5889	13.0891	12.6389	13.8784	13.3918	12.7355	0.11664	-0.112939	0.779034	0.806061	0.108444	0.093632
ADSL	0.000650334	0.000722519	0.000746057	0.000642891	0.000700101	0.000712192	0.000645066	0.000721433	0.000692113	10.5865	10.4347	10.3884	10.6031	10.4801	10.4554	10.5983	10.4368	10.4967	-0.0430327	-0.0407274	0.598135	0.621146	0.223201	0.206807
ADSS	0.000994889	0.000875627	0.00115122	0.00100924	0.000900793	0.00111745	0.00108574	0.000936487	0.00114484	9.97318	10.1574	9.76262	9.95251	10.1165	9.80557	9.8471	10.0605	9.77064	0.00619587	0.0716661	0.968	0.643192	0.0141246	0.19166
AFG3L2	5.67591e-05	9.62188e-05	0.000116672	4.97131e-05	8.60525e-05	0.000115857	5.33397e-05	9.37877e-05	0.000103711	14.1048	13.3433	13.0653	14.296	13.5044	13.0754	14.1944	13.3802	13.2351	-0.120813	-0.0988149	0.811254	0.829863	0.0908431	0.0809935
AGFG1	0.00010144	8.69566e-06	0.000305143	9.69267e-05	8.33791e-06	0.00026025	0.000116144	9.60822e-06	0.000310653	13.2671	16.8113	11.6782	13.3327	16.8719	11.9078	13.0718	16.6673	11.6524	-0.11862	0.121691	0.957993	0.957144	0.0186375	0.0190229
AGK	0.000195886	9.65892e-05	0.0002123	0.000202298	9.30811e-05	0.000231172	0.000190559	9.84183e-05	0.000215401	12.3177	13.3378	12.2016	12.2712	13.3912	12.0787	12.3575	13.3107	12.1807	0.0386529	0.00273753	0.946924	0.995922	0.023685	0.00177483
AGPAT5	1.75124e-05	2.20769e-05	3.33947e-05	1.86813e-05	2.35626e-05	3.53988e-05	1.76656e-05	2.59298e-05	3.52155e-05	15.8013	15.4671	14.87	15.708	15.3731	14.7859	15.7887	15.235	14.7934	0.0904219	0.10708	0.825032	0.800393	0.0835294	0.0966965
AGPAT9	0.000146278	0.000182487	5.57345e-05	0.000137503	0.000179818	6.27208e-05	0.000156048	0.000193934	6.14377e-05	12.739	12.4199	14.1311	12.8282	12.4412	13.9607	12.6457	12.3321	13.9905	0.0199569	0.1072	0.978485	0.890538	0.00944566	0.0503474
AGPS	0.000329362	0.000343487	0.000361665	0.000339685	0.000338399	0.000375001	0.000339392	0.000349175	0.000385754	11.568	11.5075	11.4331	11.5235	11.529	11.3808	11.5248	11.4838	11.34	0.0250772	0.0533336	0.707702	0.478313	0.15015	0.320288
AGR2	0.000930202	0.000952275	0.000403124	0.000919278	0.000942525	0.000419185	0.000988474	0.000998124	0.000437633	10.0702	10.0363	11.2765	10.0872	10.0512	11.2201	9.98251	9.96849	11.158	0.00815763	0.0913322	0.989076	0.879884	0.00477041	0.0555745
AHCY	0.00224356	0.00206513	0.00226263	0.00221837	0.00195494	0.00218223	0.0021461	0.00197741	0.00190366	8.8	8.91955	8.78778	8.81628	8.99866	8.83998	8.86407	8.98218	9.03701	-0.0491978	-0.125307	0.526636	0.130928	0.278489	0.882968
AHCYL1	0.000157767	0.000196394	0.000279334	0.00016822	0.000217992	0.000281483	0.000149333	0.000183192	0.000250574	12.6299	12.314	11.8057	12.5374	12.1634	11.7947	12.7092	12.4144	11.9625	0.0847104	-0.112138	0.805413	0.746482	0.0939811	0.126981
AHNAK	0.00474152	0.00484829	0.00579875	0.00488517	0.00492945	0.00577507	0.00492571	0.00501165	0.0057681	7.72043	7.68831	7.43004	7.67738	7.66436	7.43595	7.66545	7.6405	7.43769	0.0203678	0.031715	0.874293	0.799472	0.0583429	0.0971967
AHNAK2	8.31729e-05	4.02983e-05	0.000114252	0.00010163	6.59331e-05	0.000127737	0.000102297	6.03547e-05	0.000113108	13.5535	14.5989	13.0955	13.2644	13.8886	12.9345	13.2549	14.0162	13.11	0.386792	0.288937	0.502576	0.612169	0.298798	0.213129
AHSA1	0.000626124	0.000560383	0.00033462	0.000608081	0.000562854	0.000362079	0.000664312	0.000603095	0.000341487	10.6413	10.8013	11.5452	10.6834	10.795	11.4314	10.5559	10.6953	11.5159	0.025982	0.073564	0.946389	0.865992	0.0239304	0.0624862
AIFM1	0.000602004	0.000654205	0.000596698	0.000625709	0.000670229	0.000594303	0.000660352	0.000698106	0.000603123	10.6979	10.578	10.7107	10.6422	10.5431	10.7165	10.5645	10.4843	10.6953	0.0282762	0.0808731	0.688942	0.339427	0.161817	0.469253
AIFM2	4.60212e-05	4.50399e-05	7.69846e-05	5.54353e-05	5.19616e-05	7.61011e-05	5.24218e-05	5.01409e-05	8.02213e-05	14.4073	14.4384	13.6651	14.1388	14.2322	13.6817	14.2195	14.2837	13.6057	0.152698	0.134022	0.642551	0.707551	0.192092	0.150243
AIMP1	6.43823e-05	5.56069e-05	0.000112988	7.78636e-05	6.35693e-05	0.000133104	7.20906e-05	5.96003e-05	0.000132536	13.923	14.1344	13.1115	13.6487	13.9413	12.8752	13.7598	14.0343	12.8813	0.234577	0.164469	0.626239	0.74248	0.20326	0.129315
AIP	1.93008e-05	1.96472e-05	3.50378e-05	2.17575e-05	2.13683e-05	3.44204e-05	1.84222e-05	1.79719e-05	3.01731e-05	15.661	15.6353	14.8007	15.4881	15.5142	14.8264	15.7282	15.7639	15.0164	0.0894493	-0.13715	0.816621	0.731712	0.0879793	0.13566
AK1	0.000228696	0.000121646	0.000194829	0.000254196	0.000152538	0.000235134	0.000241615	0.0001328	0.000184212	12.0943	13.005	12.3255	11.9418	12.6785	12.0542	12.015	12.8785	12.4063	0.250088	0.0416687	0.521847	0.915793	0.282457	0.0382025
AK2	0.000884065	0.000847552	0.000981176	0.0009051	0.000849752	0.000955278	0.000947389	0.000883019	0.000936999	10.1436	10.2044	9.9932	10.1096	10.2007	10.0318	10.0438	10.1453	10.0597	-0.000308551	0.0308277	0.997089	0.683407	0.00126588	0.16532
AK3	0.000103297	8.94421e-05	4.17189e-05	0.000104029	8.96233e-05	3.90448e-05	0.000114515	8.78569e-05	3.73915e-05	13.2409	13.4487	14.5489	13.2307	13.4458	14.6445	13.0922	13.4745	14.7069	-0.0274893	-0.0116843	0.965565	0.986181	0.0152186	0.00604348
AKR1A1	0.000388298	0.00033389	0.000322594	0.000405788	0.000353502	0.000331846	0.000483577	0.000437685	0.00038634	11.3305	11.5483	11.598	11.267	11.466	11.5572	11.014	11.1578	11.3378	0.0622338	0.322417	0.627756	0.0608281	0.202209	1.2159
AKR1B1	0.00141035	0.00170792	0.00181979	0.00138859	0.00167028	0.0017985	0.00180898	0.0022055	0.00200426	9.46973	9.19354	9.10201	9.49217	9.22569	9.11899	9.11061	8.82468	8.96271	-0.0238533	0.289096	0.886322	0.104165	0.0524085	0.98228
AKR1B10	0.00325827	0.0033067	0.00299803	0.00320366	0.00322061	0.00293719	0.00321415	0.00332575	0.00275931	8.26168	8.24039	8.38177	8.28606	8.27845	8.41135	8.28135	8.23211	8.50147	-0.0306736	-0.043696	0.6446	0.665497	0.190709	0.176854
AKR1C1	0.000962781	0.00135016	0.00124516	0.000880016	0.0012782	0.00129551	0.00529881	0.00598263	0.00460563	10.0205	9.53265	9.64945	10.1502	9.61167	9.59226	7.56012	7.38501	7.76238	-0.0505028	2.16503	0.84011	0.000292699	0.0756636	3.53358
AKR1C2	0.000129129	0.000246613	4.23983e-05	0.000122827	0.000238597	4.76585e-05	0.000681116	0.000953139	0.000396228	12.9189	11.9855	14.5256	12.9911	12.0331	14.3569	10.5198	10.035	11.3014	0.016287	2.52459	0.987815	0.0381309	0.00532424	1.41872
AKR1C3	0.000633441	0.000407339	0.000535834	0.0006057	0.000383374	0.000537761	0.00151125	0.00113562	0.00119353	10.6245	11.2615	10.8659	10.6891	11.349	10.8607	9.37004	9.78231	9.71055	-0.0489693	1.29634	0.865479	0.00450524	0.0627434	2.34628
AKR7A2	1.88381e-05	7.72587e-05	1.83062e-05	2.02554e-05	8.08103e-05	1.93797e-05	2.17578e-05	7.67774e-05	1.92555e-05	15.696	13.6599	15.7373	15.5913	13.5951	15.6551	15.4881	13.669	15.6644	0.0839024	0.0906022	0.934764	0.927578	0.0292982	0.0326497
ALCAM	0.000484847	0.00050053	0.000400584	0.000494259	0.00050673	0.00039138	0.000516001	0.00053586	0.000384746	11.0102	10.9643	11.2856	10.9824	10.9465	11.3191	10.9203	10.8659	11.3438	0.00398811	0.0433484	0.980757	0.822826	0.00843874	0.0846919
ALDH16A1	0.000271791	0.000179846	0.00019709	0.00030837	0.000204683	0.000239563	0.000263504	0.000171813	0.00018513	11.8452	12.441	12.3089	11.6631	12.2543	12.0273	11.8899	12.5069	12.3992	0.21678	-0.0669717	0.434067	0.811103	0.362443	0.0909239
ALDH18A1	0.00046057	0.000351673	0.000589144	0.000518008	0.000376721	0.00061588	0.000399372	0.000286115	0.00049182	11.0843	11.4735	10.7291	10.9147	11.3742	10.6651	11.29	11.7711	10.9896	0.110948	-0.254605	0.729318	0.461712	0.137083	0.335629
ALDH1A1	0.00138325	0.00126672	0.00117636	0.00128814	0.00118761	0.00119062	0.00142264	0.00130433	0.00116533	9.49772	9.62469	9.73146	9.60049	9.71773	9.71408	9.45722	9.58248	9.74505	-0.059477	0.0230424	0.486932	0.840425	0.312531	0.0755013
ALDH1B1	8.60795e-05	4.61448e-05	7.01755e-05	9.64637e-05	5.59905e-05	7.56327e-05	8.42531e-05	4.84339e-05	6.81803e-05	13.504	14.4035	13.7987	13.3397	14.1245	13.6906	13.5349	14.3336	13.8403	0.183792	-0.000900432	0.626048	0.998084	0.203392	0.00083288
ALDH3A1	0.00155346	0.00141433	0.00148343	0.00156566	0.00142459	0.00146648	0.00135505	0.00117587	0.00122023	9.3303	9.46566	9.39685	9.31901	9.45523	9.41342	9.52744	9.73205	9.67863	0.00171275	-0.248436	0.977118	0.0268175	0.0100528	1.57158
ALDH3A2	0.00018487	0.000426764	0.000302799	0.000187864	0.000455208	0.000322382	0.000182127	0.000409074	0.000279821	12.4012	11.1943	11.6894	12.378	11.1012	11.5989	12.4228	11.2554	11.8032	0.0688911	-0.0654993	0.899198	0.899347	0.0461446	0.0460729
ALDH9A1	0.000882252	0.000924558	0.000908678	0.000884846	0.000902717	0.000872427	0.000898125	0.000955364	0.000863459	10.1465	10.0789	10.1039	10.1423	10.1134	10.1627	10.1208	10.0317	10.1776	-0.0296628	-0.000210608	0.290161	0.996627	0.537361	0.00146748
ALDOA	0.0031446	0.0036388	0.00477445	0.00316249	0.00374651	0.00449344	0.00293988	0.00345205	0.00412133	8.31291	8.10232	7.71045	8.30473	8.06024	7.79796	8.41003	8.17833	7.92268	-0.0124171	-0.128452	0.959407	0.599797	0.0179972	0.221996
ALDOC	0.000181366	0.000257305	0.000303211	0.000188618	0.000269786	0.000311986	0.000191588	0.000245823	0.000291836	12.4288	11.9242	11.6874	12.3722	11.8559	11.6462	12.3497	11.9901	11.7426	0.0553538	-0.0139731	0.86574	0.962702	0.0626125	0.016508
ALG5	4.68223e-05	4.14411e-05	4.43453e-05	5.04386e-05	4.40544e-05	4.5285e-05	4.69216e-05	4.0372e-05	4.31746e-05	14.3824	14.5586	14.4609	14.2751	14.4704	14.4306	14.3794	14.5963	14.4995	0.0752702	-0.0244161	0.39131	0.777614	0.407479	0.109236
ALG8	5.11586e-05	5.1402e-05	6.63726e-05	4.46652e-05	4.96919e-05	6.90027e-05	3.81421e-05	4.29759e-05	6.06246e-05	14.2547	14.2478	13.8791	14.4505	14.2966	13.823	14.6783	14.5061	14.0097	-0.0628574	-0.270858	0.794645	0.314545	0.0998268	0.502317
ALYREF	0.000325514	0.000476074	0.00030664	0.000302894	0.000429959	0.000318606	0.000299374	0.000422215	0.000347276	11.585	11.0365	11.6712	11.6889	11.1835	11.6159	11.7058	11.2097	11.4916	-0.0652222	-0.0381482	0.809812	0.883908	0.0916157	0.0535929
AMPD2	0.000195118	0.000185966	0.000262056	0.000195162	0.000189449	0.000267998	0.000192209	0.000177466	0.000252968	12.3234	12.3927	11.8978	12.323	12.3659	11.8655	12.345	12.4602	11.9488	0.0198118	-0.0466955	0.933375	0.841516	0.029944	0.0749376
ANAPC7	8.84826e-05	7.81258e-05	0.000148649	9.42825e-05	8.66215e-05	0.000156964	8.57595e-05	7.88981e-05	0.000147374	13.4642	13.6438	12.7158	13.3726	13.4949	12.6373	13.5093	13.6297	12.7282	0.106348	-0.0144456	0.798846	0.972973	0.0975368	0.0118994
ANO6	2.34648e-05	3.32438e-05	3.74385e-05	2.60673e-05	3.80717e-05	4.38948e-05	2.39597e-05	3.73371e-05	4.15808e-05	15.3791	14.8766	14.7051	15.2274	14.6809	14.4756	15.349	14.709	14.5537	0.192301	0.116344	0.558971	0.731757	0.252611	0.135633
ANP32A	0.000909662	0.000971848	0.0010219	0.000905345	0.00093146	0.000978327	0.00106265	0.00110795	0.00105334	10.1024	10.007	9.93454	10.1092	10.0682	9.9974	9.87812	9.8179	9.89081	-0.0436537	0.152358	0.497433	0.0466355	0.303266	1.33128
ANP32B	0.000385166	0.000405129	0.000342455	0.000342067	0.000360091	0.000336015	0.000406183	0.000428368	0.000377525	11.3422	11.2693	11.5118	11.5134	11.4393	11.5392	11.2656	11.1889	11.3711	-0.122872	0.099258	0.189449	0.328014	0.722507	0.484108
ANP32E	0.000136936	0.000190287	0.000214902	0.000133737	0.000184788	0.000216017	0.000195907	0.00028962	0.000347667	12.8342	12.3595	12.184	12.8683	12.4018	12.1766	12.3175	11.7536	11.49	-0.0229809	0.605559	0.938843	0.124172	0.0274072	0.905977
ANTXR1	5.20111e-05	0.000124803	5.4532e-05	6.36437e-05	0.000127973	5.60613e-05	6.28669e-05	0.000133551	5.09742e-05	14.2308	12.9681	14.1625	13.9396	12.9319	14.1226	13.9573	12.8703	14.2599	0.12243	0.0912963	0.83546	0.884193	0.0780744	0.053453
ANXA1	0.00137929	0.00152646	0.00112005	0.00127717	0.00148557	0.00120204	0.00135457	0.00162868	0.00127579	9.50185	9.35559	9.80222	9.61283	9.39477	9.7003	9.52795	9.26208	9.6144	-0.0160783	0.0850799	0.924697	0.640894	0.0340006	0.193214
ANXA2	0.00334732	0.00340225	0.00293118	0.003564	0.00354924	0.00296833	0.00332227	0.00329849	0.00270935	8.22278	8.1993	8.4143	8.13229	8.13827	8.39613	8.23362	8.24398	8.52784	0.0565613	-0.0563508	0.635576	0.657943	0.196833	0.181812
ANXA3	6.0706e-05	1.95687e-05	5.47946e-05	6.67619e-05	2.11779e-05	6.23211e-05	6.78748e-05	2.22375e-05	5.79412e-05	14.0078	15.6411	14.1556	13.8706	15.5271	13.9699	13.8468	15.4566	14.0751	0.145628	0.142012	0.85515	0.854159	0.0679578	0.0684611
ANXA5	0.000785323	0.00107674	0.000863768	0.000781307	0.00107963	0.000957436	0.000839311	0.00116889	0.000950595	10.3144	9.85912	10.1771	10.3218	9.85525	10.0285	10.2185	9.74065	10.0389	0.0483322	0.117524	0.813304	0.577178	0.0897471	0.23869
ANXA6	0.000312201	0.000308698	0.000228759	0.00032642	0.000313945	0.000257234	0.000315593	0.000298373	0.000245852	11.6452	11.6615	12.0939	11.581	11.6372	11.9246	11.6296	11.7106	11.9899	0.0859401	0.0234901	0.660385	0.904063	0.180203	0.0438014
ANXA7	0.000296113	0.000376213	0.000299499	0.000283598	0.000360363	0.000305365	0.000269204	0.000352825	0.00028471	11.7216	11.3762	11.7052	11.7839	11.4383	11.6772	11.859	11.4688	11.7782	-0.0321379	-0.101033	0.842856	0.570527	0.0742466	0.243724
AP1B1	1.18083e-05	7.91781e-05	5.35747e-05	1.18293e-05	8.64855e-05	5.5517e-05	1.43948e-05	9.13646e-05	5.38365e-05	16.3698	13.6245	14.1881	16.3673	13.4972	14.1367	16.0841	13.418	14.1811	0.060435	0.166439	0.962476	0.892196	0.0166101	0.0495398
AP1G1	7.52544e-05	3.07793e-05	9.05682e-05	9.07548e-05	3.66827e-05	8.56048e-05	6.95922e-05	2.78373e-05	9.01286e-05	13.6979	14.9877	13.4306	13.4277	14.7345	13.5119	13.8107	15.1326	13.4377	0.147341	-0.0882703	0.829174	0.906258	0.0813546	0.0427484
AP1M1	0.000179106	0.000245687	0.000234273	0.000197207	0.000252424	0.00024848	0.000184699	0.000256433	0.000249963	12.4469	11.9909	12.0595	12.308	11.9519	11.9746	12.4025	11.9291	11.966	0.087621	0.0665495	0.656667	0.765021	0.182655	0.116327
AP2A1	0.000217999	0.000148905	0.000158056	0.000236101	0.00016152	0.000166914	0.000243517	0.000171344	0.000152005	12.1634	12.7133	12.6273	12.0483	12.596	12.5486	12.0037	12.5108	12.6836	0.103692	0.101964	0.693505	0.721055	0.15895	0.142032
AP2A2	1.38994e-05	5.96014e-05	7.92117e-05	1.61414e-05	6.07976e-05	8.95451e-05	1.64561e-05	6.77595e-05	8.76013e-05	16.1346	14.0343	13.6239	15.9189	14.0056	13.447	15.891	13.8492	13.4787	0.140435	0.191303	0.90275	0.868054	0.0444325	0.061453
AP2B1	0.000324373	0.000502403	0.000281657	0.000331161	0.000500789	0.000295974	0.000348905	0.000519938	0.000278231	11.5901	10.9589	11.7938	11.5602	10.9635	11.7222	11.4849	10.9094	11.8114	0.0322576	0.0456735	0.929216	0.90627	0.0318835	0.0427424
AP2M1	0.000194796	0.000203863	0.000164855	0.000233631	0.000243554	0.000265252	0.000194945	0.000195032	0.000169345	12.3257	12.2601	12.5665	12.0635	12.0035	11.8804	12.3246	12.324	12.5277	0.401692	-0.00800618	0.0202498	0.947934	1.69358	0.0232219
AP2S1	1.92046e-05	4.09233e-05	4.10373e-05	2.35612e-05	4.44205e-05	4.61628e-05	2.41067e-05	4.33305e-05	4.10409e-05	15.6682	14.5767	14.5727	15.3732	14.4584	14.4029	15.3402	14.4943	14.5726	0.194351	0.136855	0.707118	0.777878	0.150508	0.109089
AP3B1	8.5811e-05	9.67512e-05	7.61576e-05	9.21592e-05	0.000103436	8.11349e-05	8.81691e-05	9.69791e-05	7.75932e-05	13.5085	13.3354	13.6807	13.4055	13.239	13.5893	13.4694	13.332	13.6537	0.0968947	0.0231487	0.532557	0.873536	0.273634	0.0587192
AP3D1	8.52807e-05	8.03566e-05	0.000129237	8.97911e-05	8.17642e-05	0.000136914	7.82051e-05	7.87729e-05	0.000122752	13.5174	13.6032	12.9177	13.4431	13.5782	12.8344	13.6424	13.6319	12.992	0.0608846	-0.0759844	0.855866	0.815275	0.067594	0.0886957
AP3S1	4.07944e-05	5.80482e-05	7.45839e-05	4.75408e-05	6.20422e-05	7.61305e-05	5.07191e-05	6.24684e-05	8.38479e-05	14.5813	14.0724	13.7108	14.3605	13.9764	13.6812	14.2671	13.9665	13.5419	0.115468	0.196314	0.7365	0.582449	0.132827	0.234742
APEH	0.00030701	0.000466709	0.000676728	0.000313177	0.00052723	0.000686422	0.000308205	0.000488824	0.000707628	11.6694	11.0652	10.5291	11.6407	10.8893	10.5086	11.6638	10.9984	10.4647	0.0750421	0.0456046	0.880404	0.928627	0.0553181	0.0321586
APEX1	0.000330034	0.000213845	0.000226632	0.000350569	0.000236818	0.000260765	0.000405664	0.000258127	0.000266031	11.5651	12.1911	12.1074	11.478	12.0439	11.905	11.2674	11.9196	11.8761	0.145565	0.266808	0.605163	0.406348	0.218128	0.391102
API5	0.000452001	0.000385873	0.000510981	0.000467462	0.000401175	0.000483009	0.00051774	0.000450479	0.000541487	11.1114	11.3396	10.9344	11.0629	11.2835	11.0157	10.9155	11.1163	10.8508	0.0078046	0.167632	0.959207	0.302938	0.0180879	0.518647
APIP	3.53483e-05	0.000114213	6.79311e-05	3.21501e-05	0.000117238	6.64183e-05	3.89156e-05	0.000130701	7.31957e-05	14.788	13.096	13.8456	14.9248	13.0583	13.8781	14.6493	12.9014	13.7379	-0.0438642	0.14698	0.954903	0.844626	0.0200406	0.0733355
APLP2	0.00018038	0.000124172	8.01819e-05	0.000158683	0.000118543	7.7582e-05	0.000152435	0.000108194	8.49765e-05	12.4367	12.9754	13.6064	12.6216	13.0423	13.6539	12.6795	13.1741	13.5226	-0.099789	-0.119256	0.835991	0.789196	0.0777984	0.102815
APMAP	0.000666064	0.000514125	0.000613172	0.000730784	0.000590634	0.000625197	0.00070288	0.000566662	0.000599968	10.5521	10.9256	10.6714	10.4183	10.7254	10.6434	10.4744	10.7852	10.7028	0.12065	0.0621932	0.44752	0.688341	0.349188	0.162196
APOA1BP	0.000556269	0.000498572	0.000620683	0.000537571	0.00048646	0.000596461	0.000552274	0.000489067	0.000584063	10.8119	10.9699	10.6539	10.8613	11.0054	10.7113	10.8223	10.9977	10.7416	-0.0474122	-0.041967	0.722975	0.741069	0.140877	0.130142
APOB	0.000177695	0.000368805	7.33424e-05	0.000153332	0.000271334	7.10182e-05	0.000179851	0.000314195	8.88861e-05	12.4583	11.4049	13.735	12.6711	11.8476	13.7815	12.4409	11.6361	13.4577	-0.233994	0.0211713	0.802635	0.981439	0.0954819	0.00813684
APOO	0.000113921	8.89917e-05	0.000113629	0.000119578	0.000100727	0.000113072	0.000131193	0.000108712	0.00012686	13.0997	13.456	13.1034	13.0298	13.2773	13.1105	12.896	13.1672	12.9445	0.0805094	0.217113	0.593035	0.207834	0.22692	0.682284
APOOL	1.80843e-05	9.74415e-06	5.36051e-05	1.93856e-05	9.74384e-06	5.79469e-05	2.38565e-05	1.17647e-05	6.19321e-05	15.7549	16.647	14.1873	15.6547	16.6471	14.0749	15.3553	16.3752	13.979	0.0708535	0.293271	0.948863	0.783786	0.0227964	0.105802
APP	7.92908e-05	9.87948e-05	6.21746e-05	8.07236e-05	9.45119e-05	6.32921e-05	7.14243e-05	8.57015e-05	4.74907e-05	13.6225	13.3052	13.9733	13.5966	13.3691	13.9476	13.7732	13.5103	14.362	-0.00413406	-0.248178	0.987889	0.47772	0.00529171	0.320827
APRT	0.000524809	0.000441875	0.000607898	0.000532386	0.000476482	0.000606317	0.00050423	0.000448184	0.000530591	10.8959	11.1441	10.6839	10.8752	11.0353	10.6876	10.9536	11.1236	10.8801	0.0419015	-0.0778289	0.813883	0.634033	0.0894378	0.197888
ARCN1	0.000353796	0.000411422	0.000419078	0.00036942	0.000434457	0.000437771	0.000377016	0.000428368	0.000413954	11.4648	11.2471	11.2205	11.4024	11.1685	11.1575	11.3731	11.1889	11.2382	0.0679654	0.0440648	0.574128	0.66678	0.240991	0.176017
ARF1	0.00156382	0.0011867	0.00145126	0.0015209	0.00114782	0.0013877	0.00148253	0.00117966	0.00129299	9.32071	9.71883	9.42848	9.36085	9.76689	9.49308	9.39773	9.72741	9.59507	-0.0509396	-0.0840656	0.777622	0.611195	0.109231	0.21382
ARF3	4.70684e-05	6.25625e-05	3.48164e-05	3.6942e-05	6.42303e-05	3.20543e-05	4.42159e-05	6.49992e-05	3.47439e-05	14.3749	13.9643	14.8099	14.7244	13.9264	14.9291	14.4651	13.9092	14.8129	-0.143596	-0.0126918	0.732265	0.973488	0.135331	0.0116692
ARF4	0.000576048	0.000269301	0.000382047	0.000583844	0.000246608	0.00034955	0.000507673	0.000225583	0.000300205	10.7615	11.8585	11.354	10.7421	11.9855	11.4822	10.9438	12.1141	11.7018	-0.0786193	-0.261883	0.877965	0.60475	0.0565229	0.218424
ARF5	0.000138983	0.000105483	0.000156963	0.000130768	0.000102704	0.000152693	0.000117957	9.59362e-05	0.000131641	12.8128	13.2107	12.6373	12.9007	13.2492	12.6771	13.0494	13.3476	12.8911	-0.0554046	-0.209107	0.827113	0.387928	0.082435	0.411249
ARF6	6.58501e-05	8.24802e-05	6.05988e-05	7.82531e-05	8.32745e-05	5.98962e-05	6.97624e-05	7.49766e-05	5.00017e-05	13.8905	13.5656	14.0104	13.6415	13.5518	14.0272	13.8072	13.7032	14.2877	0.0819884	-0.110551	0.699032	0.647121	0.155503	0.189015
ARFIP1	4.26717e-05	2.48318e-05	2.86714e-05	4.83554e-05	2.75852e-05	3.15884e-05	4.82763e-05	2.38544e-05	2.60023e-05	14.5164	15.2975	15.09	14.336	15.1457	14.9502	14.3383	15.3554	15.231	0.157296	-0.00695808	0.665659	0.986837	0.176748	0.00575444
ARGLU1	9.0192e-05	8.46247e-05	8.0857e-05	9.19678e-05	8.29524e-05	7.807e-05	0.000108819	0.00010015	8.33535e-05	13.4366	13.5286	13.5943	13.4085	13.5574	13.6449	13.1658	13.2856	13.5504	-0.0170903	0.185911	0.846487	0.203653	0.0723795	0.69111
ARHGAP1	2.4729e-05	4.13443e-05	3.04014e-05	2.77588e-05	4.95978e-05	3.38663e-05	2.76836e-05	4.51104e-05	3.56449e-05	15.3034	14.562	15.0055	15.1367	14.2994	14.8498	15.1406	14.4362	14.7759	0.195014	0.172719	0.582752	0.591188	0.234516	0.228274
ARHGDIA	0.000521252	0.000655468	0.00053846	0.000451771	0.000574841	0.000523025	0.000492867	0.000618044	0.000540576	10.9057	10.5752	10.8589	11.1121	10.7646	10.9008	10.9865	10.66	10.8532	-0.145904	-0.0533131	0.369812	0.723017	0.432019	0.140851
ARIH1	0.000223819	8.79205e-05	0.000538482	0.000216851	9.42672e-05	0.000540409	0.00023091	8.47559e-05	0.000503172	12.1254	13.4734	10.8588	12.171	13.3729	10.8537	12.0804	13.5263	10.9567	0.0200287	-0.0352434	0.985673	0.975063	0.00626719	0.0109673
ARL1	0.00019738	0.000248718	0.000198467	0.000192658	0.00024755	0.000208335	0.000174943	0.00021991	0.000173563	12.3067	11.9732	12.2988	12.3417	11.98	12.2288	12.4808	12.1508	12.4922	0.00942654	-0.181709	0.953906	0.311184	0.0204945	0.506982
ARL2	0.000116391	7.56508e-05	9.28148e-05	0.000121801	8.46572e-05	0.000103852	0.000110388	7.611e-05	9.60613e-05	13.0687	13.6903	13.3953	13.0032	13.528	13.2332	13.1451	13.6816	13.3457	0.129976	-0.00602237	0.609866	0.981035	0.214766	0.00831528
ARL2BP	8.56499e-05	2.61914e-05	0.000143702	9.54132e-05	2.81731e-05	0.000158881	8.83652e-05	2.61217e-05	0.000155876	13.5112	15.2205	12.7646	13.3555	15.1153	12.6198	13.4662	15.2244	12.6473	0.135276	0.0528338	0.902559	0.962347	0.0445243	0.0166684
ARL3	0.000319182	0.000275572	0.000356543	0.000387938	0.000287274	0.000361098	0.000273953	0.000239601	0.000308815	11.6133	11.8253	11.4536	11.3319	11.7653	11.4353	11.8338	12.0271	11.661	0.119921	-0.20986	0.517845	0.236651	0.2858	0.625892
ARL6IP5	0.000334777	0.000458522	0.000231169	0.000355376	0.000497233	0.000243466	0.000377979	0.000517331	0.000241083	11.5445	11.0907	12.0788	11.4584	10.9738	12.004	11.3694	10.9166	12.0182	0.0926168	0.136595	0.833314	0.765914	0.0791912	0.11582
ARL8A	4.60078e-05	4.77863e-05	5.28454e-05	4.99156e-05	5.58922e-05	5.55268e-05	4.81467e-05	5.73545e-05	6.12198e-05	14.4078	14.353	14.2079	14.2901	14.127	14.1365	14.3422	14.0897	13.9956	0.138355	0.180363	0.157616	0.205499	0.8024	0.68719
ARL8B	0.000319137	0.000367858	0.000306163	0.000318274	0.000366367	0.000310515	0.000327167	0.000398297	0.00032659	11.6135	11.4086	11.6734	11.6174	11.4144	11.6531	11.5777	11.2939	11.5802	0.00353215	0.0812433	0.975776	0.549168	0.01065	0.260295
ARMC1	3.6608e-05	1.64348e-05	3.1808e-05	3.77077e-05	1.54638e-05	3.58426e-05	4.25244e-05	1.8729e-05	3.33681e-05	14.7375	15.8929	14.9403	14.6948	15.9807	14.768	14.5213	15.7044	14.8712	0.0423758	0.157913	0.942119	0.767921	0.0258943	0.114684
ARPC1B	0.000235252	0.000198303	0.000204444	0.000220795	0.000178791	0.000199088	0.000233794	0.000191097	0.000219467	12.0535	12.3	12.256	12.145	12.4494	12.2943	12.0625	12.3534	12.1537	-0.0930787	0.0133068	0.467747	0.913185	0.329989	0.0394412
ARPC1B	0.000652728	0.000564887	0.000669717	0.000686292	0.000574109	0.000660236	0.000724311	0.000621937	0.000653278	10.5812	10.7897	10.5442	10.5089	10.7664	10.5647	10.4311	10.6509	10.58	0.0250439	0.0843595	0.830092	0.447209	0.0808739	0.349489
ARPC2	0.00165471	0.00113125	0.00107321	0.00169609	0.00113349	0.00109205	0.00183959	0.00120424	0.00109449	9.23921	9.78787	9.86385	9.20357	9.78501	9.83875	9.0864	9.69766	9.83553	0.0211985	0.0904479	0.943882	0.780069	0.0250824	0.107867
ARPC3	0.000510333	0.000443769	0.000736267	0.00049693	0.000448618	0.000723668	0.000523514	0.000482983	0.000701936	10.9363	11.1379	10.4075	10.9747	11.1222	10.4324	10.8995	11.0157	10.4764	-0.0158726	0.0300217	0.96065	0.917599	0.0174349	0.0373471
ARPC4	0.000582425	0.000441602	0.00045817	0.000579837	0.000443703	0.000479356	0.000632481	0.00047026	0.000449309	10.7456	11.145	11.0918	10.7521	11.1381	11.0266	10.6267	11.0543	11.12	0.0218785	0.0604957	0.903697	0.776258	0.0439772	0.109994
ARPC5	0.000360083	0.000577683	0.000656606	0.00033352	0.000597977	0.000646652	0.000337856	0.000598819	0.00060283	11.4394	10.7574	10.5727	11.5499	10.7076	10.5947	11.5313	10.7056	10.696	-0.0275954	-0.0544521	0.948355	0.89361	0.0230291	0.048852
ARPC5L	0.000128832	7.38072e-05	1.40729e-05	0.000125678	7.24052e-05	1.1968e-05	0.00010551	6.06224e-05	1.79034e-05	12.9222	13.7259	16.1167	12.958	13.7535	16.3505	13.2103	14.0098	15.7694	-0.0990536	-0.0749012	0.94712	0.954042	0.0235951	0.0204327
ARPP19	8.52605e-05	3.7817e-05	2.69502e-05	7.59562e-05	3.64359e-05	2.49167e-05	0.000109207	5.35408e-05	3.67605e-05	13.5178	14.6906	15.1793	13.6845	14.7443	15.2925	13.1606	14.189	14.7315	-0.111189	0.435529	0.878488	0.553772	0.0562643	0.256669
ASAH1	0.000200875	0.000191442	0.000347187	0.000182752	0.000177494	0.000327065	0.000196277	0.000190169	0.000334461	12.2814	12.3508	11.492	12.4178	12.4599	11.5781	12.3148	12.3604	11.5459	-0.110564	-0.0323031	0.794889	0.936621	0.0996936	0.0284361
ASB9	3.74314e-05	5.53144e-05	5.3375e-05	3.70489e-05	5.803e-05	5.24741e-05	3.43708e-05	5.49384e-05	6.03351e-05	14.7054	14.142	14.1935	14.7202	14.0728	14.218	14.8285	14.1518	14.0166	0.00992232	0.0146421	0.972041	0.964463	0.0123153	0.0157143
ASNA1	0.000538257	0.000480557	0.000499216	0.000534411	0.000492903	0.000482028	0.000488426	0.000458961	0.000432266	10.8594	11.023	10.968	10.8698	10.9864	11.0186	10.9996	11.0893	11.1758	-0.00809885	-0.138079	0.908236	0.119768	0.0418014	0.921659
ASNS	0.00118007	0.00106373	0.00138419	0.00116789	0.00104239	0.00136642	0.00102837	0.00086136	0.00113453	9.72692	9.87665	9.49674	9.74188	9.90589	9.51538	9.92542	10.1811	9.78369	-0.0209493	-0.2633	0.901037	0.176036	0.0452574	0.754399
ASPH	0.00107213	0.00114375	0.000980308	0.00108164	0.00117221	0.00100466	0.00114493	0.00119013	0.00119385	9.86531	9.77201	9.99448	9.85256	9.73655	9.95908	9.77053	9.71467	9.71016	0.0278697	0.145482	0.774788	0.0969012	0.110817	1.01367
ASS1	0.000588713	0.000628193	0.000529561	0.000589029	0.00063086	0.000533004	0.000553051	0.000578586	0.000487364	10.7301	10.6365	10.8829	10.7294	10.6304	10.8736	10.8203	10.7552	11.0027	0.00541317	-0.109541	0.95971	0.348219	0.0178601	0.458148
ATAD1	3.60576e-05	9.74731e-05	5.08094e-05	4.46674e-05	7.71015e-05	5.76943e-05	3.59701e-05	7.00818e-05	4.48138e-05	14.7593	13.3246	14.2645	14.4504	13.6629	14.0812	14.7628	13.8006	14.4457	0.0513363	-0.220206	0.919697	0.686525	0.0363551	0.163344
ATAD3A	1.60278e-05	6.46502e-06	2.34208e-05	1.685e-05	5.71347e-06	2.6508e-05	1.30879e-05	6.24892e-06	2.07013e-05	15.9291	17.2389	15.3819	15.8569	17.4172	15.2032	16.2214	17.288	15.5599	0.0241768	-0.173154	0.978851	0.827909	0.00928335	0.0820172
ATG3	0.000166838	0.000120531	0.000138185	0.000176444	0.000133418	0.000149718	0.000167207	0.000127162	0.000135899	12.5493	13.0183	12.8211	12.4685	12.8718	12.7055	12.5461	12.941	12.8452	0.114323	0.0187942	0.558574	0.92215	0.252919	0.0351983
ATIC	0.00172649	0.00185309	0.0018525	0.00193395	0.00196339	0.00185688	0.00151954	0.00163362	0.00153541	9.17794	9.07585	9.07631	9.01424	8.99244	9.0729	9.36215	9.25771	9.34716	0.0835103	-0.212308	0.115104	0.0107386	0.938911	1.96905
ATL2	5.0541e-05	7.37294e-05	5.52309e-05	5.45116e-05	8.00259e-05	5.64438e-05	4.78025e-05	7.72746e-05	5.21484e-05	14.2722	13.7274	14.1442	14.1631	13.6092	14.1128	14.3526	13.6596	14.227	0.0862258	-0.0318221	0.739108	0.911607	0.131292	0.0401922
ATL3	0.000274521	0.000206723	0.000224983	0.000262587	0.000198887	0.000223081	0.000260284	0.000198102	0.000196816	11.8308	12.24	12.1179	11.8949	12.2958	12.1301	11.9076	12.3015	12.3109	-0.0440402	-0.110417	0.806195	0.572569	0.0935599	0.242172
ATOX1	0.000300252	0.00016472	0.000300954	0.000290475	0.000163133	0.000274201	0.000268642	0.000164534	0.000246857	11.7015	12.5677	11.6982	11.7493	12.5817	11.8325	11.862	12.5693	11.984	-0.0653456	-0.149332	0.875726	0.701419	0.0576318	0.154022
ATP11C	5.14114e-05	0.000107651	0.000110933	5.42223e-05	0.000119407	0.000118946	5.77183e-05	0.000125837	0.000113498	14.2476	13.1814	13.138	14.1708	13.0318	13.0374	14.0806	12.9562	13.105	0.108984	0.141708	0.845539	0.793307	0.0728662	0.100559
ATP13A1	0.00016316	9.22832e-05	0.000169437	0.000163163	8.75586e-05	0.000176251	0.000157195	9.44343e-05	0.000173827	12.5814	13.4036	12.527	12.5814	13.4794	12.4701	12.6352	13.3703	12.4901	-0.00630195	0.00547193	0.988936	0.989565	0.00483165	0.00455583
ATP13A3	6.93384e-05	5.23701e-05	0.000139867	5.37705e-05	4.728e-05	0.000124554	6.78155e-05	5.34192e-05	0.000148314	13.816	14.2209	12.8037	14.1828	14.3684	12.9709	13.848	14.1923	12.7191	-0.227212	0.0270579	0.727577	0.966901	0.138121	0.014618
ATP1A1	0.00187457	0.00179722	0.00241284	0.00189006	0.00178203	0.00231898	0.0019671	0.00188323	0.0024174	9.05923	9.12002	8.69505	9.04735	9.13226	8.7523	8.98971	9.05258	8.69233	-0.0192053	0.0465614	0.918215	0.801198	0.0370556	0.0962599
ATP1B1	0.000184468	0.000402309	0.000156991	0.000224951	0.000422951	0.00015408	0.000217578	0.000445959	0.000169423	12.4043	11.2794	12.637	12.1181	11.2072	12.664	12.1662	11.1308	12.5271	0.110477	0.165574	0.862164	0.793684	0.0644102	0.100352
ATP1B3	0.000706003	0.000592394	0.000645753	0.000669644	0.00058348	0.000620661	0.000713651	0.000617453	0.000609271	10.468	10.7212	10.5967	10.5443	10.743	10.6539	10.4525	10.6614	10.6806	-0.051777	-0.00286163	0.607235	0.979231	0.216643	0.00911466
ATP2A2	0.000950631	0.000994766	0.000932251	0.00093666	0.000940957	0.000940861	0.000939616	0.000928352	0.000882681	10.0388	9.97335	10.067	10.0602	10.0536	10.0537	10.0556	10.073	10.1458	-0.0294418	-0.0651084	0.349638	0.171584	0.456382	0.765524
ATP2B1	0.00037823	0.000530351	0.000331125	0.000377722	0.000511332	0.000328291	0.000358558	0.000459726	0.000322882	11.3684	10.8808	11.5603	11.3704	10.9335	11.5727	11.4455	11.0869	11.5967	-0.0223414	-0.106533	0.939501	0.694797	0.0271027	0.158142
ATP5A1	0.00234335	0.00298323	0.00307878	0.00236368	0.00294282	0.00296563	0.00249287	0.00311139	0.00319499	8.73721	8.38891	8.34343	8.72475	8.40859	8.39745	8.64797	8.32823	8.28997	-0.02041	0.067793	0.907107	0.707813	0.0423414	0.150081
ATP5B	0.0025944	0.00203162	0.00214206	0.00255999	0.00195195	0.00214764	0.00282714	0.00227332	0.00221324	8.59038	8.94315	8.86679	8.60965	9.00087	8.86304	8.46644	8.78098	8.81962	-0.0244091	0.111092	0.883883	0.512889	0.0536054	0.289977
ATP5C1	0.000700991	0.000809522	0.000784216	0.000724018	0.00084994	0.000814586	0.000703694	0.000873771	0.000737292	10.4783	10.2706	10.3165	10.4317	10.2004	10.2616	10.4728	10.1605	10.4055	0.0572449	0.00890736	0.573763	0.941423	0.241268	0.0262153
ATP5D	0.000201289	0.00013324	0.000259018	0.000209622	0.000137353	0.000261083	0.000225184	0.000144387	0.000269182	12.2784	12.8737	11.9147	12.2199	12.8298	11.9032	12.1166	12.7578	11.8591	0.0379474	0.111096	0.927161	0.788144	0.0328449	0.103394
ATP5E	7.98748e-05	8.56475e-05	5.6976e-05	6.66728e-05	7.33215e-05	4.64619e-05	8.15881e-05	9.17436e-05	6.12295e-05	13.6119	13.5112	14.0993	13.8725	13.7354	14.3936	13.5813	13.412	13.9954	-0.259708	0.0778953	0.391362	0.771796	0.407421	0.112498
ATP5F1	0.000661164	0.000736136	0.00060831	0.000651393	0.000740097	0.00060031	0.000714983	0.000780602	0.000599188	10.5627	10.4077	10.6829	10.5842	10.4	10.702	10.4498	10.3231	10.7047	-0.0109453	0.0585728	0.930908	0.692248	0.0310935	0.159739
ATP5H	0.000548728	0.000685521	0.000456043	0.000565993	0.000739114	0.000462413	0.00062097	0.000767531	0.000466093	10.8316	10.5105	11.0985	10.7869	10.4019	11.0785	10.6532	10.3475	11.0671	0.0577667	0.124301	0.834685	0.668065	0.0784774	0.175181
ATP5I	0.000209736	0.000106596	0.000181781	0.00022177	0.000112027	0.000173578	0.000228079	0.000116527	0.000200625	12.2191	13.1956	12.4255	12.1386	13.1239	12.4921	12.0982	13.067	12.2832	0.0285212	0.130588	0.94837	0.771424	0.0230223	0.112707
ATP5J	6.24491e-06	6.25457e-05	0.00017752	5.74651e-06	5.95278e-05	0.000324417	5.81773e-06	5.53208e-05	0.000341584	17.2889	13.9647	12.4597	17.4089	14.0361	11.5899	17.3911	14.1418	11.5155	0.226176	0.221649	0.923386	0.925233	0.0346168	0.0337488
ATP5J2	0.000107663	6.57299e-05	6.19793e-05	0.000117603	7.15622e-05	6.29194e-05	0.000122599	7.2564e-05	6.18736e-05	13.1812	13.8931	13.9779	13.0538	13.7704	13.9561	12.9938	13.7504	13.9803	0.0905935	0.109223	0.820279	0.793664	0.0860387	0.100363
ATP5L	0.000280383	0.000282559	0.000366245	0.000311508	0.000310891	0.000358131	0.000311196	0.00031773	0.000355993	11.8003	11.7892	11.4149	11.6484	11.6513	11.4472	11.6499	11.6199	11.4559	0.0858009	0.0929038	0.582209	0.543993	0.234921	0.264406
ATP5O	0.000312917	0.00035864	0.000267353	0.000314802	0.000354276	0.000266404	0.00035563	0.000399097	0.000297216	11.6419	11.4452	11.869	11.6333	11.4628	11.8741	11.4573	11.291	11.7162	-0.00470777	0.163857	0.979349	0.399816	0.00906245	0.39814
ATP6	7.45473e-05	3.15643e-05	5.63943e-05	8.47009e-05	3.09845e-05	5.9163e-05	8.99531e-05	3.73927e-05	6.88633e-05	13.7115	14.9513	14.1141	13.5273	14.9781	14.0449	13.4405	14.7069	13.8259	0.0755397	0.267888	0.899205	0.635663	0.0461411	0.196773
ATP6AP1	8.42693e-05	0.000112136	0.000110805	0.000103635	0.000134086	0.000140038	9.98393e-05	0.000124495	0.000107514	13.5346	13.1225	13.1397	13.2362	12.8646	12.8019	13.29	12.9716	13.1832	0.298046	0.117315	0.193717	0.513767	0.712833	0.289234
ATP6AP2	6.51855e-05	4.1803e-05	4.7395e-05	6.93882e-05	4.73428e-05	5.2761e-05	6.57872e-05	4.1335e-05	5.30136e-05	13.9051	14.546	14.3649	13.815	14.3665	14.2102	13.8918	14.5623	14.2033	0.14147	0.052879	0.604008	0.855262	0.218957	0.067901
ATP6V0A1	0.000168633	0.000359418	0.000152294	0.000203137	0.000415295	0.000177376	0.000185092	0.00037052	0.000166434	12.5338	11.442	12.6809	12.2653	11.2336	12.4609	12.3995	11.3982	12.5528	0.232333	0.102113	0.692118	0.857318	0.15982	0.0668581
ATP6V0A2	4.54372e-05	7.01853e-05	9.31947e-06	4.58915e-05	7.16062e-05	1.07278e-05	4.18471e-05	6.4808e-05	1.10997e-05	14.4258	13.7985	16.7113	14.4114	13.7696	16.5083	14.5445	13.9135	16.4591	0.0820994	0.00615283	0.949216	0.996056	0.0226349	0.00171608
ATP6V0C	1.71123e-05	7.59644e-06	7.26261e-06	1.48129e-05	5.45053e-06	7.75771e-06	1.79473e-05	7.5811e-06	1.00277e-05	15.8346	17.0062	17.0711	16.0428	17.4852	16.9759	15.7659	17.0092	16.6057	-0.197322	0.177081	0.752005	0.760951	0.123779	0.118643
ATP6V0D1	0.000208523	9.92557e-05	0.00011041	0.000209863	0.000116997	0.000132393	0.000151521	0.000123237	0.000124219	12.2275	13.2985	13.1448	12.2183	13.0612	12.8829	12.6882	12.9863	12.9748	0.169484	0.0071787	0.708102	0.984542	0.149904	0.00676572
ATP6V1A	0.000915054	0.000791591	0.000803013	0.000978926	0.000812036	0.000798182	0.00098703	0.000874154	0.000787283	10.0939	10.303	10.2823	9.99651	10.2662	10.291	9.98462	10.1598	10.3108	0.0418081	0.0746092	0.735466	0.553056	0.133437	0.257231
ATP6V1B2	0.000485787	0.000522165	0.000393964	0.000537282	0.000559528	0.000428772	0.000567671	0.000594195	0.000416816	11.0074	10.9032	11.3096	10.862	10.8035	11.1875	10.7827	10.7168	11.2283	0.122403	0.164171	0.512873	0.461278	0.28999	0.336037
ATP6V1C1	0.000117394	0.000230156	8.39479e-05	0.000119186	0.000244349	9.28871e-05	0.000148789	0.000271706	9.22818e-05	13.0564	12.0851	13.5401	13.0345	11.9988	13.3942	12.7144	11.8457	13.4036	0.084726	0.239301	0.894236	0.719781	0.0485476	0.142799
ATP6V1D	5.8972e-05	7.41671e-05	6.6772e-05	6.24173e-05	7.48883e-05	6.8809e-05	6.65497e-05	8.48324e-05	6.96602e-05	14.0496	13.7189	13.8704	13.9677	13.7049	13.827	13.8752	13.525	13.8093	0.0464106	0.14311	0.723135	0.375996	0.14078	0.424817
ATP6V1E1	0.000272306	0.000274478	0.000313217	0.000287426	0.000288341	0.000330424	0.000305266	0.00029934	0.000308135	11.8425	11.831	11.6405	11.7645	11.7599	11.5634	11.6776	11.7059	11.6641	0.0754012	0.0887778	0.463798	0.253583	0.333671	0.59588
ATP6V1F	0.000136437	0.000145365	5.82024e-05	0.000130341	0.000188072	6.28409e-05	0.00013384	0.00015952	5.79477e-05	12.8395	12.748	14.0686	12.9054	12.3764	13.9579	12.8672	12.614	14.0749	0.138763	0.0333357	0.836537	0.9597	0.0775149	0.0178644
ATP6V1G1	8.78247e-05	7.20457e-05	0.000102057	0.000112155	8.89476e-05	0.000117948	0.000105173	8.33757e-05	0.000108151	13.475	13.7607	13.2583	13.1222	13.4567	13.0496	13.2149	13.55	13.1747	0.288538	0.184816	0.207404	0.381087	0.683183	0.418976
ATP6V1H	9.57545e-05	9.64882e-05	8.53718e-05	0.00010351	0.000108565	9.46721e-05	9.43503e-05	8.95499e-05	8.69118e-05	13.3503	13.3393	13.5159	13.2379	13.1692	13.3667	13.3716	13.4469	13.4901	0.143892	-0.0343937	0.15157	0.633733	0.819387	0.198094
ATPIF1	0.000316653	0.000244951	0.000457996	0.000301492	0.00024665	0.000400501	0.000324854	0.000271351	0.000457246	11.6248	11.9952	11.0924	11.6956	11.9852	11.2859	11.5879	11.8476	11.0947	-0.0847795	0.060729	0.810694	0.867932	0.091143	0.0615143
ATXN10	0.000142246	0.000202569	0.000272953	0.000146816	0.00021659	0.000276629	0.000147453	0.000215401	0.000283455	12.7793	12.2693	11.8391	12.7337	12.1727	11.8198	12.7275	12.1807	11.7846	0.0538251	0.0649832	0.894303	0.874298	0.0485153	0.0583407
ATXN2L	0.000322292	0.000246613	0.000235336	0.000304541	0.000225251	0.000258607	0.000339474	0.000270916	0.00025264	11.5993	11.9855	12.053	11.6811	12.1162	11.917	11.5244	11.8499	11.9506	-0.025471	0.104296	0.899392	0.614192	0.0460512	0.211696
AVL9	9.36982e-06	1.48136e-05	1.72936e-05	1.0404e-05	1.48061e-05	1.56106e-05	1.0283e-05	1.52828e-05	1.81991e-05	16.7035	16.0427	15.8194	16.5525	16.0434	15.9671	16.5694	15.9977	15.7458	0.000865776	0.0842603	0.997989	0.826581	0.000874414	0.0827148
B2M	0.000235051	0.000175492	0.000173396	0.00023165	0.000177397	0.000171423	0.000210838	0.000160188	0.000151329	12.0547	12.4763	12.4936	12.0758	12.4607	12.5102	12.2116	12.6079	12.69	-0.00731856	-0.16162	0.97237	0.476454	0.0121683	0.321979
BABAM1	5.0456e-05	8.87833e-05	0.000112283	4.85334e-05	8.16826e-05	0.000105512	5.00307e-05	8.22042e-05	0.000100514	14.2746	13.4594	13.1206	14.3307	13.5796	13.2103	14.2868	13.5704	13.2803	-0.0886783	-0.0943434	0.861084	0.845769	0.0649543	0.072748
BAG1	3.90558e-05	8.57906e-06	2.65247e-05	3.77366e-05	9.63946e-06	2.67385e-05	3.66715e-05	9.4563e-06	2.61188e-05	14.6441	16.8307	15.2023	14.6937	16.6626	15.1907	14.735	16.6903	15.2246	0.0433795	0.00910869	0.963174	0.992242	0.0162953	0.00338248
BAG2	0.00012586	0.000298638	0.000248447	0.000133582	0.000309238	0.000254267	0.000152002	0.000357275	0.000298599	12.9559	11.7093	11.9748	12.87	11.659	11.9414	12.6836	11.4507	11.7095	0.0565418	0.265391	0.919697	0.644968	0.0363553	0.190462
BAG3	0.000494782	0.000923737	0.000379508	0.000495973	0.000943299	0.000382234	0.000520405	0.00098241	0.000404034	10.9809	10.0802	11.3636	10.9775	10.05	11.3533	10.9081	9.99139	11.2732	0.0146768	0.0840111	0.979726	0.883602	0.00889533	0.0537432
BAG6	0.000110148	7.92854e-05	9.96196e-05	0.000126809	8.80795e-05	0.000105466	0.000140306	8.94178e-05	0.000119864	13.1483	13.6226	13.2932	12.9451	13.4708	13.2109	12.7991	13.4491	13.0263	0.145742	0.263175	0.519674	0.32826	0.284269	0.483782
BAIAP2L1	0.000184452	0.000146369	0.000198035	0.000198846	0.000147135	0.000209975	0.000196122	0.000144248	0.000187741	12.4045	12.7381	12.302	12.2961	12.7306	12.2175	12.316	12.7592	12.379	0.0667997	-0.00318382	0.762935	0.987502	0.117513	0.00546207
BANF1	0.000387001	0.000313833	0.000404187	0.000294481	0.000271104	0.000393979	0.000338374	0.000331553	0.000409205	11.3354	11.6377	11.2727	11.7295	11.8489	11.3096	11.5291	11.5585	11.2549	-0.214073	-0.032225	0.34175	0.838796	0.466291	0.0763437
BASP1	0.000353751	0.000422576	0.000366875	0.000288539	0.000364421	0.000300707	0.000188205	0.000245246	0.000251414	11.465	11.2085	11.4124	11.7589	11.4221	11.6994	12.3754	11.9935	11.9576	-0.264835	-0.74688	0.111218	0.00850955	0.953826	2.07009
BAX	4.08503e-05	3.78949e-05	8.23851e-05	4.11686e-05	3.96155e-05	8.81303e-05	3.93524e-05	3.81228e-05	8.02668e-05	14.5793	14.6876	13.5673	14.5681	14.6236	13.47	14.6332	14.679	13.6048	0.057505	-0.0276083	0.916961	0.958635	0.0376489	0.0183467
BCAP29	9.65354e-05	4.82977e-05	3.21032e-05	0.000100332	3.71011e-05	3.16841e-05	9.41874e-05	4.38241e-05	2.89147e-05	13.3386	14.3377	14.9269	13.2829	14.7182	14.9459	13.3741	14.4779	15.0778	-0.1146	-0.108889	0.877381	0.880723	0.0568118	0.0551604
BCAP31	0.000994665	0.00103174	0.00139422	0.000941957	0.000958633	0.00130149	0.000920073	0.000940345	0.00123962	9.9735	9.9207	9.48633	10.0521	10.0267	9.58562	10.086	10.0545	9.65589	-0.0946244	-0.138615	0.68426	0.540352	0.164779	0.267323
BCAT1	0.000221221	0.000188045	0.000211642	0.000204267	0.000204698	0.000224083	0.000200419	0.00019927	0.000221516	12.1422	12.3766	12.2061	12.2573	12.2542	12.1237	12.2847	12.293	12.1403	0.0299324	0.0023202	0.735602	0.979709	0.133357	0.00890299
BCAT2	5.64055e-05	7.10566e-05	0.00010105	5.48989e-05	7.26563e-05	0.000104399	6.17935e-05	7.12534e-05	0.000116595	14.1138	13.7807	13.2726	14.1529	13.7486	13.2256	13.9822	13.7767	13.0662	0.0133661	0.114013	0.972401	0.773283	0.0121547	0.111661
BCCIP	0.000225072	0.000293819	0.000301127	0.00022849	0.000295265	0.00030946	0.00022246	0.000307635	0.000310883	12.1173	11.7328	11.6973	12.0956	11.7257	11.658	12.1342	11.6665	11.6513	0.0227356	0.0318184	0.911106	0.885741	0.040431	0.052693
BCL2L13	0.000107571	0.000165937	0.00016485	0.000117701	0.000170283	0.000165043	0.000109803	0.000191243	0.000174555	13.1824	12.5571	12.5666	13.0526	12.5198	12.5649	13.1528	12.3523	12.484	0.0562757	0.105645	0.844024	0.759884	0.073645	0.119253
BCLAF1	0.00020482	0.000249623	0.000177779	0.000221051	0.000253365	0.000193971	0.000319401	0.000379802	0.000254647	12.2534	11.968	12.4576	12.1433	11.9465	12.3319	11.6123	11.3625	11.9392	0.0857507	0.588309	0.659331	0.0550063	0.180896	1.25959
BCS1L	4.56945e-05	6.45576e-05	0.00011044	5.28958e-05	6.88386e-05	0.000116857	4.9631e-05	7.07145e-05	0.000128496	14.4176	13.9191	13.1444	14.2065	13.8264	13.063	14.2984	13.7876	12.926	0.128415	0.156365	0.810071	0.78862	0.0914767	0.103132
BICD2	1.20909e-05	2.60377e-05	2.7063e-05	1.16192e-05	2.67297e-05	2.77021e-05	1.41253e-05	3.45782e-05	3.3238e-05	16.3357	15.229	15.1733	16.3931	15.1912	15.1396	16.1114	14.8198	14.8768	0.00470246	0.310045	0.993676	0.613216	0.00275536	0.212387
BID	9.09729e-05	0.000121196	8.64853e-05	9.4534e-05	0.000129724	9.56676e-05	9.17408e-05	0.000129108	8.59555e-05	13.4242	13.0104	13.4972	13.3688	12.9123	13.3516	13.4121	12.9191	13.506	0.0996927	0.031502	0.66387	0.900618	0.177917	0.0454593
BIN1	3.28378e-05	1.53324e-05	5.37136e-06	3.56867e-05	1.52061e-05	5.9803e-06	3.54409e-05	1.47843e-05	5.8982e-06	14.8943	15.9931	17.5063	14.7743	16.005	17.3514	14.7842	16.0456	17.3713	0.0876748	0.064175	0.938151	0.95478	0.0277271	0.0200968
BLMH	0.000888876	0.00113121	0.000905509	0.000836905	0.00109575	0.000875566	0.000855004	0.00113089	0.000839715	10.1357	9.78792	10.109	10.2226	9.83386	10.1575	10.1918	9.78833	10.2178	-0.0604564	-0.055094	0.731285	0.772834	0.135913	0.111914
BLVRA	0.000667003	0.000755603	0.000546188	0.000615226	0.000739971	0.000536584	0.000570706	0.000680446	0.000508441	10.55	10.3701	10.8383	10.6666	10.4002	10.8639	10.775	10.5212	10.9416	-0.0574435	-0.159804	0.779064	0.432109	0.108427	0.364407
BLVRB	0.000144083	0.000201866	8.72863e-05	0.000155921	0.000189541	9.60648e-05	0.000154597	0.000192825	9.49717e-05	12.7608	12.2743	13.4839	12.6469	12.3652	13.3456	12.6592	12.3404	13.3621	0.0537598	0.0524159	0.911934	0.915358	0.0400365	0.0384089
BOD1L1	3.74896e-05	4.81168e-05	4.44387e-05	3.94526e-05	5.24825e-05	4.51967e-05	4.19137e-05	5.53694e-05	4.50123e-05	14.7032	14.3431	14.4578	14.6295	14.2178	14.4334	14.5422	14.1406	14.4393	0.0744434	0.127329	0.664817	0.472208	0.177298	0.325866
BOLA2	7.0164e-05	0.000104721	0.000306944	6.36147e-05	9.629e-05	0.000320028	6.08237e-05	9.04781e-05	0.000268343	13.7989	13.2212	11.6697	13.9403	13.3423	11.6095	14.005	13.4321	11.8636	-0.0674151	-0.203636	0.94654	0.83247	0.0238612	0.0796313
BOLA3	4.4399e-05	2.89041e-05	6.00301e-05	4.47475e-05	2.7146e-05	5.15914e-05	4.6533e-05	2.85684e-05	6.27582e-05	14.4591	15.0784	14.024	14.4478	15.1689	14.2425	14.3914	15.0952	13.9598	-0.0992712	0.03833	0.822837	0.936303	0.0846862	0.0285836
BPNT1	0.000682107	0.000548577	0.000631514	0.00070688	0.000571243	0.000633411	0.000727235	0.00058898	0.000627843	10.5177	10.832	10.6289	10.4662	10.7736	10.6246	10.4253	10.7295	10.6373	0.0380686	0.0621794	0.780688	0.654385	0.107522	0.184167
BRCC3	6.61589e-05	5.18524e-05	4.71953e-05	6.77033e-05	5.57918e-05	5.16306e-05	7.3882e-05	5.65688e-05	4.06148e-05	13.8837	14.2352	14.371	13.8504	14.1296	14.2414	13.7244	14.1096	14.5876	0.089506	0.0227488	0.655516	0.941002	0.183417	0.0264094
BRE	3.77805e-05	2.39626e-05	2.90274e-05	4.17829e-05	2.92817e-05	2.88888e-05	3.66449e-05	2.66195e-05	2.74591e-05	14.692	15.3489	15.0722	14.5467	15.0596	15.0791	14.736	15.1972	15.1524	0.142528	0.00918057	0.610254	0.971371	0.214489	0.0126149
BRI3BP	3.06137e-05	1.79278e-05	3.44865e-05	3.01181e-05	1.69586e-05	3.86059e-05	3.16548e-05	1.93642e-05	3.63604e-05	14.9955	15.7674	14.8236	15.019	15.8476	14.6608	14.9472	15.6562	14.7473	0.0196891	0.0785931	0.967616	0.853942	0.0142971	0.0685714
BRIX1	0.00012441	0.000273552	6.79072e-05	0.000145093	0.000294407	9.15116e-05	0.000148241	0.000242566	0.000223071	12.9726	11.8359	13.8461	12.7507	11.7299	13.4157	12.7198	12.0093	12.1302	0.252753	0.598423	0.75644	0.390449	0.121225	0.408436
BROX	3.8125e-05	2.96113e-05	5.04925e-05	3.69354e-05	2.86667e-05	5.51713e-05	4.29205e-05	3.08632e-05	6.25371e-05	14.6789	15.0435	14.2736	14.7246	15.0903	14.1457	14.508	14.9838	13.9649	0.011781	0.179771	0.97502	0.651515	0.0109865	0.186076
BSG	0.000571663	0.000497899	0.000487061	0.000605611	0.000528778	0.000457288	0.000671937	0.000588077	0.000441406	10.7725	10.9719	11.0036	10.6893	10.885	11.0946	10.5394	10.7317	11.1456	0.026346	0.110439	0.857444	0.597651	0.0667942	0.223553
BTF3	0.000845154	0.000473759	0.000778529	0.000785491	0.000405484	0.000723226	0.000832315	0.000496159	0.000770565	10.2085	11.0436	10.327	10.3141	11.2681	10.4333	10.2306	10.9769	10.3418	-0.145477	0.00991005	0.732997	0.978732	0.134898	0.00933618
BTF3L4	0.000179115	0.000229314	0.000191017	0.000170584	0.000223577	0.000190798	0.00020412	0.000252255	0.000201448	12.4468	12.0904	12.354	12.5172	12.1269	12.3557	12.2583	11.9528	12.2773	-0.0362046	0.134264	0.827452	0.420864	0.0822574	0.375859
BUB3	0.000562176	0.000511221	0.000612456	0.000570356	0.000536518	0.000603351	0.000567523	0.00052557	0.000602278	10.7967	10.9338	10.6731	10.7759	10.8641	10.6947	10.783	10.8938	10.6973	0.0229703	0.00980515	0.810668	0.92224	0.0911572	0.035156
BUD31	6.99559e-05	0.0001047	6.42324e-05	7.58204e-05	0.000115096	7.35854e-05	9.93248e-05	0.000151716	8.98944e-05	13.8032	13.2214	13.9263	13.6871	13.0849	13.7302	13.2975	12.6863	13.4414	0.14961	0.508582	0.645296	0.184478	0.190241	0.734054
BZW1	7.16811e-05	0.000178701	0.000143364	7.56802e-05	0.000184047	0.000146577	6.62351e-05	0.000170131	0.00014255	13.768	12.4502	12.768	13.6897	12.4076	12.736	13.882	12.5211	12.7762	0.0509452	-0.0643707	0.930993	0.916444	0.0310535	0.0378942
BZW2	0.00039745	0.000453998	0.000501343	0.000409349	0.000469516	0.000513781	0.000371871	0.000410743	0.000505937	11.2969	11.105	10.9619	11.2544	11.0565	10.9266	11.3929	11.2495	10.9488	0.0421346	-0.0757537	0.772215	0.666153	0.112262	0.176426
C11orf73	2.78862e-05	5.19576e-05	5.42519e-05	3.03629e-05	4.89556e-05	5.57793e-05	3.45096e-05	5.60056e-05	6.26899e-05	15.1301	14.2323	14.17	15.0073	14.3182	14.1299	14.8226	14.1241	13.9614	0.0256516	0.208082	0.953007	0.636441	0.0209037	0.196242
C12orf10	2.57628e-05	2.14666e-05	1.21716e-05	3.11864e-05	2.78907e-05	1.38258e-05	3.00721e-05	2.63637e-05	1.17427e-05	15.2444	15.5075	16.3261	14.9687	15.1299	16.1423	15.0212	15.2111	16.3779	0.279052	0.155947	0.600124	0.785076	0.221759	0.105088
C12orf10	0.000411233	0.000309603	0.000347252	0.000428557	0.000325032	0.000353252	0.000442566	0.000321759	0.000341031	11.2478	11.6573	11.4917	11.1882	11.5871	11.467	11.1418	11.6017	11.5178	0.0514684	0.0451404	0.774166	0.819023	0.111166	0.0867039
C12orf29	9.18657e-05	0.000179539	0.000187138	8.71358e-05	0.000186938	0.000173546	9.28957e-05	0.000181589	0.000176553	13.4101	12.4434	12.3836	13.4864	12.3852	12.4924	13.394	12.427	12.4676	-0.0422584	-0.0171798	0.934523	0.971916	0.02941	0.0123712
C12orf73	6.75126e-05	2.9365e-05	5.35248e-05	7.32386e-05	2.6987e-05	6.02443e-05	7.90971e-05	3.8526e-05	7.50692e-05	13.8545	15.0555	14.1894	13.737	15.1774	14.0188	13.626	14.6638	13.7014	0.05541	0.369406	0.926942	0.492486	0.0329475	0.307606
C14orf142	4.65336e-05	4.98046e-05	3.19165e-05	4.20166e-05	4.70729e-05	3.15762e-05	4.53559e-05	4.5698e-05	2.96198e-05	14.3914	14.2934	14.9353	14.5387	14.3747	14.9508	14.4283	14.4175	15.0431	-0.081387	-0.0896237	0.772528	0.770754	0.112086	0.113084
C14orf166	0.000308867	0.000248802	0.000251442	0.000306611	0.000249537	0.000255836	0.000358909	0.00028809	0.000295954	11.6607	11.9727	11.9575	11.6713	11.9685	11.9325	11.4441	11.7612	11.7223	0.00622493	0.221101	0.966216	0.195512	0.014926	0.708826
C19orf43	5.29307e-05	5.11957e-05	3.40176e-05	4.5945e-05	4.38452e-05	3.59186e-05	4.41789e-05	4.01495e-05	3.008e-05	14.2055	14.2536	14.8434	14.4097	14.4772	14.7649	14.4663	14.6043	15.0208	-0.116452	-0.262954	0.642336	0.376032	0.192238	0.424775
C19orf53	6.6038e-05	8.58369e-06	4.03731e-06	5.48722e-05	7.94046e-06	4.15899e-06	6.1105e-05	7.86304e-06	3.58107e-06	13.8863	16.83	17.9182	14.1536	16.9423	17.8753	13.9983	16.9565	18.0912	-0.112253	-0.137174	0.948816	0.940064	0.0228182	0.0268424
C1orf123	7.17952e-05	5.42032e-05	5.89882e-05	7.05656e-05	5.72623e-05	6.18749e-05	7.17685e-05	5.33774e-05	6.121e-05	13.7658	14.1713	14.0492	13.7907	14.0921	13.9803	13.7663	14.1934	13.9959	0.0410715	0.0102198	0.796309	0.955525	0.0989181	0.0197579
C1QBP	0.000494312	0.000537423	0.000479963	0.000466995	0.000518444	0.000472049	0.00072035	0.000717992	0.00064404	10.9823	10.8617	11.0248	11.0643	10.9135	11.0488	10.439	10.4437	10.6006	-0.0526234	0.461805	0.484667	0.00305874	0.314556	2.51446
C20orf27	4.90642e-05	5.69096e-05	5.7879e-05	3.97598e-05	4.70353e-05	5.31263e-05	4.15695e-05	4.64419e-05	5.43374e-05	14.315	14.101	14.0766	14.6183	14.3759	14.2002	14.5541	14.3942	14.1677	-0.233969	-0.20783	0.17696	0.199271	0.752126	0.700557
C21orf33	0.000157564	0.000217023	0.000152817	0.000154454	0.000217657	0.000147786	0.000178159	0.000259448	0.000177691	12.6318	12.1699	12.6759	12.6605	12.1657	12.7242	12.4545	11.9123	12.4583	-0.0242794	0.217465	0.924125	0.421573	0.0342692	0.375127
C2orf47	0.000271165	0.000282959	0.000308355	0.000301181	0.00030631	0.000324515	0.000278235	0.000543335	0.000703985	11.8485	11.7871	11.6631	11.6971	11.6727	11.5894	11.8114	10.8459	10.4722	0.113183	0.723112	0.149418	0.146979	0.825597	0.832746
C4orf32	9.98156e-05	4.23986e-05	9.69889e-05	0.000104401	4.3272e-05	9.84947e-05	0.00011658	4.9237e-05	0.000112773	13.2904	14.5256	13.3318	13.2256	14.4962	13.3096	13.0664	14.3099	13.1143	0.038812	0.219081	0.949555	0.722118	0.02248	0.141392
C9orf142	8.99146e-06	2.06096e-05	7.67198e-05	1.04116e-05	2.46169e-05	8.17749e-05	9.81034e-06	1.95067e-05	7.60612e-05	16.763	15.5663	13.67	16.5515	15.31	13.578	16.6373	15.6457	13.6825	0.18665	0.0113212	0.888236	0.993212	0.0514719	0.00295808
C9orf41	6.2731e-06	3.36205e-06	2.23007e-06	5.77189e-06	2.89491e-06	2.41355e-06	6.19712e-06	3.25118e-06	3.13785e-06	17.2824	18.1822	18.7745	17.4025	18.398	18.6604	17.3	18.2306	18.2818	-0.0739636	0.142241	0.904474	0.804716	0.0436037	0.0943573
C9orf74	5.63854e-05	7.08482e-05	7.88036e-05	5.59583e-05	7.05644e-05	8.16498e-05	6.0139e-05	7.65549e-05	0.000100628	14.1143	13.7849	13.6314	14.1253	13.7907	13.5802	14.0213	13.6731	13.2787	0.0114766	0.185813	0.959665	0.510494	0.0178805	0.292009
C9orf78	0.000112634	7.73808e-05	0.000136262	0.000118095	7.69508e-05	0.000140256	0.000125623	8.17001e-05	0.000144463	13.1161	13.6577	12.8413	13.0478	13.6657	12.7996	12.9586	13.5793	12.757	0.0339843	0.106711	0.927705	0.772265	0.0325903	0.112234
CA2	0.000192373	0.000159314	0.000269458	0.000189173	0.000171026	0.000284058	0.000228997	0.000189387	0.000288168	12.3438	12.6158	11.8577	12.368	12.5135	11.7815	12.0924	12.3664	11.7608	0.051422	0.199245	0.878244	0.519592	0.0563848	0.284337
CAB39	0.000391051	0.000361944	0.000450877	0.000398644	0.000389482	0.000457092	0.000379274	0.000344329	0.000433404	11.3204	11.4319	11.115	11.2926	11.3262	11.0952	11.3645	11.5039	11.172	0.0510953	-0.0577047	0.686102	0.688282	0.163611	0.162234
CACYBP	0.00177533	0.00170287	0.00150798	0.00151834	0.00146938	0.00139322	0.00147708	0.00145566	0.00138244	9.13769	9.19782	9.37317	9.36328	9.41058	9.48736	9.40303	9.42411	9.49857	-0.184182	-0.205679	0.0810372	0.0544367	1.09132	1.26411
CAD	0.000573162	0.000453556	0.000347209	0.000642602	0.0005197	0.000402879	0.000597726	0.000456667	0.00037037	10.7688	11.1064	11.4919	10.6038	10.91	11.2774	10.7082	11.0966	11.3987	0.191975	0.0545214	0.538266	0.859598	0.269003	0.0657044
CALB2	8.92791e-05	4.87376e-05	8.61294e-05	0.000107957	5.97537e-05	9.84898e-05	0.00011631	6.04381e-05	0.000100296	13.4513	14.3246	13.5031	13.1773	14.0306	13.3097	13.0697	14.0142	13.2834	0.253842	0.303898	0.548377	0.491948	0.26092	0.30808
CALD1	3.2491e-05	2.33439e-05	2.78444e-05	2.99222e-05	2.39538e-05	2.8472e-05	3.61726e-05	2.7011e-05	2.71043e-05	14.9096	15.3866	15.1323	15.0284	15.3494	15.1001	14.7547	15.1761	15.1711	-0.0164859	0.108831	0.92684	0.608613	0.0329954	0.215659
CALD1	0.000438598	0.000433373	0.000387539	0.00040817	0.000383311	0.000348054	0.000466773	0.000433653	0.000428851	11.1548	11.1721	11.3334	11.2585	11.3492	11.4884	11.065	11.1712	11.1872	-0.145285	0.078963	0.173155	0.313728	0.761565	0.503446
CALM3	0.000329855	0.00035302	0.000245408	0.000606813	0.000604022	0.000189008	0.000377793	0.000396663	0.000142384	11.5659	11.468	11.9925	10.6865	10.6931	12.3693	11.3701	11.2998	12.7779	0.425846	-0.140487	0.505279	0.795686	0.296469	0.0992582
CALR	0.00194843	0.00201005	0.00210357	0.0017946	0.00179899	0.00203541	0.0021327	0.00214813	0.00273193	9.00347	8.95855	8.89294	9.12212	9.1186	8.94046	8.8731	8.8627	8.51587	-0.108739	0.2011	0.18515	0.173771	0.732476	0.760024
CALU	0.00102348	0.00108383	0.000906941	0.00095313	0.001008	0.000848888	0.00101845	0.00107965	0.000959051	9.9323	9.84964	10.1067	10.035	9.95429	10.2021	9.9394	9.85522	10.0261	-0.100941	0.0226366	0.39163	0.814631	0.407124	0.0890393
CAMSAP2	9.10065e-05	5.48724e-05	5.58278e-05	9.59362e-05	5.78104e-05	5.67037e-05	8.81839e-05	5.86582e-05	5.40609e-05	13.4237	14.1536	14.1287	13.3476	14.0783	14.1062	13.4691	14.0573	14.1751	0.057938	0.001466	0.87473	0.996606	0.0581257	0.00147669
CAND1	0.00280204	0.00263745	0.00279291	0.0028638	0.00265581	0.0027018	0.00278184	0.00254716	0.00259379	8.47931	8.56664	8.48402	8.44785	8.55663	8.53186	8.48975	8.61689	8.59072	-0.00212775	-0.0557995	0.96329	0.309933	0.0162431	0.508732
CANX	0.00248499	0.00281023	0.00246884	0.00226598	0.00252905	0.00239045	0.00237506	0.00280616	0.00275424	8.65255	8.4751	8.66195	8.78565	8.62719	8.7085	8.71782	8.47719	8.50413	-0.110582	0.030152	0.219713	0.77236	0.658144	0.11218
CAP1	0.00101981	0.00081512	0.0010713	0.000992325	0.000831971	0.00109906	0.00100184	0.000831463	0.000967931	9.93748	10.2607	9.86642	9.9769	10.2312	9.82951	9.96314	10.2321	10.0128	0.00900221	-0.0478028	0.960018	0.761004	0.0177205	0.118613
CAPN1	0.000712716	0.000564172	0.000654956	0.000773072	0.00059965	0.000681224	0.00069929	0.000568052	0.000622769	10.4544	10.7916	10.5763	10.3371	10.7036	10.5196	10.4818	10.7817	10.649	0.087331	-0.0300834	0.578459	0.830032	0.237728	0.0809051
CAPN2	0.000907313	0.000934786	0.000724307	0.000900893	0.000945893	0.000724281	0.000908562	0.000986791	0.000711694	10.1061	10.0631	10.4311	10.1164	10.046	10.4312	10.1041	9.98497	10.4565	0.00224818	0.0182495	0.989836	0.925408	0.00443689	0.0336667
CAPNS1	0.000638117	0.000898945	0.000691683	0.000757826	0.000980158	0.000664183	0.000702362	0.000934783	0.000629241	10.6139	10.1195	10.4976	10.3658	9.9947	10.5561	10.4755	10.0631	10.6341	0.104765	0.0194312	0.662099	0.935715	0.179077	0.0288563
CAPRIN1	0.000828015	0.000739019	0.000859058	0.000816451	0.000702465	0.000829126	0.000884578	0.000769825	0.000855392	10.2381	10.4021	10.185	10.2583	10.4753	10.2361	10.1427	10.3432	10.1911	-0.0482141	0.0493606	0.656321	0.608647	0.182884	0.215635
CAPZA1	0.000384875	0.000406077	0.000388667	0.000390631	0.000413433	0.000405478	0.000408144	0.0004348	0.000400391	11.3433	11.266	11.3292	11.3219	11.2401	11.2681	11.2586	11.1674	11.2863	0.0361365	0.075387	0.345221	0.155117	0.461903	0.80934
CAPZA2	0.000130391	0.000138112	0.000110692	0.000122511	0.000127687	0.00010727	0.000140591	0.000146115	0.000104765	12.9049	12.8219	13.1412	12.9948	12.9351	13.1865	12.7962	12.7406	13.2206	-0.0828234	0.0368433	0.534636	0.847164	0.271942	0.0720325
CAPZB	0.000933738	0.0006867	0.000827411	0.000905501	0.000638956	0.000798624	0.000950165	0.000672241	0.000860694	10.0647	10.508	10.2391	10.109	10.612	10.2902	10.0395	10.5387	10.1822	-0.0664508	0.0171193	0.751153	0.934806	0.124271	0.0292785
CARHSP1	4.05662e-05	0.000112767	7.73102e-05	4.36792e-05	0.000117916	7.66233e-05	3.58232e-05	0.000101193	7.43016e-05	14.5894	13.1144	13.659	14.4827	13.05	13.6719	14.7687	13.2706	13.7162	0.0527346	-0.130963	0.933958	0.84269	0.0296729	0.0743321
CARM1	0.000380601	0.000275888	0.000229063	0.000383932	0.000285454	0.000226148	0.000352151	0.000248869	0.000187374	11.3594	11.8236	12.092	11.3469	11.7745	12.1104	11.4715	11.9723	12.3818	0.014422	-0.183537	0.964849	0.617184	0.0155405	0.209586
CARS	0.000576093	0.000548177	0.000371693	0.000576454	0.000560156	0.000382308	0.000527993	0.000491292	0.000330688	10.7614	10.8331	11.3936	10.7605	10.8019	11.353	10.8872	10.9911	11.5622	0.0242371	-0.150828	0.934346	0.630218	0.0294925	0.200509
CARS2	4.9514e-05	3.20126e-05	5.03818e-05	5.09327e-05	3.71429e-05	4.96372e-05	4.704e-05	3.19128e-05	4.81022e-05	14.3018	14.931	14.2767	14.261	14.7166	14.2982	14.3758	14.9355	14.3435	0.0779082	-0.0484171	0.778639	0.8745	0.108664	0.0582402
CASP3	0.000140113	0.000101461	0.000195933	0.000133437	9.36919e-05	0.000190332	0.000140565	0.000107655	0.000174123	12.8011	13.2668	12.3173	12.8716	13.3817	12.3592	12.7965	13.1813	12.4876	-0.0757368	-0.0267083	0.860014	0.941106	0.0654945	0.0263612
CASP6	5.90816e-05	3.39425e-05	7.2702e-05	6.77723e-05	3.78165e-05	7.49977e-05	6.89037e-05	4.28299e-05	7.58986e-05	14.0469	14.8465	13.7476	13.8489	14.6906	13.7028	13.8251	14.511	13.6856	0.13292	0.206492	0.782321	0.645304	0.106615	0.190236
CASP7	0.000169501	9.25526e-05	0.000132543	0.000153473	8.91045e-05	0.000130037	0.000168417	9.69652e-05	0.000129712	12.5264	13.3994	12.8812	12.6697	13.4541	12.9088	12.5357	13.3322	12.9124	-0.0752109	0.00893125	0.837493	0.980433	0.0770188	0.00858193
CAST	0.00164178	0.00170104	0.00135105	0.00148885	0.00153672	0.00125763	0.00172541	0.00170071	0.00129416	9.25053	9.19937	9.53171	9.39158	9.34593	9.63508	9.17885	9.19964	9.59376	-0.130331	0.00311528	0.394847	0.986255	0.403571	0.00601074
CAV1	0.000688193	0.000473717	0.000519837	0.000634434	0.000436569	0.000486368	0.000775019	0.000515732	0.000550594	10.5049	11.0437	10.9097	10.6222	11.1615	11.0057	10.3335	10.9211	10.8267	-0.11039	0.125648	0.653324	0.633416	0.184871	0.198311
CBS	0.000119154	5.77494e-05	0.000138645	0.000130359	6.74685e-05	0.000138841	0.000131671	6.67757e-05	0.000141584	13.0349	14.0798	12.8163	12.9052	13.8554	12.8143	12.8908	13.8703	12.7861	0.118703	0.127962	0.828265	0.818006	0.0818304	0.0872433
CBX1	0.000198691	0.000179659	0.00019955	0.000178445	0.000163338	0.000176854	0.000301369	0.000228799	0.000278387	12.2972	12.4425	12.291	12.4522	12.5799	12.4652	11.6962	12.0936	11.8106	-0.155546	0.476723	0.0719144	0.0204338	1.14318	1.68965
CBX3	0.000476322	0.000499225	0.000503275	0.000461675	0.000481293	0.000498922	0.000645473	0.000641788	0.000675623	11.0358	10.968	10.9564	11.0808	11.0208	10.9689	10.5974	10.6056	10.5315	-0.0367886	0.408565	0.417471	0.000278148	0.379374	3.55572
CBX5	4.83706e-05	0.00012047	0.000200997	5.1527e-05	0.000120691	0.000201427	6.34184e-05	0.000162395	0.000272318	14.3355	13.019	12.2805	14.2443	13.0164	12.2775	13.9447	12.5882	11.8424	0.0323111	0.419908	0.97084	0.650975	0.0128523	0.186435
CCDC124	0.000153599	0.000143763	0.00018933	0.000147528	0.000142539	0.000179348	0.000167444	0.000157431	0.000204775	12.6685	12.764	12.3668	12.7267	12.7764	12.445	12.544	12.633	12.2537	-0.0495557	0.122891	0.769535	0.499416	0.113772	0.301538
CCDC43	7.69504e-05	8.56033e-05	9.86038e-05	7.66751e-05	8.39983e-05	0.000100385	8.17325e-05	9.07458e-05	0.000108392	13.6657	13.512	13.308	13.6709	13.5393	13.2822	13.5787	13.4278	13.1715	-0.00221572	0.102562	0.98922	0.550892	0.00470702	0.258934
CCDC47	0.000291168	0.00049832	0.000443128	0.000289474	0.000500852	0.000458563	0.000302557	0.000549523	0.000440072	11.7459	10.9706	11.14	11.7543	10.9633	11.0906	11.6905	10.8295	11.15	0.0160966	0.0621596	0.964494	0.865479	0.0157004	0.0627434
CCDC51	9.15614e-05	6.88994e-05	6.69369e-05	0.000108705	8.2944e-05	6.80047e-05	6.87927e-05	4.58996e-05	6.1532e-05	13.4149	13.8251	13.8668	13.1673	13.5575	13.844	13.8274	14.4112	13.9883	0.179362	-0.373319	0.502102	0.173984	0.299208	0.75949
CCDC58	0.000111777	3.91513e-05	7.76098e-05	0.000107632	3.67434e-05	8.08775e-05	0.000124516	3.87694e-05	8.45082e-05	13.1271	14.6406	13.6534	13.1816	14.7322	13.5939	12.9714	14.6547	13.5305	-0.0288646	0.088138	0.966278	0.90091	0.0148978	0.0453185
CCDC6	0.000289982	0.000260314	0.000301105	0.000277477	0.000243952	0.0002998	0.000297834	0.00026144	0.000334429	11.7517	11.9075	11.6974	11.8153	12.0011	11.7037	11.7132	11.9012	11.546	-0.054508	0.0653995	0.637781	0.615764	0.195328	0.210585
CCDC71L	0.000139867	0.000142444	0.00010324	0.000137327	0.000142936	0.000100182	0.000170782	0.000175554	0.000113209	12.8037	12.7773	13.2417	12.8301	12.7723	13.2851	12.5156	12.4758	13.1087	-0.0216141	0.240869	0.926893	0.396854	0.0329704	0.40137
CCDC86	8.65247e-05	1.40663e-05	4.48272e-06	8.7759e-05	1.42438e-05	5.65443e-06	7.59991e-05	9.63012e-06	4.66646e-06	13.4965	16.1174	17.7672	13.4761	16.0993	17.4322	13.6837	16.664	17.7092	0.124512	-0.225265	0.945191	0.902808	0.0244803	0.0444045
CCNB1	2.43733e-05	2.60945e-05	7.64116e-05	1.88817e-05	2.02809e-05	7.68587e-05	2.81748e-05	2.52971e-05	8.70614e-05	15.3243	15.2259	13.6758	15.6927	15.5895	13.6674	15.1152	15.2707	13.4876	-0.241174	0.117524	0.790159	0.887687	0.102286	0.0517404
CCNK	2.45992e-05	5.46136e-05	4.46514e-05	2.73649e-05	5.49383e-05	5.01006e-05	2.69541e-05	5.28873e-05	5.18426e-05	15.311	14.1604	14.4509	15.1573	14.1518	14.2848	15.1791	14.2067	14.2355	0.109463	0.100329	0.826457	0.841576	0.0827797	0.0749069
CCPG1	0.000130371	0.000108398	4.39655e-05	0.000137866	0.000108969	4.81857e-05	0.00010404	7.95343e-05	4.40983e-05	12.9051	13.1714	14.4733	12.8244	13.1638	14.341	13.2306	13.6181	14.4689	0.0734842	-0.25594	0.917672	0.694968	0.0373123	0.158035
CCT2	0.00187833	0.00221001	0.00190707	0.00189609	0.00226108	0.00196636	0.00178422	0.00210666	0.00178247	9.05634	8.82173	9.03443	9.04276	8.78877	8.99025	9.13049	8.89083	9.13191	0.0302384	-0.0802418	0.792734	0.504766	0.100873	0.29691
CCT3	0.00161204	0.00173345	0.00185039	0.00159731	0.00175939	0.00187944	0.00150507	0.00166682	0.00177919	9.2769	9.17214	9.07795	9.29014	9.15071	9.05548	9.37596	9.22869	9.13457	0.0102214	-0.0707407	0.914226	0.479222	0.0389466	0.319463
CCT4	0.001859	0.00168092	0.00193743	0.00195888	0.00172739	0.00195089	0.0017894	0.00161516	0.00181519	9.07126	9.21653	9.01164	8.99576	9.17719	9.00165	9.12631	9.27411	9.10566	0.0416107	-0.0688813	0.650532	0.441567	0.186731	0.355004
CCT5	0.00280741	0.00312739	0.00251724	0.00280816	0.00304176	0.00249486	0.00263123	0.00289143	0.00221812	8.47654	8.32083	8.63394	8.47616	8.36088	8.64683	8.57005	8.434	8.81645	-0.0175192	-0.129728	0.893416	0.418187	0.0489464	0.37863
CCT6A	0.00174909	0.00183493	0.00150381	0.0016633	0.00186315	0.00147629	0.00163091	0.00173068	0.00141792	9.15918	9.09006	9.37716	9.23173	9.06804	9.40381	9.26011	9.17444	9.462	-0.0257267	-0.0900519	0.852695	0.499586	0.0692065	0.30139
CCT7	0.00229771	0.00214077	0.00199893	0.00226754	0.00217532	0.00202374	0.00214473	0.00197793	0.00191879	8.76559	8.86766	8.96656	8.78466	8.84456	8.94876	8.86499	8.9818	9.02559	0.00727542	-0.0908563	0.927641	0.293823	0.0326199	0.531914
CCT8	0.00216934	0.00227799	0.00185675	0.00215224	0.00229434	0.00185681	0.00199805	0.00214212	0.00168685	8.84853	8.77803	9.073	8.85994	8.7677	9.07296	8.9672	8.86675	9.21146	-0.000348617	-0.11528	0.997938	0.443124	0.000896403	0.353474
CD109	0.000634403	0.000511326	0.000645666	0.000651126	0.000550073	0.000641871	0.000627336	0.000500018	0.000621305	10.6223	10.9335	10.5969	10.5848	10.8281	10.6054	10.6385	10.9657	10.6524	0.044804	-0.0346369	0.75371	0.830981	0.122796	0.0804088
CD151	0.000282643	0.000279508	0.000188888	0.000263633	0.000273698	0.000163354	0.000190622	0.000177987	4.68792e-05	11.7887	11.8048	12.3702	11.8892	11.8351	12.5797	12.357	12.4559	14.3807	-0.113428	-1.07663	0.730178	0.191569	0.136571	0.717676
CD2AP	0.000209671	0.000277445	0.000350335	0.000222591	0.000288822	0.000354355	0.000244431	0.000303282	0.000364548	12.2196	11.8155	11.479	12.1333	11.7575	11.4625	11.9983	11.6871	11.4216	0.0535705	0.135711	0.861956	0.643191	0.0645147	0.19166
CD36	0.000326207	0.000466562	0.000358192	0.000330426	0.000473846	0.000337192	0.000350222	0.000489519	0.000334591	11.5819	11.0656	11.447	11.5634	11.0433	11.5341	11.4794	10.9963	11.5453	-0.0154253	0.0244816	0.949488	0.921057	0.0225103	0.0357135
CD44	0.000579606	0.000757434	0.000587494	0.000594327	0.000751393	0.000583318	0.00068219	0.000838555	0.000641634	10.7526	10.3666	10.7331	10.7165	10.3781	10.7434	10.5175	10.2198	10.606	0.00477936	0.169687	0.979161	0.378435	0.00914606	0.422008
CD47	8.21996e-05	0.000145729	0.000107225	7.85068e-05	0.000136313	0.00010334	7.84753e-05	0.000147561	9.71964e-05	13.5705	12.7444	13.1871	13.6368	12.8408	13.2403	13.6374	12.7264	13.3287	-0.0719744	-0.0635113	0.838655	0.867992	0.0764168	0.0614841
CD55	0.00015504	0.000265681	0.000121167	0.000153016	0.000272589	0.00011491	0.00016077	0.000304103	0.000120094	12.6551	11.878	13.0107	12.674	11.841	13.0872	12.6027	11.6832	13.0235	-0.0194687	0.0781332	0.97058	0.887438	0.0129687	0.051862
CD63	0.000116094	0.000177781	9.07983e-05	0.000108318	0.000184832	0.000104004	0.00013384	0.000225643	0.000100169	13.0724	12.4576	13.427	13.1724	12.4015	13.2311	12.8672	12.1137	13.2853	0.0506654	0.230285	0.902759	0.631842	0.0444284	0.199392
CD70	0.000159772	9.82981e-05	0.000227066	0.000176126	0.000114684	0.000229225	0.000146039	9.24354e-05	0.000210259	12.6117	13.3125	12.1046	12.4711	13.0901	12.0909	12.7414	13.4012	12.2155	0.125555	-0.109775	0.796434	0.833768	0.0988503	0.0789547
CD81	5.51592e-05	4.56144e-05	5.83001e-05	3.37103e-05	3.34654e-05	5.29498e-05	4.24578e-05	4.00383e-05	7.72647e-05	14.146	14.4202	14.0661	14.8564	14.867	14.205	14.5236	14.6083	13.6598	-0.432035	-0.0531239	0.151015	0.876743	0.820981	0.0571277
CD9	9.754e-05	0.000103088	9.36288e-05	9.65928e-05	0.000112947	9.84334e-05	0.000105154	0.000104843	8.18085e-05	13.3236	13.2438	13.3827	13.3377	13.1121	13.3105	13.2152	13.2195	13.5774	0.063297	-0.0206357	0.481786	0.878409	0.317146	0.0563034
CD97	6.01713e-05	8.79436e-05	0.000167598	5.94794e-05	9.13951e-05	0.000162302	6.04573e-05	8.66088e-05	0.00016081	14.0206	13.4731	12.5427	14.0373	13.4175	12.589	14.0137	13.4951	12.6024	-0.00249265	-0.0249578	0.996893	0.968638	0.00135141	0.0138386
CDC123	0.000138757	3.49906e-05	7.74904e-05	0.000138305	3.83269e-05	8.37217e-05	0.000120752	3.76152e-05	6.97838e-05	12.8151	14.8027	13.6556	12.8199	14.6713	13.544	13.0157	14.6983	13.8067	0.0794202	-0.0824314	0.92463	0.918174	0.0340318	0.0370749
CDC23	5.24317e-05	0.000108566	4.67069e-05	5.87138e-05	0.000118261	4.65747e-05	5.13706e-05	0.000111719	4.60563e-05	14.2192	13.1691	14.386	14.0559	13.0457	14.3901	14.2487	13.1278	14.4062	0.094188	-0.00281109	0.873547	0.996195	0.0587138	0.00165557
CDC27	4.92925e-05	3.08088e-05	4.17471e-05	5.20812e-05	3.41704e-05	4.62633e-05	5.47314e-05	3.24996e-05	4.10148e-05	14.3083	14.9863	14.548	14.2289	14.8369	14.3998	14.1573	14.9092	14.5735	0.125664	0.067517	0.664322	0.829888	0.177621	0.0809806
CDC37	0.000698955	0.000688278	0.000662315	0.000666906	0.000650545	0.000633706	0.000681412	0.000665601	0.000664954	10.4825	10.5047	10.5602	10.5502	10.5861	10.6239	10.5192	10.5531	10.5545	-0.0709211	-0.0264221	0.0868188	0.363978	1.06139	0.438925
CDC42	0.000606591	0.000672115	0.00113972	0.000560162	0.000613645	0.000992131	0.00059247	0.000660456	0.00101581	10.687	10.539	9.77711	10.8019	10.6703	9.97718	10.721	10.5642	9.94316	-0.148752	-0.0750908	0.715878	0.848517	0.145161	0.0713393
CDH13	1.64525e-05	1.19643e-05	9.97325e-06	1.72745e-05	1.11994e-05	1.06704e-05	1.60341e-05	1.04547e-05	1.03061e-05	15.8913	16.3509	16.6135	15.821	16.4462	16.516	15.9285	16.5455	16.5661	0.0241667	-0.0614581	0.940759	0.846249	0.0265218	0.0725018
CDH2	0.000198289	0.000118294	0.000140696	0.00020425	0.000122756	0.000140254	0.000211997	0.000125681	0.000132685	12.3001	13.0453	12.7951	12.2574	12.9919	12.7997	12.2037	12.9579	12.8797	0.0305372	0.0330851	0.926349	0.923691	0.0332252	0.0344732
CDIPT	4.98653e-05	4.76474e-05	4.28324e-05	5.03696e-05	4.8441e-05	4.4471e-05	5.29066e-05	4.90597e-05	4.83689e-05	14.2916	14.3572	14.5109	14.2771	14.3334	14.4568	14.2062	14.3151	14.3356	0.0308363	0.100976	0.731851	0.256775	0.135577	0.590447
CDK1	0.000516217	0.000484935	0.000451658	0.000480126	0.000468972	0.000438555	0.00047821	0.000467305	0.000475655	10.9197	11.0099	11.1125	11.0243	11.0582	11.155	11.0301	11.0633	11.0378	-0.0651086	-0.0296921	0.392937	0.627478	0.405677	0.202402
CDK2	0.000118284	2.49728e-05	0.000124404	0.000122945	2.57821e-05	0.000135835	0.000117124	2.49912e-05	0.00013691	13.0455	15.2893	12.9727	12.9897	15.2433	12.8459	13.0597	15.2882	12.8345	0.0761998	0.0416834	0.94746	0.971367	0.0234392	0.0126167
CDK7	4.21302e-05	3.34269e-05	5.80505e-05	4.5462e-05	3.50385e-05	5.96706e-05	4.94385e-05	3.88806e-05	6.09043e-05	14.5348	14.8686	14.0723	14.425	14.8007	14.0326	14.304	14.6506	14.0031	0.0724837	0.172687	0.831965	0.592312	0.0798952	0.22745
CDV3	0.000167928	0.000354599	0.000321314	0.000142996	0.000329718	0.000283224	0.000172233	0.00036169	0.000310698	12.5399	11.4615	11.6037	12.7717	11.5665	11.7858	12.5033	11.433	11.6522	-0.172953	0.00554018	0.747701	0.991161	0.126272	0.00385572
CEP112	3.86352e-05	1.89504e-05	1.02361e-05	5.6103e-05	3.34194e-05	1.08852e-05	4.80468e-05	2.69203e-05	8.69118e-06	14.6597	15.6874	16.576	14.1216	14.869	16.4873	14.3452	15.1809	16.812	0.481773	0.194982	0.617434	0.841111	0.20941	0.0751465
CEPT1	1.7989e-05	1.05649e-05	2.44366e-05	1.75977e-05	1.11255e-05	2.99456e-05	2.24618e-05	1.1902e-05	2.16888e-05	15.7625	16.5304	15.3206	15.7943	16.4558	15.0273	15.4422	16.3584	15.4927	0.112054	0.106728	0.846693	0.828596	0.0722738	0.0816569
CERS2	0.000160866	0.000111675	0.000246298	0.000160877	0.000112021	0.000235669	0.000242592	0.000137883	0.000343666	12.6019	13.1284	11.9873	12.6018	13.1239	12.051	12.0092	12.8243	11.5067	-0.0196929	0.459138	0.967367	0.415579	0.0144086	0.381346
CFAP20	0.000107188	7.48974e-05	5.30928e-05	0.00012315	8.02727e-05	6.04822e-05	0.00010484	8.09561e-05	5.46041e-05	13.1876	13.7047	14.2011	12.9873	13.6047	14.0131	13.2195	13.5925	14.1606	0.162751	0.0402521	0.716703	0.924799	0.144661	0.0339524
CFDP1	8.0197e-06	3.49948e-05	2.29432e-05	6.97799e-06	2.93633e-05	1.93326e-05	1.1269e-05	3.9715e-05	2.81249e-05	16.928	14.8025	15.4116	17.1288	15.0556	15.6586	16.4373	14.62	15.1178	-0.233631	0.322356	0.804244	0.71837	0.0946122	0.143652
CFL1	0.00183273	0.00167867	0.00254155	0.00172162	0.00159355	0.00237407	0.00181568	0.00168893	0.00235713	9.09179	9.21847	8.62007	9.18202	9.29354	8.71842	9.10527	9.20968	8.72875	-0.0878816	-0.0377883	0.746102	0.879233	0.127202	0.0558959
CFL2	0.000169188	0.000216013	0.000341175	0.000168071	0.000204886	0.000324123	0.000174228	0.000216503	0.000334526	12.5291	12.1766	11.5172	12.5386	12.2529	11.5912	12.4867	12.1733	11.5456	-0.0532723	0.00574497	0.902481	0.989377	0.0445618	0.00463821
CHAC2	5.43179e-05	0.000141896	8.07484e-05	5.50859e-05	0.000117213	8.8248e-05	5.25143e-05	0.000131837	8.02766e-05	14.1682	12.7829	13.5962	14.148	13.0586	13.4681	14.2169	12.889	13.6047	-0.0424417	-0.054417	0.937957	0.926703	0.027817	0.0330595
CHAF1B	6.80384e-05	0.000142517	2.25634e-05	7.37661e-05	0.000153433	2.8065e-05	6.89444e-05	0.000163	2.52838e-05	13.8433	12.7766	15.4357	13.7267	12.6701	15.1209	13.8242	12.5828	15.2714	0.179291	0.125685	0.872598	0.9142	0.0591857	0.0389586
CHCHD3	0.000248387	0.000392018	0.000192393	0.000253951	0.000413601	0.00019428	0.000256431	0.000428542	0.000193222	11.9751	11.3168	12.3437	11.9432	11.2395	12.3296	11.9291	11.1883	12.3375	0.0411213	0.0602337	0.929749	0.900185	0.0316343	0.045668
CHCHD4	1.14767e-05	0.000167233	3.16712e-05	1.126e-05	0.000141894	3.07033e-05	1.17724e-05	0.000168816	3.23139e-05	16.4109	12.5459	14.9465	16.4384	12.7829	14.9912	16.3742	12.5323	14.9175	-0.103107	0.0264279	0.950119	0.987523	0.0222222	0.00545288
CHML	0.000250624	0.000274983	0.000238115	0.000259827	0.000286312	0.000236583	0.000222512	0.000228465	0.000239825	11.9622	11.8284	12.0361	11.9102	11.7701	12.0454	12.1338	12.0957	12.0257	0.0336548	-0.142895	0.753466	0.105406	0.122936	0.977135
CHMP1A	0.000142727	0.000338078	0.000171629	0.000149689	0.00039718	0.000172433	0.000146968	0.000369929	0.000153869	12.7745	11.5304	12.5084	12.7057	11.2979	12.5017	12.7322	11.4005	12.666	0.10263	0.00485029	0.868068	0.993675	0.0614465	0.00275543
CHMP2A	0.000157463	0.000138954	3.25156e-05	0.000167423	0.000152398	3.3116e-05	0.000165264	0.000145065	4.25956e-05	12.6327	12.8131	14.9085	12.5442	12.6799	14.8821	12.5629	12.751	14.5189	0.0827055	0.173809	0.941136	0.865134	0.0263475	0.0629167
CHMP2B	8.90129e-06	2.24705e-05	7.50094e-05	7.76255e-06	2.13745e-05	7.29945e-05	1.02404e-05	2.18916e-05	9.46269e-05	16.7776	15.4416	13.7026	16.975	15.5137	13.7419	16.5754	15.4793	13.3674	-0.102969	0.166571	0.940253	0.90391	0.0267553	0.043875
CHMP3	3.05846e-05	9.14267e-06	7.3249e-05	3.42556e-05	9.50684e-06	8.18043e-05	2.91756e-05	9.31341e-06	7.19858e-05	14.9968	16.739	13.7368	14.8333	16.6826	13.5775	15.0649	16.7123	13.7619	0.126418	-0.0221481	0.92451	0.986375	0.0340884	0.00595789
CHMP4A	0.000187676	0.00019748	0.000193637	0.000206275	0.00021385	0.000180142	0.000210113	0.000221175	0.000191101	12.3795	12.306	12.3344	12.2431	12.1911	12.4386	12.2165	12.1425	12.3534	0.0489986	0.102461	0.565424	0.192038	0.247626	0.716614
CHMP4B	0.000531567	0.000523091	0.000253265	0.000604253	0.000491083	0.000223049	0.000548387	0.000505198	0.000242632	10.8775	10.9007	11.9471	10.6926	10.9917	12.1304	10.8325	10.9509	12.0089	-0.0298277	-0.0223835	0.960244	0.967357	0.0176183	0.014413
CHMP5	7.04527e-05	4.60564e-05	0.000103894	6.93837e-05	4.57948e-05	0.000102106	7.39671e-05	4.9682e-05	0.000104811	13.793	14.4062	13.2326	13.815	14.4145	13.2576	13.7228	14.2969	13.2199	-0.0184355	0.0640769	0.970952	0.895962	0.0128021	0.0477103
CHORDC1	0.000747688	0.000938343	0.000781676	0.000675965	0.000797037	0.000751767	0.000680561	0.000830698	0.000736771	10.3853	10.0576	10.3211	10.5308	10.2931	10.3774	10.521	10.2334	10.4065	-0.145747	-0.132286	0.298341	0.368196	0.525287	0.433921
CHP1	0.000118982	0.000123372	0.000120629	0.000100305	0.00011807	0.000124152	0.000131234	0.000149404	0.000136956	13.037	12.9847	13.0171	13.2833	13.0481	12.9756	12.8956	12.7085	12.834	-0.0893947	0.200245	0.396001	0.0247619	0.402304	1.60622
CIAO1	0.000111874	0.000167974	0.000124171	0.000113789	0.000170415	0.000127423	0.000102349	0.000158717	0.000108496	13.1258	12.5395	12.9754	13.1014	12.5187	12.9381	13.2542	12.6213	13.1701	0.0275298	-0.134948	0.916639	0.637568	0.0378015	0.195474
CIAPIN1	0.00034818	0.000320736	0.000296721	0.000355376	0.000316895	0.000303379	0.000340477	0.000298641	0.000304593	11.4879	11.6063	11.7186	11.4584	11.6237	11.6866	11.5202	11.7093	11.6808	0.0147155	-0.0324916	0.884683	0.73327	0.0532125	0.134736
CIRBP	6.02809e-05	6.21458e-05	5.96936e-05	5.32808e-05	5.77037e-05	5.70911e-05	6.3522e-05	6.89728e-05	6.59295e-05	14.0179	13.974	14.0321	14.196	14.081	14.0964	13.9424	13.8236	13.8887	-0.116463	0.123091	0.0438479	0.0330834	1.35805	1.48039
CIRH1A	9.85648e-05	7.96053e-05	7.41238e-05	0.000102375	7.78754e-05	8.4526e-05	9.56087e-05	7.6548e-05	7.09189e-05	13.3086	13.6168	13.7197	13.2538	13.6485	13.5302	13.3525	13.6733	13.7835	0.0708276	-0.0547321	0.698474	0.774783	0.15585	0.11082
CISD1	0.000348471	0.00030672	5.38764e-05	0.00041892	0.000309782	4.89874e-05	0.000374388	0.000316159	5.84453e-05	11.4867	11.6708	14.18	11.221	11.6565	14.3172	11.3832	11.6271	14.0626	0.0475757	0.08822	0.972569	0.945788	0.0120796	0.0242063
CISD2	0.000210136	0.000171844	0.000297611	0.000202912	0.000181541	0.000294945	0.000273246	0.000190228	0.000332672	12.2164	12.5066	11.7143	12.2669	12.4274	11.7273	11.8375	12.36	11.5536	0.00524699	0.228726	0.987456	0.527152	0.00548232	0.278064
CKAP4	0.00134157	0.00119457	0.00111538	0.0013493	0.00120815	0.00122021	0.00166952	0.00150377	0.00160426	9.54186	9.70929	9.80824	9.53357	9.69299	9.67865	9.22635	9.3772	9.28387	0.051395	0.390656	0.609686	0.0119265	0.214894	1.92349
CKB	0.000492925	0.000358871	0.000491272	0.000452661	0.000335784	0.000493896	0.00045219	0.000343112	0.000466548	10.9863	11.4442	10.9912	11.1093	11.5402	10.9835	11.1108	11.509	11.0657	-0.0703942	-0.0879069	0.771825	0.693084	0.112481	0.159214
CLCC1	0.000102474	6.06831e-05	0.000115769	0.000110336	6.026e-05	0.000115389	0.00010964	7.52304e-05	0.000119255	13.2525	14.0083	13.0765	13.1458	14.0184	13.0812	13.1549	13.6983	13.0337	0.0306042	0.150117	0.944885	0.691216	0.0246213	0.160386
CLIC1	0.000852203	0.000839239	0.000872277	0.000825064	0.000845547	0.000843151	0.000885688	0.000891884	0.000841927	10.1965	10.2186	10.1629	10.2432	10.2078	10.2119	10.1409	10.1309	10.214	-0.0282939	0.0307616	0.223788	0.374513	0.650162	0.426533
CLIC4	0.00028092	0.000293082	0.000205354	0.000272981	0.000280475	0.00020859	0.000307435	0.000308612	0.000214904	11.7976	11.7364	12.2496	11.8389	11.7998	12.227	11.6674	11.6619	12.184	-0.0274116	0.0900619	0.903191	0.723243	0.0442203	0.140716
CLINT1	5.74684e-05	0.000153074	4.93247e-05	5.56868e-05	0.000161016	5.00957e-05	6.19045e-05	0.000151987	4.93577e-05	14.0869	12.6735	14.3073	14.1323	12.6005	14.285	13.9796	12.6838	14.3064	0.0166413	0.0326544	0.983192	0.965636	0.00736176	0.0151867
CLIP1	0.000751	0.00113988	0.00102157	0.000748322	0.00114428	0.00101641	0.000782903	0.00124711	0.00107494	10.3789	9.77691	9.935	10.3841	9.77134	9.94231	10.3189	9.6472	9.86153	-0.00229922	0.0877321	0.993277	0.759623	0.00292956	0.119402
CLN3	8.0555e-05	8.32546e-05	6.42671e-05	9.24753e-05	9.01755e-05	7.30116e-05	8.38904e-05	8.7172e-05	6.62092e-05	13.5997	13.5521	13.9256	13.4006	13.4369	13.7415	13.5411	13.4858	13.8826	0.166115	0.0559389	0.356631	0.759699	0.447781	0.119358
CLNS1A	0.000145119	9.27694e-05	0.000149407	0.000137056	8.97739e-05	0.000150005	0.000175002	0.000105538	0.000198771	12.7505	13.396	12.7085	12.8329	13.4433	12.7027	12.4803	13.2099	12.2966	-0.0413509	0.289348	0.903054	0.462877	0.0442861	0.334534
CLPP	0.000225385	0.00020307	0.000249858	0.000234811	0.000214415	0.000263731	0.000263082	0.000229004	0.000265673	12.1153	12.2657	11.9666	12.0562	12.1873	11.8886	11.8922	12.0923	11.8781	0.0718323	0.161688	0.588163	0.217752	0.230502	0.662039
CLPTM1	0.000223194	0.000217044	0.00015067	0.000232117	0.000226945	0.000158641	0.00025005	0.000242848	0.000186463	12.1294	12.1697	12.6963	12.0729	12.1054	12.6219	11.9655	12.0077	12.3888	0.0650937	0.211158	0.811046	0.4047	0.0909543	0.392867
CLPTM1L	7.37127e-05	6.00097e-05	6.91184e-05	7.32342e-05	5.87915e-05	6.96353e-05	7.89565e-05	6.61047e-05	7.05384e-05	13.7277	14.0244	13.8206	13.7371	14.054	13.8098	13.6286	13.8849	13.7912	-0.0094118	0.0893473	0.945705	0.481523	0.0242441	0.317383
CLPX	0.00018023	5.42074e-05	0.000197488	0.000188427	5.8394e-05	0.000205167	0.000168676	5.765e-05	0.000179047	12.4379	14.1712	12.306	12.3737	14.0638	12.2509	12.5335	14.0823	12.4474	0.0755119	-0.0493896	0.932581	0.953854	0.0303136	0.0205181
CLTA	0.00065237	0.000535949	0.000893375	0.000630739	0.000525076	0.000820691	0.000681487	0.000549175	0.000889544	10.582	10.8656	10.1284	10.6307	10.8952	10.2509	10.519	10.8304	10.1346	-0.0668821	0.0306546	0.825803	0.922041	0.0831234	0.0352498
CLTB	0.000492701	0.000553018	0.000531146	0.000507102	0.000535744	0.000516968	0.000541873	0.000570069	0.000580128	10.987	10.8204	10.8786	10.9454	10.8662	10.9176	10.8498	10.7766	10.7513	-0.0144165	0.102772	0.8029	0.145974	0.0953384	0.835725
CLTC	0.003284	0.00310129	0.00367374	0.00336636	0.00314217	0.0037098	0.00353713	0.00329741	0.00396715	8.25033	8.33291	8.08854	8.2146	8.31402	8.07444	8.14321	8.24445	7.97768	0.0229055	0.102148	0.829897	0.389029	0.0809758	0.410018
CLU	4.06288e-05	6.48123e-05	6.02775e-05	4.36926e-05	7.14242e-05	6.61216e-05	2.92785e-05	5.5432e-05	5.20248e-05	14.5871	13.9134	14.018	14.4823	13.7732	13.8845	15.0598	14.1389	14.2304	0.126177	-0.303543	0.699203	0.44662	0.155396	0.350062
CLUH	0.000181559	0.000210457	0.000174549	0.000185881	0.000215523	0.000186613	0.000212519	0.000233906	0.000213856	12.4273	12.2142	12.4841	12.3933	12.1799	12.3877	12.2001	12.0618	12.1911	0.0548934	0.224189	0.638247	0.0745702	0.195011	1.12743
CMBL	0.000513711	0.000524922	0.000532817	0.000500202	0.000539154	0.000536707	0.00049209	0.000534296	0.000503042	10.9268	10.8956	10.8741	10.9652	10.857	10.8636	10.9888	10.8701	10.957	0.00354735	-0.0398199	0.930501	0.360978	0.0312833	0.442519
CMPK1	0.000366237	0.000275235	0.000267353	0.000335723	0.000244663	0.000266061	0.00030339	0.000227489	0.000238319	11.4149	11.827	11.869	11.5404	11.9969	11.876	11.6865	12.1019	12.0348	-0.100787	-0.237443	0.639281	0.287719	0.194308	0.541032
CNBP	0.000140473	0.00015582	0.000156559	0.000135801	0.000159621	0.000155368	0.00014528	0.000160403	0.000177014	12.7974	12.6478	12.641	12.8462	12.6131	12.652	12.7489	12.606	12.4638	-0.00835329	0.0891759	0.929215	0.409162	0.0318839	0.388105
CNDP2	0.000920805	0.000749163	0.0008517	0.000960253	0.000783001	0.000861393	0.000900901	0.00072272	0.000823582	10.0848	10.3824	10.1974	10.0243	10.3187	10.181	10.1163	10.4343	10.2458	0.0468599	-0.0439347	0.719349	0.746204	0.14306	0.127143
CNIH4	2.104e-05	5.7924e-06	2.21336e-05	1.97572e-05	5.77037e-06	2.31491e-05	1.84426e-05	5.25987e-06	2.0176e-05	15.5365	17.3974	15.4634	15.6273	17.4029	15.3987	15.7266	17.5365	15.597	-0.0105122	-0.154277	0.991195	0.870823	0.00384094	0.0600703
CNOT3	2.67204e-05	2.13971e-05	2.70044e-05	3.26108e-05	2.37885e-05	2.9774e-05	2.58952e-05	2.01603e-05	2.60202e-05	15.1917	15.5122	15.1764	14.9043	15.3594	15.0356	15.237	15.5981	15.23	0.193705	-0.0615753	0.32796	0.725734	0.484179	0.139222
CNP	0.000192303	0.000161509	0.000201881	0.000192712	0.000181997	0.000201697	0.000176686	0.000153099	0.000192724	12.3443	12.5961	12.2742	12.3413	12.4238	12.2755	12.4665	12.6732	12.3412	0.0580168	-0.0887684	0.6156	0.553892	0.210701	0.256575
CNPY2	0.000341781	0.000313875	0.000370934	0.000332251	0.00031815	0.000377649	0.000395671	0.000378829	0.000439682	11.5146	11.6375	11.3966	11.5554	11.618	11.3707	11.3034	11.3662	11.1513	0.0015342	0.242628	0.988692	0.0619568	0.00493917	1.20791
CNPY3	0.000206648	0.000201026	0.000126602	0.000209344	0.000221443	0.000122771	0.000242092	0.000239607	0.000141343	12.2405	12.2803	12.9474	12.2218	12.1408	12.9917	12.0122	12.027	12.7885	0.0379751	0.213523	0.919984	0.568321	0.0362199	0.245406
CNTN1	7.88008e-05	5.36749e-05	4.07226e-05	7.57937e-05	5.59947e-05	4.79429e-05	7.22682e-05	4.52286e-05	4.36657e-05	13.6314	14.1854	14.5838	13.6876	14.1244	14.3483	13.7563	14.4324	14.4831	0.0801322	-0.090397	0.823984	0.81518	0.0840811	0.0887466
COA1	4.19959e-05	4.04814e-05	0.000122745	4.49345e-05	4.25692e-05	0.000132724	5.2481e-05	5.54598e-05	0.000135723	14.5394	14.5924	12.992	14.4418	14.5198	12.8793	14.2178	14.1382	12.847	0.0942953	0.30691	0.905885	0.678449	0.0429268	0.168483
COA3	0.000162896	0.000199073	0.000160564	0.000143927	0.000186392	0.000149929	0.000157402	0.000199969	0.000192103	12.5838	12.2944	12.6046	12.7624	12.3894	12.7034	12.6333	12.2879	12.3458	-0.124145	0.0719069	0.462771	0.648943	0.334634	0.187793
COA6	5.6099e-05	2.78498e-05	4.82372e-05	6.91968e-05	3.57916e-05	5.35677e-05	6.92627e-05	2.63432e-05	4.2729e-05	14.1217	15.132	14.3395	13.8189	14.77	14.1883	13.8176	15.2122	14.5144	0.271967	0.0163118	0.546515	0.975841	0.262398	0.0106209
COA7	4.79298e-05	6.6818e-05	5.00301e-05	4.52684e-05	7.21626e-05	4.61236e-05	4.93867e-05	7.68922e-05	4.61051e-05	14.3487	13.8694	14.2868	14.4311	13.7584	14.4041	14.3055	13.6668	14.4047	-0.0295662	0.0426428	0.916997	0.884652	0.0376321	0.0532274
COL5A2	8.52561e-05	6.64707e-05	5.73646e-05	9.34791e-05	7.01335e-05	6.23971e-05	8.42642e-05	6.37686e-05	5.74208e-05	13.5178	13.8769	14.0895	13.385	13.7995	13.9682	13.5347	13.9368	14.0881	0.110515	-0.0251145	0.669743	0.919941	0.174092	0.0362402
COLGALT1	0.000256889	0.000309666	0.000432622	0.000277544	0.000352958	0.000504562	0.000328088	0.000417035	0.000606376	11.9266	11.657	11.1746	11.815	11.4682	10.9527	11.5736	11.2275	10.6875	0.174092	0.423166	0.629104	0.279895	0.201278	0.553004
COMT	2.39437e-05	2.84832e-05	3.16213e-05	2.69887e-05	2.84199e-05	3.08406e-05	2.62531e-05	2.63863e-05	2.94156e-05	15.35	15.0995	14.9487	15.1773	15.1027	14.9848	15.2172	15.2099	15.0531	0.0444789	-0.0272666	0.748984	0.842544	0.125527	0.0744073
COMT	0.000272015	0.000225631	0.000139591	0.000263834	0.000210796	0.000139969	0.000278668	0.000213152	0.000122986	11.844	12.1137	12.8065	11.8881	12.2119	12.8026	11.8092	12.1958	12.9892	-0.0460905	-0.0766443	0.91212	0.873121	0.0399479	0.0589257
COPA	0.000820027	0.000488365	0.000671127	0.000871425	0.000503007	0.000721216	0.000781866	0.00044217	0.000695919	10.252	10.9998	10.5411	10.1643	10.9571	10.4373	10.3208	11.1431	10.4888	0.0780553	-0.053259	0.818475	0.880372	0.0869946	0.0553338
COPB1	0.000805013	0.000763327	0.000894547	0.000807437	0.000791389	0.000915729	0.00083635	0.000828021	0.000853083	10.2787	10.3554	10.1266	10.2744	10.3033	10.0928	10.2236	10.238	10.195	0.0300615	0.0346627	0.765471	0.639113	0.116071	0.194422
COPB2	0.000837927	0.000710629	0.000532752	0.000839976	0.000725245	0.000543351	0.000846972	0.000765549	0.000534754	10.2209	10.4586	10.8742	10.2174	10.4292	10.8458	10.2054	10.3512	10.8688	0.0204392	0.0427674	0.94235	0.884955	0.0257879	0.0530786
COPE	0.000212054	0.000281255	0.000139952	0.000197515	0.000323651	0.000148639	0.000208173	0.000291865	0.000136982	12.2033	11.7958	12.8028	12.3058	11.5933	12.7159	12.2299	11.7424	12.8337	0.0623273	-0.00138747	0.894062	0.997582	0.0486326	0.00105157
COPG1	0.00108822	0.00124311	0.00102092	0.00109793	0.00127136	0.00103465	0.00105166	0.00121711	0.000955278	9.84382	9.65184	9.93592	9.83099	9.61941	9.91664	9.89312	9.68233	10.0318	0.0215087	-0.0585577	0.868279	0.679405	0.0613405	0.167871
COPG2	7.01909e-05	3.01522e-05	6.21703e-05	7.05411e-05	3.23086e-05	6.36844e-05	6.31778e-05	2.7166e-05	5.28119e-05	13.7984	15.0174	13.9734	13.7912	14.9177	13.9387	13.9502	15.1678	14.2088	0.0471848	-0.179228	0.931983	0.752697	0.0305922	0.12338
COPS2	0.000352879	0.000284538	0.000373929	0.000378323	0.000306812	0.000388192	0.000352228	0.000293983	0.000394569	11.4685	11.7791	11.3849	11.3681	11.6704	11.3309	11.4712	11.732	11.3074	0.0877293	0.0406542	0.614833	0.824976	0.211243	0.0835586
COPS3	0.000367848	0.000310298	0.000220251	0.000346785	0.000292002	0.000210566	0.000364731	0.000313041	0.000209384	11.4086	11.6541	12.1486	11.4937	11.7417	12.2134	11.4209	11.6414	12.2216	-0.079206	-0.0241908	0.806794	0.943906	0.0932373	0.0250712
COPS4	0.000430923	0.000394207	0.000364921	0.000431539	0.000389712	0.00037478	0.000430426	0.000389015	0.000351732	11.1803	11.3088	11.4201	11.1782	11.3253	11.3817	11.1819	11.3279	11.4732	0.00799229	-0.0246327	0.935008	0.832231	0.0291845	0.079756
COPS5	0.000408548	0.000272205	0.000758624	0.000409527	0.000275309	0.000878067	0.000282577	0.000306939	0.000784551	11.2572	11.843	10.3643	11.2538	11.8267	10.1534	11.7891	11.6698	10.3158	0.0769184	-0.103373	0.911856	0.879286	0.0400738	0.05587
COPS6	0.000251832	0.000277572	0.000221249	0.000247586	0.000261084	0.000208148	0.00026034	0.000275895	0.000205331	11.9552	11.8149	12.142	11.9798	11.9032	12.2301	11.9073	11.8236	12.2498	-0.0669803	-0.0228435	0.650127	0.894139	0.187002	0.048595
COPS7A	9.5976e-05	5.24543e-05	0.000103961	9.33678e-05	5.93312e-05	0.000107724	9.93248e-05	5.53799e-05	0.000103467	13.347	14.2186	13.2317	13.3867	14.0409	13.1804	13.2975	14.1403	13.2385	0.0630929	0.040306	0.883854	0.92925	0.0536195	0.0318675
COPS7B	1.92156e-05	7.60759e-05	9.17946e-05	1.50003e-05	6.67154e-05	8.77012e-05	1.75968e-05	7.16323e-05	9.53034e-05	15.6674	13.6822	13.4112	16.0247	13.8716	13.477	15.7943	13.769	13.3571	-0.204173	-0.0532247	0.857203	0.961486	0.0669163	0.0170568
COPS8	0.000160848	0.000120453	8.28235e-05	0.000171746	0.000128228	8.84123e-05	0.000161548	0.000120362	7.85527e-05	12.602	13.0192	13.5596	12.5074	12.929	13.4654	12.5958	13.0203	13.636	0.0930083	-0.0237376	0.824113	0.956598	0.0840131	0.0192706
COPZ1	0.000209646	0.000144131	0.000262208	0.000212229	0.000159087	0.000262775	0.00020311	0.000146223	0.000247439	12.2198	12.7603	11.897	12.2021	12.6179	11.8939	12.2655	12.7395	11.9806	0.0544041	-0.0361842	0.876223	0.919256	0.0573855	0.0365634
COQ9	7.97316e-05	1.91116e-05	1.97802e-05	8.51594e-05	2.12218e-05	2.03664e-05	8.40458e-05	2.2615e-05	2.26183e-05	13.6145	15.6752	15.6256	13.5195	15.5241	15.5835	13.5385	15.4324	15.4321	0.0960814	0.170763	0.925063	0.862803	0.0338288	0.0640883
CORO1C	0.000705981	0.00058265	0.0005578	0.000735836	0.000598332	0.000546686	0.000709654	0.000579038	0.00056045	10.4681	10.7451	10.808	10.4083	10.7068	10.837	10.4606	10.7541	10.8011	0.023012	0.00178306	0.895391	0.991035	0.0479874	0.00391101
COTL1	0.000525257	0.000459975	0.000651266	0.000512399	0.000433348	0.000674727	0.00067649	0.00042524	0.000687267	10.8947	11.0862	10.5845	10.9304	11.1722	10.5334	10.5296	11.1994	10.5068	-0.0235763	0.109797	0.925459	0.705209	0.0336427	0.151682
COX14	9.41323e-05	1.48286e-05	5.18817e-05	8.68131e-05	1.53105e-05	5.25869e-05	9.27957e-05	1.89293e-05	5.19305e-05	13.375	16.0413	14.2344	13.4917	15.9951	14.2149	13.3956	15.689	14.2331	-0.0170532	0.110988	0.98818	0.919582	0.00516412	0.0364094
COX15	0.000169349	0.000129475	0.000157996	0.000188122	0.000143804	0.000162777	0.00019322	0.000151831	0.000158842	12.5277	12.915	12.6278	12.376	12.7636	12.5848	12.3375	12.6853	12.6201	0.115373	0.142581	0.513958	0.41704	0.289073	0.379822
COX20	8.98094e-06	5.16188e-05	1.48172e-05	9.65995e-06	5.22001e-05	1.53244e-05	8.96422e-06	5.6388e-05	1.56188e-05	16.7647	14.2417	16.0424	16.6596	14.2256	15.9938	16.7674	14.1143	15.9664	0.0566229	0.0669406	0.959352	0.953819	0.0180219	0.020534
COX4I1	0.000363596	0.00048344	0.000457215	0.000410885	0.000495706	0.000472588	0.000405405	0.000525848	0.000480599	11.4254	11.0144	11.0948	11.249	10.9782	11.0471	11.2683	10.8931	11.0229	0.0867515	0.116765	0.59335	0.523184	0.226689	0.281346
COX5A	0.000471758	0.00026526	0.000469392	0.000454776	0.000268845	0.000453831	0.000442455	0.000256496	0.000442024	11.0497	11.8803	11.0569	11.1026	11.8609	11.1056	11.1422	11.9288	11.1436	-0.0273877	-0.0758845	0.945095	0.851573	0.0245243	0.0697783
COX5B	0.000423226	0.000458354	0.000410156	0.000421635	0.000461734	0.000415924	0.000419026	0.000466053	0.000432819	11.2063	11.0913	11.2515	11.2117	11.0806	11.2314	11.2207	11.0672	11.1739	0.00843733	0.0290777	0.906128	0.681701	0.0428102	0.166406
COX6C	0.000195613	0.000103454	0.000171015	0.000261185	0.000113975	0.000159732	0.000259089	0.00012793	0.000195417	12.3197	13.2387	12.5136	11.9026	13.099	12.6121	11.9143	12.9324	12.3212	0.152774	0.301414	0.749157	0.500196	0.125427	0.300859
CPD	0.000184447	0.000127244	0.000194794	0.00019717	0.000142097	0.000209308	0.000200867	0.000145309	0.000199177	12.4045	12.9401	12.3258	12.3083	12.7808	12.2221	12.2815	12.7486	12.2937	0.119728	0.115552	0.668663	0.663935	0.174793	0.177875
CPNE1	6.58635e-05	6.43282e-05	9.92333e-05	7.01093e-05	6.87989e-05	0.000104438	7.26309e-05	7.35895e-05	0.000103877	13.8902	13.9242	13.2988	13.8	13.8273	13.2251	13.7491	13.7301	13.2328	0.0869378	0.133712	0.773589	0.639361	0.11149	0.194254
CPNE3	0.00019391	0.000207231	0.000102988	0.000198941	0.000209645	0.000107905	0.000200878	0.000220581	0.000111716	12.3323	12.2365	13.2452	12.2954	12.2198	13.1779	12.2814	12.1464	13.1279	0.040318	0.0861186	0.93215	0.855854	0.0305142	0.0676005
CPOX	0.000141686	0.000121177	0.000128736	0.000153328	0.000129816	0.000129012	0.000148382	0.000134101	0.000138283	12.785	13.0106	12.9233	12.6711	12.9112	12.9202	12.7184	12.8644	12.8201	0.0721204	0.105342	0.52893	0.251325	0.276602	0.599765
CPPED1	8.37994e-05	0.000113992	1.47989e-05	9.06547e-05	0.000128469	1.71933e-05	0.000105647	0.000134949	1.50821e-05	13.5427	13.0988	16.0441	13.4293	12.9263	15.8278	13.2085	12.8553	16.0168	0.167428	0.201689	0.902349	0.889022	0.0446253	0.0510875
CPS1	0.00536713	0.00551671	0.00559667	0.00541043	0.00551391	0.00549334	0.00550497	0.00559604	0.00545162	7.54163	7.50198	7.48122	7.53004	7.50271	7.5081	7.50505	7.48138	7.5191	-0.00534082	0.00643372	0.798685	0.773186	0.0976243	0.111716
CPSF6	0.000179004	0.000154839	0.000196491	0.00018104	0.000163441	0.000196904	0.000191373	0.000190009	0.000204193	12.4477	12.6569	12.3132	12.4314	12.5789	12.3102	12.3513	12.3616	12.2578	0.0324459	0.149053	0.810419	0.229885	0.0912906	0.63849
CPVL	3.67176e-06	3.30565e-05	6.64789e-05	4.52238e-06	3.03444e-05	6.2912e-05	1.10418e-05	3.79524e-05	9.08019e-05	18.0551	14.8847	13.8767	17.7545	15.0082	13.9563	16.4667	14.6854	13.4269	0.0325157	0.745837	0.985598	0.652875	0.00630029	0.18517
CREB1	3.98009e-05	4.4861e-05	6.44017e-05	3.94726e-05	4.25503e-05	6.40179e-05	4.89721e-05	6.14219e-05	9.0919e-05	14.6168	14.4442	13.9225	14.6288	14.5205	13.9312	14.3177	13.9909	13.4251	-0.0322875	0.416645	0.919713	0.28025	0.0363476	0.552454
CRELD2	4.28462e-05	5.52049e-05	1.52871e-05	3.8727e-05	5.31414e-05	1.19427e-05	4.82097e-05	6.18252e-05	1.93076e-05	14.5105	14.1448	15.9973	14.6563	14.1998	16.3535	14.3403	13.9814	15.6605	-0.185658	0.223468	0.840757	0.784057	0.0753294	0.105652
CRIP1	0.00017682	0.000110452	0.000229107	0.000178427	0.000107009	0.000233572	0.000130997	8.11647e-05	0.000192916	12.4654	13.1443	12.0917	12.4524	13.19	12.0638	12.8982	13.5888	12.3397	-0.0015953	-0.375095	0.997351	0.4737	0.00115203	0.324496
CRIP2	9.2669e-06	1.06428e-05	1.01706e-05	1.07873e-05	1.16384e-05	9.6337e-06	7.86937e-06	9.20251e-06	7.42431e-06	16.7195	16.5198	16.5852	16.5003	16.3907	16.6635	16.9553	16.7295	17.0393	0.089984	-0.299896	0.413334	0.052094	0.383699	1.28321
CRKL	0.000171993	0.000163479	0.000149213	0.000191779	0.00016256	0.000152771	0.000187453	0.000159242	0.000160605	12.5054	12.5786	12.7103	12.3483	12.5867	12.6763	12.3812	12.6165	12.6042	0.0609843	0.0641465	0.623421	0.54527	0.205218	0.263388
CRTAP	0.000146159	0.000191095	0.000152378	0.000166288	0.000208037	0.000135978	0.000150562	0.00020283	0.000140342	12.7402	12.3534	12.6801	12.554	12.2309	12.8443	12.6974	12.2674	12.7988	0.0481361	0.00336354	0.833114	0.987536	0.0792957	0.00544694
CRYZ	0.000480193	0.000511999	0.000500866	0.000501849	0.000538714	0.000498922	0.000508783	0.000537529	0.000489674	11.0241	10.9316	10.9633	10.9605	10.8582	10.9689	10.9407	10.8614	10.9959	0.0438025	0.0403442	0.383114	0.443976	0.416672	0.35264
CRYZL1	4.20295e-05	3.43571e-05	7.93245e-05	3.92501e-05	3.63292e-05	7.77463e-05	4.44972e-05	3.67982e-05	7.72289e-05	14.5382	14.829	13.6219	14.6369	14.7485	13.6509	14.4559	14.73	13.6605	-0.015726	0.0475722	0.9766	0.926574	0.0102833	0.0331197
CS	0.001242	0.00113335	0.00107538	0.00134723	0.00119208	0.00111174	0.00151339	0.00126828	0.00111491	9.65312	9.78519	9.86094	9.53578	9.7123	9.81297	9.368	9.62291	9.80885	0.0793976	0.166495	0.476733	0.304507	0.321725	0.516403
CSDE1	2.93092e-05	2.64208e-05	4.158e-05	2.8549e-05	2.7125e-05	4.3272e-05	2.99659e-05	2.56712e-05	4.10571e-05	15.0583	15.208	14.5538	15.0962	15.17	14.4962	15.0263	15.2495	14.572	0.0191931	-0.00927144	0.950581	0.97525	0.0220111	0.0108841
CSE1L	0.000514293	0.00069255	0.000942018	0.000547231	0.000708175	0.00101143	0.000556308	0.000717366	0.000942106	10.9251	10.4958	10.052	10.8356	10.4636	9.94939	10.8118	10.445	10.0518	0.0747712	0.054739	0.845579	0.877841	0.0728461	0.0565843
CSNK1A1	6.4389e-05	6.36443e-05	7.41216e-05	6.99824e-05	7.00791e-05	7.89723e-05	6.81561e-05	6.2159e-05	7.46073e-05	13.9228	13.9396	13.7197	13.8026	13.8007	13.6283	13.8408	13.9737	13.7103	0.116862	0.0191277	0.269655	0.86275	0.569191	0.0641152
CSNK2A1	0.000286559	0.000252885	0.000259387	0.00028313	0.000249244	0.000260519	0.000307535	0.000266428	0.000275479	11.7689	11.9492	11.9126	11.7862	11.9702	11.9063	11.667	11.874	11.8258	-0.0106666	0.0880088	0.896574	0.350342	0.0474138	0.455507
CSNK2A2	0.000229726	0.000204112	0.000245082	0.000241287	0.000213662	0.000255101	0.000221357	0.000193704	0.000240378	12.0878	12.2584	11.9944	12.017	12.1924	11.9366	12.1413	12.3339	12.0224	0.0648696	-0.0523337	0.580559	0.68325	0.236153	0.165421
CSNK2B	0.000259955	0.000137778	0.000238874	0.000254508	0.000122407	0.000233116	0.000282799	0.00014373	0.000257271	11.9095	12.8254	12.0315	11.94	12.996	12.0667	11.7879	12.7643	11.9244	-0.0788034	0.0965267	0.866457	0.829143	0.0622528	0.0813708
CSRP1	0.000780983	0.000767894	0.000792985	0.000733766	0.000740787	0.000687011	0.000701289	0.000716775	0.000711466	10.3224	10.3468	10.3004	10.4124	10.3987	10.5074	10.4777	10.4462	10.4569	-0.116259	-0.137056	0.0339688	0.00108982	1.46892	2.96265
CSTB	0.000500174	0.000367479	0.000398479	0.000485357	0.000379525	0.000405478	0.000508931	0.000383244	0.000383998	10.9653	11.4101	11.2932	11.0087	11.3635	11.2681	10.9402	11.3494	11.3466	0.00942337	0.0107461	0.958498	0.957668	0.0184087	0.018785
CSTF1	0.000221704	0.000139621	0.000214726	0.00024496	0.000156954	0.00022503	0.000218803	0.000150482	0.00021318	12.1391	12.8062	12.1852	11.9952	12.6374	12.1176	12.1581	12.6981	12.1956	0.126781	0.0262123	0.686135	0.929089	0.16359	0.0319426
CSTF2	0.000265392	0.000300427	0.00033501	0.000268151	0.00030905	0.000350359	0.000294399	0.000341182	0.000367703	11.8796	11.7007	11.5435	11.8647	11.6599	11.4789	11.7299	11.5172	11.4092	0.0401257	0.155837	0.799448	0.31355	0.0972096	0.503693
CSTF3	0.000166675	0.000120388	0.000118782	0.000176335	0.000128371	0.000121531	0.00017009	0.000121401	0.000106684	12.5507	13.02	13.0394	12.4694	12.9274	13.0064	12.5214	13.0079	13.1944	0.068973	-0.0378688	0.780499	0.889753	0.107628	0.0507305
CTBP1	0.000287029	0.00040313	0.000442411	0.000278434	0.000468993	0.000432499	0.000252767	0.000410986	0.000396195	11.7665	11.2765	11.1423	11.8104	11.0581	11.175	11.9499	11.2486	11.3015	0.0472567	-0.104907	0.882856	0.739799	0.05411	0.130886
CTBP2	9.4685e-05	0.000104214	9.7449e-05	9.30473e-05	9.85869e-05	9.90832e-05	9.86105e-05	0.000102607	9.36023e-05	13.3665	13.2282	13.325	13.3917	13.3082	13.301	13.3079	13.2506	13.3831	-0.0270871	-0.0073038	0.618539	0.902776	0.208633	0.0444202
CTCF	5.80143e-05	5.82818e-05	6.63921e-06	6.07369e-05	6.4747e-05	7.49658e-06	5.73297e-05	5.61656e-05	7.45293e-06	14.0732	14.0666	17.2006	14.0071	13.9148	17.0253	14.0904	14.12	17.0338	0.131051	0.0321031	0.932815	0.983153	0.0302043	0.00737902
CTH	0.000117091	0.000110279	4.2687e-05	0.000120646	0.000111715	4.12638e-05	0.000115518	0.000103716	4.40462e-05	13.0601	13.1465	14.5158	13.0169	13.1279	14.5648	13.0796	13.2351	14.4706	0.00429565	-0.0209376	0.995305	0.975658	0.00204397	0.0107026
CTNNA1	0.00108884	0.00118961	0.0010654	0.00110107	0.0011884	0.00104453	0.0011383	0.00126585	0.00102082	9.84299	9.7153	9.8744	9.82688	9.71676	9.90293	9.7789	9.62568	9.93606	-0.00462823	0.0306807	0.952303	0.778468	0.0212249	0.108759
CTNNB1	0.000490173	0.000576189	0.000442672	0.000512332	0.000600068	0.000440737	0.000553865	0.000610048	0.000449927	10.9944	10.7612	11.1415	10.9306	10.7026	11.1478	10.8182	10.6788	11.118	0.0386854	0.0940265	0.830801	0.610551	0.0805032	0.214278
CTNND1	5.33804e-05	5.27194e-05	2.94333e-05	5.79681e-05	5.24971e-05	3.33318e-05	5.69966e-05	5.07666e-05	3.20677e-05	14.1933	14.2113	15.0522	14.0744	14.2174	14.8727	14.0988	14.2658	14.9285	0.0974333	0.0545934	0.807867	0.892741	0.0926599	0.0492745
CTPS1	0.00112621	0.000800852	0.00111265	0.00113281	0.000847806	0.00108915	0.000843234	0.000647767	0.000876989	9.79431	10.2862	9.81179	9.78588	10.204	9.84258	10.2118	10.5922	10.1552	0.0199475	-0.355632	0.928081	0.168191	0.0324142	0.774198
CTPS2	1.79742e-05	1.18102e-05	6.48206e-06	1.90786e-05	1.09393e-05	6.5033e-06	1.78807e-05	1.27134e-05	6.39584e-06	15.7637	16.3696	17.2351	15.6777	16.4801	17.2304	15.7712	16.2633	17.2544	-0.00658623	0.0264908	0.992021	0.967461	0.003479	0.0143665
CTSA	0.000228965	8.77163e-05	0.000197622	0.000236435	8.90166e-05	0.000200047	0.000243647	9.04399e-05	0.000189543	12.0926	13.4768	12.305	12.0463	13.4556	12.2874	12.0029	13.4327	12.3652	0.0283807	0.0245198	0.965239	0.969753	0.0153651	0.0133387
CTSB	0.000216771	5.75768e-05	5.52895e-05	0.000238795	6.52009e-05	5.88761e-05	0.00021421	6.75926e-05	5.88682e-05	12.1715	14.0842	14.1426	12.0319	13.9047	14.052	12.1887	13.8528	14.0522	0.136561	0.101573	0.888895	0.913327	0.0511494	0.0393735
CTSC	0.000814008	0.000984202	0.000867675	0.000709595	0.000836971	0.000781705	0.000760695	0.000910587	0.000774696	10.2627	9.98876	10.1706	10.4607	10.2225	10.3211	10.3604	10.1009	10.3341	-0.194118	-0.124469	0.141201	0.340795	0.850161	0.467507
CTSD	0.00124578	0.00143992	0.00137994	0.00125164	0.0014302	0.00131307	0.00124586	0.00146515	0.00133703	9.64873	9.43979	9.50118	9.64196	9.44957	9.57284	9.64864	9.41474	9.54675	-0.0248904	-0.00680596	0.781055	0.944464	0.107318	0.0248145
CTSL	0.00023617	0.000301606	0.000129376	0.000277722	0.000316978	0.000130213	0.000211323	0.000255102	0.000132828	12.0479	11.695	12.9161	11.8141	11.6233	12.9068	12.2083	11.9366	12.8782	0.104945	-0.121325	0.855358	0.804241	0.067852	0.0946136
CTSZ	3.92639e-05	2.56379e-05	4.82698e-05	3.71579e-05	2.93717e-05	4.45764e-05	3.72427e-05	2.77508e-05	4.30412e-05	14.6364	15.2514	14.3385	14.716	15.0552	14.4534	14.7127	15.1371	14.5039	0.000591876	-0.042466	0.998614	0.902944	0.000602343	0.0443391
CTTN	0.000888473	0.000808323	0.00087766	0.000912578	0.000818144	0.000859751	0.000916446	0.000813524	0.000835909	10.1364	10.2728	10.1541	10.0978	10.2554	10.1838	10.0917	10.2635	10.2244	0.00876671	-0.00544629	0.895272	0.93945	0.0480451	0.0271262
CUL1	0.000844752	0.000863778	0.000807984	0.000849302	0.000825696	0.000803626	0.000876842	0.000865776	0.000818606	10.2092	10.1771	10.2734	10.2014	10.2421	10.2812	10.1554	10.1737	10.2545	-0.0217012	0.0253214	0.584113	0.575506	0.233503	0.23995
CUL2	0.00028092	0.000305415	0.000268351	0.000290475	0.000345762	0.000271994	0.000278406	0.00032906	0.000275756	11.7976	11.6769	11.8636	11.7493	11.4979	11.8441	11.8105	11.5694	11.8243	0.0822395	0.0446259	0.520374	0.676088	0.283684	0.169997
CUL3	0.000541389	0.000776586	0.000780395	0.000537371	0.000961854	0.000790802	0.000518406	0.000829551	0.000776875	10.851	10.3306	10.3235	10.8618	10.0219	10.3044	10.9136	10.2354	10.33	0.105679	0.00869334	0.744299	0.976275	0.128252	0.010428
CUL4A	0.00010138	0.000161239	0.000155684	0.000105233	0.000167551	0.00016428	0.000110758	0.000174295	0.000161975	13.2679	12.5985	12.6491	13.2141	12.5431	12.5716	13.1403	12.4862	12.5919	0.0622515	0.0990406	0.84926	0.754467	0.0709594	0.12236
CUL4B	0.000487846	0.000527657	0.000576381	0.000509572	0.000563461	0.000597956	0.000491017	0.000545316	0.000542691	11.0013	10.8881	10.7607	10.9384	10.7934	10.7077	10.9919	10.8406	10.8476	0.070198	-0.0100179	0.508368	0.912086	0.293822	0.0399641
CUL5	9.59827e-05	0.000169902	0.000156127	0.000105936	0.00018233	0.000152362	0.00010732	0.000175961	0.000138787	13.3469	12.523	12.645	13.2045	12.4212	12.6802	13.1858	12.4725	12.8148	0.06966	0.0139243	0.849818	0.968282	0.0706739	0.0139979
CUTA	0.000255122	0.000267954	0.000268742	0.000287782	0.000283676	0.000292983	0.000259285	0.000248156	0.000283604	11.9365	11.8657	11.8615	11.7627	11.7835	11.7369	11.9132	11.9765	11.7838	0.126883	-0.00324198	0.0103276	0.960608	1.986	0.0174537
CUTC	4.09667e-05	6.16954e-05	5.18817e-05	4.19231e-05	6.60795e-05	5.53355e-05	4.59296e-05	6.38798e-05	4.95333e-05	14.5752	13.9845	14.2344	14.5419	13.8854	14.1414	14.4102	13.9343	14.3012	0.0751055	0.0494486	0.78424	0.835865	0.105551	0.0778637
CWC15	1.61875e-05	1.75845e-05	1.49257e-05	1.69874e-05	1.78464e-05	1.71671e-05	2.00811e-05	1.7602e-05	1.64632e-05	15.9148	15.7953	16.0318	15.8452	15.774	15.83	15.6038	15.7939	15.8904	0.0975848	0.151278	0.244717	0.23532	0.611336	0.628342
CWF19L1	1.34658e-05	1.62626e-05	1.42153e-05	1.58162e-05	1.90578e-05	1.5729e-05	1.47938e-05	1.77761e-05	1.60644e-05	16.1803	15.9081	16.1022	15.9482	15.6793	15.9562	16.0446	15.7797	15.9258	0.202304	0.146834	0.172058	0.258073	0.764324	0.588257
CXADR	7.47867e-05	5.24353e-05	8.76965e-05	9.34279e-05	6.1856e-05	8.72305e-05	8.89945e-05	6.3327e-05	9.92065e-05	13.7069	14.2191	13.4771	13.3858	13.9807	13.4848	13.4559	13.9468	13.2992	0.183919	0.23371	0.555579	0.470463	0.255254	0.327474
CYB5A	0.000123761	7.75239e-05	0.000147312	0.00012672	7.41478e-05	0.000152214	0.000138988	8.06085e-05	0.000158592	12.9802	13.655	12.7288	12.9461	13.7192	12.6816	12.8128	13.5987	12.6224	0.00569037	0.110045	0.989751	0.800305	0.00447415	0.0967444
CYB5B	0.000185307	0.000157066	0.000146867	0.000172148	0.000144365	0.000137848	0.000176978	0.000154	0.00016365	12.3978	12.6363	12.7332	12.5041	12.758	12.8246	12.4641	12.6648	12.5771	-0.106447	0.0204388	0.488054	0.867967	0.311532	0.061497
CYB5R1	0.000197532	0.000192	0.000335922	0.000216099	0.000227405	0.000350874	0.000210738	0.000196586	0.000343276	12.3056	12.3466	11.5396	12.176	12.1024	11.4768	12.2123	12.3125	11.5083	0.14553	0.0528878	0.693716	0.891665	0.158818	0.0497982
CYB5R3	0.000790626	0.000492301	0.000828192	0.000796019	0.000503216	0.000836702	0.00078938	0.000540032	0.000793626	10.3047	10.9882	10.2377	10.2949	10.9565	10.223	10.307	10.8547	10.2993	0.018731	0.023241	0.958047	0.942381	0.018613	0.0257737
CYC1	0.000476367	0.000455197	0.00029976	0.000506345	0.000481544	0.000292566	0.000558936	0.00052477	0.000325419	11.0356	11.1012	11.7039	10.9476	11.02	11.7389	10.805	10.896	11.5854	0.0447268	0.184766	0.898793	0.600584	0.0463405	0.221427
CYCS	0.00118248	0.00100868	0.000832533	0.00108242	0.00094809	0.00078043	0.00123868	0.00110402	0.000918427	9.72397	9.95332	10.2302	9.85152	10.0427	10.3234	9.65698	9.82302	10.0885	-0.103388	0.112981	0.633292	0.589556	0.198396	0.229475
CYFIP1	0.000240421	0.000213761	0.000193954	0.000265948	0.000225794	0.000213442	0.000221291	0.000199715	0.000180586	12.0221	12.1917	12.332	11.8766	12.1127	12.1939	12.1418	12.2898	12.435	0.120907	-0.106902	0.407271	0.434692	0.390117	0.361819
CYP1B1	6.2505e-05	6.30676e-05	0.000116887	7.62989e-05	8.16408e-05	0.000139749	5.67412e-05	5.8095e-05	0.000102417	13.9657	13.9527	13.0626	13.678	13.5804	12.8049	14.1052	14.0712	13.2533	0.305935	-0.149573	0.494021	0.732814	0.306254	0.135006
CYP4F11	0.000495073	0.000412264	0.00042229	0.000474495	0.000394628	0.000417419	0.000498382	0.000386999	0.000409303	10.9801	11.2441	11.2095	11.0413	11.3072	11.2262	10.9705	11.3354	11.2545	-0.0470197	-0.042231	0.701801	0.775226	0.153786	0.110572
CYP51A1	1.10831e-05	2.43499e-05	4.95569e-06	1.11236e-05	2.30961e-05	5.44161e-06	1.1161e-05	2.43668e-05	6.09856e-06	16.4613	15.3257	17.6225	16.456	15.402	17.4875	16.4512	15.3247	17.3231	0.021314	0.103495	0.982153	0.912036	0.00782088	0.039988
DAD1	3.01461e-05	2.07839e-05	1.4596e-05	3.22926e-05	2.32091e-05	1.43956e-05	2.88218e-05	1.96791e-05	1.44424e-05	15.0177	15.5542	16.0641	14.9184	15.395	16.084	15.0825	15.633	16.0793	0.079506	-0.0529566	0.86937	0.905205	0.0607952	0.0432531
DAG1	0.000238363	0.000120125	0.000107091	0.000236368	0.000125982	0.00010256	0.000219074	0.000107589	0.000100374	12.0346	13.0232	13.1889	12.0467	12.9545	13.2512	12.1563	13.1822	13.2823	-0.00193432	-0.124729	0.997161	0.818559	0.00123468	0.0869502
DAK	0.000107533	5.93131e-05	9.20703e-05	0.000115384	6.70543e-05	9.35271e-05	0.000115078	6.49888e-05	9.2259e-05	13.1829	14.0413	13.4069	13.0813	13.8643	13.3843	13.0851	13.9094	13.404	0.100433	0.0775422	0.78458	0.836282	0.105363	0.0776472
DAP	8.23025e-05	6.698e-05	9.77855e-05	8.30294e-05	7.28466e-05	8.88536e-05	0.000100643	6.93517e-05	0.000105653	13.5687	13.8659	13.32	13.556	13.7448	13.4582	13.2785	13.8157	13.2084	-0.00145717	0.150692	0.993888	0.576815	0.00266256	0.238963
DAP3	2.99178e-05	2.78519e-05	3.48598e-05	3.17339e-05	3.28734e-05	4.00476e-05	3.94708e-05	2.88361e-05	4.16328e-05	15.0286	15.1319	14.8081	14.9436	14.8927	14.6079	14.6289	15.0818	14.5519	0.174774	0.235347	0.284439	0.285127	0.54601	0.544962
DARS	0.000115767	5.91005e-05	0.00010871	0.000115736	5.94379e-05	0.00012617	0.000106598	5.92944e-05	0.000130412	13.0765	14.0465	13.1672	13.0769	14.0383	12.9523	13.1955	14.0417	12.9046	0.0742361	0.0494228	0.880117	0.919687	0.0554594	0.0363601
DARS2	0.000342877	0.00028016	0.000286519	0.000339129	0.000291499	0.000288668	0.000333692	0.000276872	0.000271914	11.51	11.8015	11.7691	11.5259	11.7442	11.7583	11.5492	11.8185	11.8446	0.0173873	-0.0438953	0.89092	0.756145	0.0501614	0.121395
DAZAP1	4.12665e-05	3.86967e-05	6.80266e-05	4.1093e-05	3.95297e-05	7.15527e-05	6.02834e-05	5.35513e-05	8.18443e-05	14.5647	14.6574	13.8435	14.5707	14.6267	13.7706	14.0179	14.1887	13.5768	0.0325182	0.427427	0.93552	0.246692	0.0289468	0.607845
DBI	0.000328758	0.000296786	0.000284544	0.000366571	0.000333839	0.000310858	0.000213592	0.000185455	0.000221848	11.5707	11.7183	11.7791	11.4136	11.5486	11.6515	12.1929	12.3966	12.1381	0.151466	-0.553203	0.177154	0.00523057	0.751649	2.28145
DBN1	0.000156635	0.000257031	0.000210707	0.000166246	0.000288947	0.000217566	0.00019634	0.000310805	0.000241656	12.6403	11.9258	12.2125	12.5544	11.7569	12.1663	12.3144	11.6517	12.0148	0.100332	0.265912	0.762431	0.399852	0.117799	0.398101
DBNL	4.78806e-05	3.9688e-05	5.69022e-05	5.00402e-05	4.03351e-05	6.56116e-05	4.95347e-05	4.19851e-05	6.00066e-05	14.3502	14.6209	14.1012	14.2866	14.5976	13.8957	14.3012	14.5398	14.0245	0.0974824	0.0689368	0.719113	0.760702	0.143203	0.118786
DBR1	0.000113185	6.68453e-05	0.000257845	0.000130452	8.13626e-05	0.000256547	0.000134269	7.45907e-05	0.000267153	13.109	13.8688	11.9212	12.9042	13.5853	11.9285	12.8626	13.7106	11.87	0.160366	0.151925	0.839717	0.854553	0.0758671	0.0682612
DCAF7	0.000182436	0.000114724	0.000104532	0.000178605	0.000116374	0.000108773	0.000187979	0.000117716	0.000112913	12.4203	13.0895	13.2238	12.4509	13.0689	13.1664	12.3771	13.0524	13.1125	0.0157881	0.0638636	0.964623	0.861164	0.0156424	0.0649142
DCK	9.44769e-06	5.2448e-05	2.89753e-05	1.02702e-05	5.34824e-05	3.08896e-05	9.89288e-06	5.02139e-05	2.93216e-05	16.6916	14.2188	15.0748	16.5712	14.1906	14.9825	16.6252	14.2816	15.0577	0.0803034	0.00692182	0.940315	0.994811	0.0267268	0.00225956
DCPS	0.000314192	0.000325472	0.000322008	0.000322058	0.000339298	0.000326379	0.000300765	0.000305636	0.000300199	11.6361	11.5852	11.6006	11.6004	11.5252	11.5812	11.6991	11.6759	11.7018	0.0383813	-0.0849688	0.230099	0.00774988	0.638085	2.11071
DCTD	0.000187866	0.000154778	0.000176409	0.000196066	0.000151645	0.00017769	0.000189067	0.000146366	0.000158322	12.378	12.6575	12.4688	12.3164	12.687	12.4583	12.3688	12.7381	12.6249	0.0141868	-0.0758332	0.921809	0.608833	0.0353591	0.215502
DCTN1	3.90133e-05	3.66195e-05	1.1993e-05	4.03741e-05	4.34708e-05	1.40224e-05	3.84049e-05	4.00696e-05	1.28226e-05	14.6457	14.737	16.3474	14.5962	14.4896	16.1219	14.6684	14.6071	16.251	0.174147	0.0679045	0.830829	0.934077	0.0804882	0.0296171
DCTN2	0.000209219	0.000219864	0.000264357	0.000209113	0.000229016	0.000273073	0.000234467	0.000265399	0.000300846	12.2227	12.1511	11.8852	12.2234	12.0923	11.8384	12.0583	11.8795	11.6987	0.034967	0.207487	0.830081	0.228336	0.0808798	0.641426
DCTN4	7.64358e-05	0.000117959	0.000161644	9.0855e-05	0.000130762	0.00016404	8.63554e-05	0.000125027	0.000167878	13.6754	13.0494	12.5949	13.4261	12.9008	12.5737	13.4994	12.9655	12.5403	0.139732	0.104861	0.744266	0.814465	0.128272	0.0891274
DCTN5	1.68899e-05	2.23232e-05	2.69957e-05	2.07837e-05	2.29894e-05	2.92983e-05	1.80365e-05	2.34045e-05	2.7236e-05	15.8535	15.4511	15.1769	15.5542	15.4087	15.0588	15.7587	15.3829	15.1641	0.15327	0.0585968	0.566077	0.834112	0.247125	0.0787757
DCTN6	9.18187e-05	5.74821e-05	9.82218e-05	0.000114356	5.89233e-05	9.91616e-05	0.000112505	5.91449e-05	9.2838e-05	13.4109	14.0865	13.3136	13.0942	14.0508	13.2999	13.1177	14.0454	13.3949	0.122046	0.0843151	0.76353	0.829546	0.117174	0.0811593
DCTPP1	0.000245299	0.000232008	0.000243302	0.000244693	0.00023002	0.000238339	0.000265544	0.000245038	0.000249703	11.9932	12.0735	12.005	11.9967	12.086	12.0347	11.8788	11.9947	11.9675	-0.0152396	0.0769001	0.693826	0.148587	0.15875	0.828018
DCUN1D1	7.21174e-05	8.94252e-05	0.000108591	7.3459e-05	9.22381e-05	0.0001107	7.65284e-05	0.000102162	0.000112139	13.7593	13.449	13.1688	13.7327	13.4043	13.1411	13.6736	13.2568	13.1224	0.0330111	0.108048	0.89792	0.673308	0.0467625	0.171786
DCXR	0.000221478	7.08124e-05	7.24611e-05	0.000206215	7.65074e-05	7.39115e-05	0.00022008	7.87312e-05	7.47309e-05	12.1405	13.7856	13.7524	12.2436	13.674	13.7238	12.1497	13.6327	13.7079	0.0123903	0.0627657	0.98724	0.936743	0.00557727	0.0283795
DDAH1	0.000164229	8.61716e-05	0.000150008	0.000194712	0.000102563	0.000169184	0.000169539	8.36712e-05	0.000154477	12.572	13.5024	12.7027	12.3264	13.2512	12.5291	12.5261	13.5449	12.6603	0.223475	0.0152606	0.609751	0.973519	0.214847	0.0116554
DDB1	0.00196145	0.00184394	0.00198881	0.00200548	0.00195235	0.00203683	0.00205767	0.00192161	0.00196461	8.99386	9.08299	8.97388	8.96184	9.00058	8.93946	8.92477	9.02347	8.99154	0.0496221	0.0369854	0.261602	0.451599	0.582358	0.345247
DDI2	7.90895e-05	0.000111612	0.000122383	8.23506e-05	0.000126511	0.000130936	8.9868e-05	0.000131493	0.000142771	13.6262	13.1292	12.9963	13.5679	12.9484	12.8988	13.4418	12.8927	12.774	0.112179	0.214377	0.716929	0.488261	0.144524	0.311348
DDOST	0.000896461	0.000842459	0.00077664	0.000942469	0.000890187	0.000812085	0.00102008	0.000934331	0.000843163	10.1235	10.2131	10.3305	10.0513	10.1336	10.2661	9.9371	10.0638	10.2119	0.0720306	0.151422	0.452528	0.202659	0.344354	0.693234
DDRGK1	4.90508e-05	5.18334e-05	3.0154e-05	5.15337e-05	5.40388e-05	3.07891e-05	4.65256e-05	5.36277e-05	3.44024e-05	14.3154	14.2358	15.0173	14.2441	14.1756	14.9872	14.3916	14.1867	14.8271	0.0538077	0.0543347	0.888243	0.870189	0.0514682	0.0603862
DDT	0.000475181	0.000456228	0.000459624	0.00043263	0.000447928	0.000458759	0.000471067	0.00047763	0.00046271	11.0392	11.098	11.0873	11.1746	11.1244	11.09	11.0518	11.0318	11.0776	-0.0548503	0.0210809	0.146366	0.399903	0.834559	0.398045
DDX1	0.000263848	0.000268543	0.000170316	0.000258625	0.000279973	0.00017424	0.000346266	0.000331122	0.000196725	11.888	11.8626	12.5195	11.9168	11.8024	12.4866	11.4958	11.5604	12.3115	0.021386	0.300782	0.946867	0.424678	0.0237109	0.371941
DDX17	0.000114078	6.29287e-05	0.000130468	0.000115636	6.22409e-05	0.000124208	0.000140772	7.90024e-05	0.000146004	13.0977	13.9559	12.904	13.0781	13.9718	12.975	12.7943	13.6277	12.7417	-0.0224057	0.264613	0.962872	0.573501	0.0164316	0.241465
DDX19A	7.84585e-05	3.81916e-05	7.08527e-05	7.90254e-05	4.13956e-05	7.6128e-05	7.45852e-05	3.79211e-05	6.99171e-05	13.6377	14.6764	13.7848	13.6273	14.5602	13.6812	13.7108	14.6866	13.804	0.0767387	-0.0341564	0.871041	0.943067	0.0599614	0.0254576
DDX21	3.13923e-05	8.52161e-05	8.36918e-05	3.31695e-05	8.91777e-05	8.32166e-05	2.93518e-05	8.64246e-05	9.99383e-05	14.9592	13.5185	13.5446	14.8798	13.453	13.5528	15.0562	13.4982	13.2886	0.0455957	0.0597683	0.948381	0.938937	0.023017	0.0273637
DDX23	1.21291e-05	3.87346e-05	3.47795e-05	1.40512e-05	3.55782e-05	3.85299e-05	1.29983e-05	3.61586e-05	3.54269e-05	16.3312	14.656	14.8114	16.1189	14.7786	14.6637	16.2313	14.7553	14.7848	0.0791113	0.00905691	0.916618	0.990607	0.0378117	0.00409881
DDX39A	2.2619e-05	1.90476e-05	2.90274e-05	2.38127e-05	2.04813e-05	3.17257e-05	3.50104e-05	3.5352e-05	4.11547e-05	15.4321	15.68	15.0722	15.3579	15.5753	14.944	14.8019	14.7878	14.5686	0.102376	0.675357	0.709426	0.0244791	0.149093	1.6112
DDX39B	0.000744802	0.000916603	0.000847206	0.000773851	0.000927569	0.000846093	0.000957309	0.0011772	0.000990244	10.3909	10.0914	10.205	10.3357	10.0743	10.2069	10.0287	9.73043	9.97993	0.0234865	0.316061	0.84863	0.0677044	0.0712814	1.16938
DDX3X	4.60593e-05	7.67263e-05	6.29278e-05	4.83242e-05	7.65743e-05	7.31391e-05	4.77951e-05	6.61186e-05	8.41504e-05	14.4061	13.6699	13.9559	14.3369	13.6728	13.739	14.3528	13.8846	13.5367	0.0944468	0.0859932	0.769279	0.800884	0.113916	0.0964305
DDX5	0.000280249	0.000182382	0.000507985	0.000261029	0.000181071	0.000540483	0.000299548	0.000211174	0.000609271	11.801	12.4207	10.9429	11.9035	12.4312	10.8535	11.7049	12.2093	10.6806	-0.0078153	0.189947	0.990716	0.775009	0.00405082	0.110693
DDX6	0.000322023	0.000298701	0.000315345	0.000304719	0.000281563	0.000318998	0.000341569	0.000315898	0.000309696	11.6005	11.709	11.6308	11.6802	11.7943	11.6142	11.5155	11.6283	11.6569	-0.0494364	0.0465636	0.468103	0.436367	0.329659	0.360148
DECR1	0.000265369	0.000189428	0.000274863	0.000251859	0.000195348	0.000267115	0.000263112	0.000187857	0.000259587	11.8797	12.3661	11.829	11.9551	12.3217	11.8703	11.892	12.3781	11.9115	-0.0240805	-0.0356111	0.918191	0.886195	0.0370669	0.0524708
DEGS1	5.47878e-05	3.81664e-05	3.38917e-05	5.33098e-05	3.77412e-05	3.66492e-05	4.95421e-05	3.2486e-05	2.75268e-05	14.1558	14.6773	14.8487	14.1952	14.6935	14.7359	14.301	14.9098	15.1488	0.0190779	-0.225926	0.947294	0.527973	0.0235153	0.277388
DEK	8.17723e-05	5.38854e-05	0.000186292	0.000104432	6.99264e-05	0.000203865	0.000103966	7.17957e-05	0.000244928	13.578	14.1797	12.3901	13.2252	13.8038	12.2601	13.2316	13.7657	11.9954	0.28629	0.385077	0.700392	0.631396	0.154659	0.199698
DENR	0.000105092	4.86471e-05	0.00017177	0.000102865	4.22826e-05	0.000163667	0.000120763	5.76396e-05	0.00018619	13.2161	14.3273	12.5072	13.247	14.5296	12.5769	13.0155	14.0826	12.3909	-0.100967	0.187176	0.903277	0.808805	0.0441789	0.092156
DERA	0.000382347	0.000314675	0.000358952	0.000407079	0.000324049	0.000376227	0.000374129	0.000310823	0.0003678	11.3528	11.6338	11.4439	11.2624	11.5915	11.3761	11.3842	11.6516	11.4088	0.0668622	-0.00466188	0.626773	0.970601	0.20289	0.0129591
DERL1	8.08056e-05	0.000112384	5.47295e-05	6.87628e-05	0.000112533	5.44381e-05	8.32019e-05	0.000117473	5.62141e-05	13.5952	13.1193	14.1573	13.828	13.1174	14.165	13.553	13.0554	14.1187	-0.0795382	0.0482214	0.862414	0.915988	0.0642842	0.03811
DFFA	0.000224557	0.000100885	0.000183724	0.00024329	0.000106268	0.000193947	0.000229744	9.98506e-05	0.000174663	12.1206	13.275	12.4102	12.005	13.2	12.3321	12.0877	13.2899	12.4831	0.0895735	-0.0182938	0.865831	0.97231	0.0625667	0.0121953
DHFR	6.91348e-05	4.24386e-05	3.61882e-05	0.000232874	0.000137926	0.000116092	7.55476e-05	4.28125e-05	4.50123e-05	13.8202	14.5243	14.7541	12.0682	12.8238	13.0724	13.6923	14.5116	14.4393	1.7114	0.151809	0.0142677	0.71283	1.84565	0.147014
DHPS	0.000237266	0.000207346	0.000276578	0.000234521	0.000207415	0.000273073	0.000250387	0.000223306	0.000275899	12.0412	12.2357	11.82	12.058	12.2352	11.8384	11.9636	12.1287	11.8236	-0.011568	0.0603628	0.947815	0.706064	0.0232765	0.151156
DHRS7	0.000341691	0.000147913	0.000350074	0.00037247	0.000151546	0.000359235	0.000413511	0.000179187	0.000372028	11.515	12.723	11.4801	11.3906	12.688	11.4428	11.2398	12.4462	11.3923	0.0655676	0.213233	0.916704	0.721566	0.0377708	0.141724
DHX15	0.00114865	0.000994093	0.00107683	0.00112947	0.00100093	0.00109151	0.0011178	0.00100772	0.00102446	9.76584	9.97433	9.85899	9.79014	9.96444	9.83946	9.80513	9.95469	9.93092	0.00170783	-0.0305241	0.983898	0.7088	0.00704974	0.149476
DHX29	0.000104729	3.56724e-05	3.25525e-05	0.000134928	3.98853e-05	3.83264e-05	8.61519e-05	4.267e-05	3.63051e-05	13.221	14.7748	14.9069	12.8555	14.6138	14.6713	13.5028	14.5164	14.7495	0.254049	0.0447027	0.768105	0.949471	0.114579	0.0225182
DHX36	1.85291e-05	1.64659e-05	1.52485e-05	2.04964e-05	2.07436e-05	2.00942e-05	1.73714e-05	1.71236e-05	1.6806e-05	15.7198	15.8902	16.001	15.5743	15.557	15.6029	15.8129	15.8337	15.8607	0.292293	0.0345791	0.0242711	0.698068	1.61491	0.156102
DHX9	0.000734778	0.00087569	0.000697804	0.000739642	0.000932213	0.000780871	0.000810848	0.000985331	0.000843488	10.4104	10.1573	10.4849	10.4009	10.0671	10.3226	10.2683	9.9871	10.2113	0.0873403	0.195285	0.570179	0.210665	0.243989	0.676408
DIABLO	0.000230196	0.000194586	0.000116479	0.000202467	0.000175699	0.00012295	0.000240697	0.00022	0.000139102	12.0849	12.3273	13.0676	12.27	12.4746	12.9896	12.0205	12.1502	12.8116	-0.0848236	0.165844	0.827627	0.688008	0.0821653	0.162407
DIAPH1	6.7667e-05	6.84448e-05	9.44189e-05	6.21769e-05	6.94139e-05	0.000100765	6.40106e-05	6.70364e-05	0.000101031	13.8512	13.8347	13.3706	13.9733	13.8144	13.2767	13.9313	13.8647	13.2729	-0.0026459	-0.00416107	0.992458	0.988086	0.00328769	0.00520542
DIMT1	0.00025407	8.0264e-05	8.07094e-05	0.000264101	8.86757e-05	9.27498e-05	0.00021119	6.93587e-05	8.42772e-05	11.9425	13.6049	13.5969	11.8866	13.4611	13.3963	12.2092	13.8156	13.5345	0.133418	-0.138319	0.868337	0.861238	0.0613117	0.0648767
DIP2B	0.000130474	0.000132217	8.57821e-05	0.0001469	0.000148164	9.33628e-05	0.000142016	0.00014113	9.48058e-05	12.9039	12.8848	13.509	12.7329	12.7205	13.3868	12.7817	12.7907	13.3647	0.152508	0.120234	0.638724	0.691186	0.194687	0.160405
DKC1	0.00033198	0.000439729	0.000421313	0.000341332	0.000448158	0.000455008	0.000317769	0.000407058	0.000509157	11.5566	11.1511	11.2128	11.5165	11.1237	11.1018	11.6197	11.2625	10.9396	0.0594906	0.0329061	0.763361	0.894715	0.11727	0.0483154
DKFZp686A01208	9.96232e-06	9.93567e-06	8.01667e-06	1.00902e-05	1.01298e-05	7.32544e-06	1.00154e-05	1.13739e-05	7.05742e-06	16.6151	16.619	16.9286	16.5967	16.591	17.0587	16.6074	16.4239	17.1124	-0.0279252	0.00628055	0.888237	0.979574	0.0514711	0.00896296
DKFZp686J1372	0.00263937	0.00280055	0.00286085	0.00242667	0.00250583	0.00261132	0.00250079	0.00258213	0.00268369	8.56559	8.48007	8.44934	8.68681	8.6405	8.581	8.6434	8.59722	8.54157	-0.137767	-0.0957264	0.041017	0.103549	1.38704	0.984855
DKFZp686P17171	2.01784e-05	3.38057e-05	2.21141e-05	1.74163e-05	3.06289e-05	2.02771e-05	2.11693e-05	3.62524e-05	2.99236e-05	15.5968	14.8524	15.4647	15.8092	14.9947	15.5898	15.5277	14.7516	15.0284	-0.159953	0.202099	0.657334	0.56514	0.182214	0.247844
DKFZp761K058	2.11779e-05	1.79042e-05	1.70134e-05	2.29424e-05	1.73507e-05	1.74618e-05	2.27709e-05	2.00282e-05	1.62544e-05	15.5271	15.7693	15.843	15.4116	15.8147	15.8054	15.4225	15.6076	15.9088	0.0358951	0.0668417	0.83703	0.715582	0.0772589	0.145341
DLAT	0.000292913	0.00075131	0.000443887	0.00031064	0.000838226	0.000438972	0.000304574	0.00077796	0.000439226	11.7372	10.3783	11.1375	11.6525	10.2204	11.1536	11.6809	10.328	11.1527	0.0755451	0.0304596	0.901834	0.958967	0.0448736	0.0181964
DLD	0.000875965	0.000783026	0.000724828	0.000929449	0.00089117	0.000740169	0.000961306	0.000869043	0.000715922	10.1568	10.3187	10.4301	10.0713	10.132	10.3999	10.0227	10.1683	10.4479	0.100787	0.0888849	0.476263	0.580104	0.322153	0.236494
DLGAP4	3.91834e-05	4.75969e-05	5.46947e-05	3.55465e-05	4.75227e-05	5.36045e-05	3.94449e-05	4.99601e-05	4.46154e-05	14.6394	14.3588	14.1582	14.7799	14.361	14.1873	14.6298	14.2889	14.4521	-0.0572782	-0.0714511	0.811216	0.697143	0.0908634	0.156678
DLST	0.000404789	0.000515598	0.000414975	0.000415314	0.000529343	0.000402512	0.0004248	0.000536729	0.000428753	11.2705	10.9215	11.2347	11.2335	10.8835	11.2787	11.2009	10.8635	11.1876	0.0103313	0.0582281	0.953637	0.728549	0.020617	0.137541
DNAJA1	0.000596141	0.000719152	0.000751874	0.000570222	0.000658515	0.00071386	0.000579441	0.00067916	0.000733876	10.7121	10.4414	10.3772	10.7762	10.5685	10.4521	10.7531	10.524	10.4122	-0.088687	-0.0528307	0.559996	0.731409	0.251815	0.13584
DNAJA2	0.000408593	0.000480431	0.000445385	0.000415069	0.000500099	0.00046842	0.000384937	0.000512846	0.000492373	11.257	11.0234	11.1327	11.2344	10.9655	11.0599	11.3431	10.9292	10.988	0.0511073	0.0509516	0.648022	0.744449	0.188411	0.128165
DNAJB1	0.000239146	0.000225273	0.000192434	0.000221539	0.000203675	0.000188898	0.000228157	0.000209783	0.000185159	12.0298	12.116	12.3433	12.1402	12.2614	12.3701	12.0977	12.2188	12.3989	-0.094165	-0.0754154	0.457761	0.587628	0.339361	0.230898
DNAJB11	0.000461801	0.00045244	0.000282742	0.000422013	0.000421738	0.000272755	0.000487797	0.000499705	0.000304652	11.0804	11.11	11.7882	11.2104	11.2114	11.8401	11.0014	10.9666	11.6806	-0.0944151	0.110011	0.777359	0.754021	0.109378	0.122616
DNAJC10	0.000131058	3.21368e-05	3.87235e-05	0.000134496	3.16874e-05	4.00476e-05	0.000152946	3.92526e-05	5.98212e-05	12.8975	14.9254	14.6564	12.8601	14.9457	14.6079	12.6747	14.6369	14.029	0.021851	0.379609	0.981927	0.681945	0.00792076	0.166251
DNAJC11	9.50183e-05	0.000141635	9.51243e-05	0.000106266	0.000154774	9.52336e-05	0.000109082	0.000157129	0.000101395	13.3614	12.7855	13.3598	13.2	12.6575	13.3582	13.1623	12.6358	13.2677	0.0970118	0.147	0.751463	0.619792	0.124092	0.207754
DNAJC19	7.78499e-05	1.07125e-05	0.000108341	8.4948e-05	1.42932e-05	0.000109352	9.31325e-05	1.38971e-05	0.000117027	13.6489	16.5103	13.1721	13.5231	16.0943	13.1587	13.3904	16.1349	13.0609	0.185107	0.24845	0.900691	0.87023	0.0454241	0.0603662
DNAJC3	4.10987e-05	5.80924e-05	7.45232e-05	4.28846e-05	6.28267e-05	8.06225e-05	4.18693e-05	6.46064e-05	8.54937e-05	14.5705	14.0713	13.712	14.5092	13.9583	13.5985	14.5437	13.918	13.5138	0.0959628	0.126085	0.804809	0.762395	0.0943074	0.11782
DNAJC5	5.76339e-05	0.000117599	1.10464e-05	4.37148e-05	0.000104852	9.38066e-06	5.80478e-05	0.000113006	1.25071e-05	14.0827	13.0538	16.4661	14.4815	13.2194	16.7019	14.0724	13.1113	16.2869	-0.266711	0.044003	0.861538	0.976096	0.0647257	0.0105076
DNAJC8	0.00025181	0.000366363	0.000492921	0.000252794	0.000366409	0.000493037	0.000313139	0.000480028	0.000573167	11.9554	11.4144	10.9864	11.9497	11.4143	10.986	11.6409	11.0246	10.7688	0.00204852	0.307303	0.996114	0.465765	0.0016909	0.331833
DNAJC9	0.000122112	8.43679e-05	0.000134343	0.000115547	8.36385e-05	0.000134168	9.51535e-05	7.13125e-05	0.000148278	12.9995	13.5329	12.8618	13.0792	13.5455	12.8637	13.3594	13.7755	12.7194	-0.0313791	-0.153346	0.918203	0.699112	0.0370612	0.155453
DNM1L	0.000308263	0.000134412	0.000170175	0.000321969	0.00014786	0.000173921	0.000316226	0.000128236	0.000158114	11.6636	12.861	12.5207	11.6008	12.7235	12.4893	11.6268	12.9289	12.6267	0.0772489	-0.0457095	0.883268	0.935513	0.0539077	0.02895
DNMT1	0.000421816	0.000401236	0.000402581	0.000469487	0.000433745	0.000431567	0.000459222	0.000440745	0.000419711	11.2111	11.2833	11.2784	11.0566	11.1709	11.1781	11.0885	11.1478	11.2183	0.122391	0.106062	0.0554131	0.0742078	1.25639	1.12955
DNPEP	0.000195619	0.000387977	0.000358865	0.000204601	0.000389503	0.000340379	0.000223189	0.000452043	0.000359994	12.3197	11.3317	11.4443	12.2549	11.3261	11.5206	12.1294	11.1113	11.4397	-0.00195712	0.138413	0.996516	0.765241	0.00151579	0.116202
DNPH1	0.000146965	0.000222327	0.000371216	0.00017579	0.000273363	0.000340379	0.000164883	0.000242197	0.000370402	12.7322	12.135	11.3955	12.4739	11.8369	11.5206	12.5663	12.0115	11.3986	0.143802	0.095436	0.778331	0.861477	0.108836	0.0647565
DOCK10	5.7531e-05	0.000116014	7.20595e-05	6.32876e-05	0.000136054	8.27287e-05	5.44279e-05	0.000123153	6.66223e-05	14.0853	13.0734	13.7605	13.9477	12.8435	13.5613	14.1653	12.9873	13.8736	0.188885	-0.0356755	0.689843	0.942292	0.16125	0.0258146
DPAGT1	2.56039e-05	2.68838e-05	3.02321e-05	2.68285e-05	2.72464e-05	2.99407e-05	2.73542e-05	3.04711e-05	3.36348e-05	15.2533	15.1829	15.0136	15.1859	15.1636	15.0275	15.1579	15.0022	14.8597	0.0242531	0.143326	0.793453	0.26872	0.100479	0.570701
DPH1	4.42469e-05	3.92628e-05	4.34185e-05	4.49167e-05	3.93226e-05	4.64325e-05	4.26281e-05	3.73232e-05	4.19158e-05	14.4641	14.6365	14.4913	14.4424	14.6343	14.3945	14.5178	14.7096	14.5421	0.0402324	-0.0592264	0.680353	0.503178	0.167266	0.298279
DPH5	0.000153693	4.98783e-05	0.00015629	0.000154125	5.11018e-05	0.000170736	0.000152461	5.3214e-05	0.000165904	12.6677	14.2912	12.6435	12.6636	14.2563	12.5159	12.6793	14.1978	12.5574	0.0555205	0.0559698	0.946641	0.944741	0.0238148	0.0246873
DPM1	0.00016465	0.000165773	0.000139485	0.000180245	0.00019153	0.00015613	0.00018903	0.000189675	0.000136413	12.5683	12.5585	12.8076	12.4377	12.3501	12.645	12.3691	12.3642	12.8397	0.167189	0.120469	0.234278	0.534557	0.630268	0.272006
DPM3	1.29503e-05	5.17366e-05	1.44278e-05	1.38169e-05	5.04073e-05	1.52531e-05	1.05302e-05	5.58457e-05	1.24199e-05	16.2367	14.2385	16.0808	16.1432	14.276	16.0005	16.5351	14.1282	16.297	0.0453825	-0.134792	0.961278	0.899189	0.0171511	0.0461488
DPP3	0.000159794	6.0681e-05	3.38375e-05	0.000167192	6.85353e-05	3.63991e-05	0.000171378	6.67513e-05	3.80062e-05	12.6115	14.0084	14.851	12.5462	13.8328	14.7457	12.5105	13.8708	14.6834	0.115391	0.135378	0.905522	0.888948	0.043101	0.0511237
DPP7	1.71626e-05	3.02048e-05	1.87746e-05	1.80904e-05	2.96353e-05	1.93378e-05	1.9228e-05	3.25737e-05	1.95482e-05	15.8304	15.0149	15.7009	15.7544	15.0423	15.6582	15.6664	14.9059	15.6426	0.0303775	0.110374	0.932571	0.771665	0.030318	0.112571
DPY19L1	0.000215509	0.000150285	0.000252593	0.000218503	0.000166256	0.000268856	0.000245505	0.000175773	0.000280413	12.18	12.7	11.9509	12.1601	12.5543	11.8609	11.992	12.474	11.8002	0.0852111	0.188253	0.789841	0.5629	0.10246	0.249569
DPY30	4.36606e-05	3.05162e-05	4.46384e-05	5.87204e-05	4.66127e-05	9.04229e-05	4.56113e-05	3.92213e-05	8.67427e-05	14.4833	15.0001	14.4514	14.0558	14.3889	13.433	14.4202	14.638	13.4929	0.685693	0.461192	0.107662	0.306277	0.967937	0.513886
DPYSL2	0.00128769	0.0012526	0.00139422	0.0013467	0.00129138	0.00142333	0.00114708	0.00111949	0.00118406	9.601	9.64086	9.48633	9.53636	9.59687	9.45651	9.76782	9.80295	9.72204	0.0461502	-0.188207	0.495553	0.02224	0.30491	1.65287
DPYSL3	0.000340371	0.00037979	0.000467417	0.000355287	0.000381219	0.000454223	0.000355367	0.000354702	0.000486909	11.5206	11.3625	11.063	11.4587	11.3571	11.1043	11.4584	11.4611	11.0041	0.00866202	0.0075169	0.961942	0.972192	0.0168511	0.0122479
DR1	5.1398e-05	5.39506e-05	4.12218e-05	5.09505e-05	5.4225e-05	4.16586e-05	5.79885e-05	6.23675e-05	4.53961e-05	14.2479	14.178	14.5662	14.2605	14.1707	14.551	14.0739	13.9688	14.4271	0.00330276	0.174123	0.98505	0.395192	0.00654193	0.403192
DRAP1	9.79652e-05	6.62266e-05	0.000124901	9.32587e-05	6.80145e-05	0.000124517	0.000116876	7.87208e-05	0.00014486	13.3174	13.8822	12.9669	13.3884	13.8438	12.9714	13.0627	13.6329	12.7531	-0.0123447	0.239284	0.974766	0.553862	0.0110995	0.256598
DRG1	0.000355497	0.000369899	0.000461165	0.000351103	0.000366555	0.000479159	0.000366012	0.000344301	0.000452107	11.4579	11.4006	11.0824	11.4758	11.4137	11.0272	11.4158	11.504	11.111	0.00805956	-0.030009	0.966904	0.86594	0.0146167	0.0625121
DRG2	0.000210897	7.39882e-05	0.000101376	0.000231695	8.19253e-05	0.000109845	0.00022135	7.6322e-05	9.71053e-05	12.2112	13.7223	13.268	12.0755	13.5753	13.1522	12.1414	13.6775	13.3301	0.132818	0.0175016	0.843874	0.979669	0.0737225	0.00892075
DSG2	0.00023024	0.000280055	0.000174853	0.000250146	0.000304574	0.000194199	0.00024653	0.000286818	0.000199389	12.0846	11.802	12.4816	11.9649	11.6809	12.3302	11.9859	11.7676	12.2921	0.130702	0.107497	0.656327	0.688179	0.18288	0.162298
DST	9.80502e-05	0.000101676	0.000124345	9.33366e-05	9.46102e-05	0.000118954	8.64924e-05	8.16027e-05	0.000112051	13.3161	13.2637	12.9734	13.3872	13.3676	13.0373	13.4971	13.581	13.1236	-0.0796446	-0.216143	0.635963	0.287774	0.196568	0.540948
DSTN	0.00106168	0.00104212	0.00121119	0.000910775	0.000921963	0.00111723	0.000804296	0.000763985	0.000843228	9.87944	9.90626	9.68935	10.1006	10.083	9.80586	10.28	10.3542	10.2118	-0.171475	-0.456963	0.217772	0.00458212	0.661997	2.33893
DTYMK	0.000504358	0.000670242	0.000584412	0.000491277	0.000664351	0.000550854	0.000462109	0.00063633	0.000499822	10.9533	10.543	10.7407	10.9912	10.5558	10.826	11.0795	10.6179	10.9663	-0.0453213	-0.142232	0.806927	0.479383	0.0931656	0.319318
DUSP3	8.45915e-05	6.52858e-05	0.000110323	8.30918e-05	7.10204e-05	0.00011708	8.40273e-05	6.75544e-05	0.000104001	13.5291	13.9029	13.146	13.5549	13.7814	13.0602	13.5388	13.8536	13.2311	0.0604752	-0.0151707	0.852543	0.959805	0.0692838	0.017817
DUT	0.000215464	0.000257431	0.000383827	0.000238973	0.0002865	0.000385054	0.000230725	0.00027659	0.000356839	12.1803	11.9235	11.3473	12.0309	11.7692	11.3427	12.0815	11.82	11.4524	0.102784	0.0323705	0.762452	0.920978	0.117787	0.0357506
DYNC1H1	0.00335493	0.00338246	0.00315149	0.00334811	0.00343607	0.00320298	0.00305218	0.00310159	0.00295265	8.2195	8.20771	8.30975	8.22244	8.18502	8.28637	8.35594	8.33278	8.40378	0.0143764	-0.118513	0.758942	0.0367461	0.119791	1.43479
DYNC1I2	0.000235409	0.000290409	0.000197702	0.000212669	0.000263992	0.000192824	0.000219947	0.000273583	0.000193524	12.0525	11.7496	12.3044	12.1991	11.8872	12.3404	12.1506	11.8357	12.3352	-0.106735	-0.0716465	0.63632	0.757568	0.196324	0.120578
DYNC1LI1	0.000175741	0.000339278	0.000211636	0.000176108	0.000343607	0.000217399	0.000167696	0.00031328	0.000209934	12.4743	11.5252	12.2061	12.4713	11.507	12.1674	12.5419	11.6403	12.2178	0.0200229	-0.064756	0.962571	0.875041	0.0165674	0.0579715
DYNC1LI2	0.000120877	0.000281591	0.000153307	0.000109894	0.000252528	0.000144248	0.000101942	0.000233246	0.000139877	13.0142	11.7941	12.6713	13.1516	11.9513	12.7592	13.26	12.0659	12.8036	-0.12749	-0.216608	0.813775	0.688918	0.0894956	0.161832
DYNLL1	0.000447481	0.000275278	0.000678703	0.000449122	0.00026213	0.000682671	0.000480024	0.000275978	0.000676696	11.1259	11.8268	10.5249	11.1206	11.8974	10.5165	11.0246	11.8232	10.5292	-0.0189707	0.0335584	0.974084	0.952777	0.0114035	0.0210086
DYNLRB1	0.000238318	0.00019788	0.000169967	0.000237147	0.000196496	0.0001782	0.000219114	0.000184054	0.000157636	12.0348	12.3031	12.5225	12.0419	12.3132	12.4542	12.156	12.4076	12.6311	0.0170064	-0.111453	0.931468	0.601358	0.0308319	0.220867
EBNA1BP2	7.28356e-05	3.72635e-05	3.00585e-05	8.08839e-05	4.19855e-05	4.09549e-05	5.80552e-05	2.6299e-05	3.45845e-05	13.745	14.7119	15.0219	13.5938	14.5397	14.5756	14.0722	15.2146	14.8195	0.256534	-0.209206	0.635719	0.702651	0.196735	0.15326
EBP	6.20844e-05	6.0138e-05	7.31991e-05	7.52729e-05	7.24136e-05	7.78321e-05	7.50664e-05	6.5924e-05	9.3147e-05	13.9754	14.0214	13.7378	13.6975	13.7534	13.6493	13.7015	13.8888	13.3901	0.211475	0.251382	0.0850592	0.213122	1.07028	0.671371
ECH1	0.000122717	0.000131453	0.000161853	0.000124823	0.000149774	0.000165036	0.000132159	0.000140619	0.000157473	12.9924	12.8932	12.593	12.9678	12.7049	12.5649	12.8854	12.7959	12.6326	0.0802978	0.0548692	0.658361	0.717055	0.181536	0.144447
ECHDC1	0.000259194	0.000199418	0.000226111	0.00026143	0.000212553	0.000227136	0.000267657	0.000224235	0.000217964	11.9137	12.2919	12.1107	11.9013	12.1999	12.1042	11.8673	12.1227	12.1636	0.0369801	0.0542075	0.805095	0.72436	0.0941529	0.140045
ECHS1	0.000778074	0.000852834	0.000789382	0.000791679	0.000838602	0.000777095	0.000773575	0.000807371	0.000729518	10.3278	10.1954	10.307	10.3028	10.2197	10.3296	10.3362	10.2745	10.4208	-0.00730066	-0.0670595	0.896616	0.319511	0.0473933	0.495514
ECI1	0.000275013	0.000161473	0.000159526	0.000296329	0.000188777	0.000146899	0.000328929	0.0001885	0.000155593	11.8282	12.5964	12.6139	11.7205	12.371	12.7329	11.5699	12.3731	12.6499	0.0713723	0.148511	0.864882	0.73837	0.0630429	0.131726
ECM29	0.00014611	5.80924e-05	0.000153787	0.000140027	6.36299e-05	0.00016698	0.000141435	5.85678e-05	0.000158406	12.7407	14.0713	12.6668	12.802	13.9399	12.548	12.7876	14.0595	12.6241	0.0629176	0.0025131	0.924734	0.997071	0.0339834	0.00127391
ECSIT	3.76954e-05	1.65625e-05	8.73015e-06	4.16583e-05	1.72714e-05	7.86486e-06	4.43751e-05	1.97014e-05	9.6715e-06	14.6953	15.8817	16.8056	14.551	15.8213	16.9561	14.4599	15.6313	16.6578	0.0180294	0.211156	0.985382	0.822365	0.00639521	0.0849356
EDC4	6.82219e-05	0.000103732	0.000111801	7.36571e-05	0.000102193	0.000121229	5.46611e-05	9.57519e-05	9.29616e-05	13.8394	13.2349	13.1268	13.7288	13.2564	13.01	14.1591	13.3503	13.393	0.06861	-0.233812	0.833586	0.533807	0.0790498	0.272616
EDEM3	8.51375e-05	0.000100914	7.55564e-05	9.55022e-05	0.000106174	8.30671e-05	0.000102878	0.000118651	9.56189e-05	13.5198	13.2746	13.6921	13.3541	13.2013	13.5554	13.2468	13.041	13.3523	0.125255	0.282138	0.474121	0.136545	0.324111	0.864725
EDF1	0.000504403	0.000350811	0.000533446	0.000473627	0.000329529	0.000499192	0.000562119	0.000407475	0.00054178	10.9531	11.477	10.8724	11.044	11.5673	10.9681	10.7968	11.261	10.85	-0.0922865	0.13156	0.747216	0.612231	0.126554	0.213085
EEA1	0.000903688	0.000850835	0.000970605	0.000901561	0.000871612	0.000967906	0.000956235	0.000925675	0.00101431	10.1119	10.1988	10.0088	10.1153	10.164	10.0128	10.0303	10.0772	9.94528	0.00912979	0.0889044	0.903503	0.255993	0.0440703	0.591773
EEF1A1	1.69566e-05	1.57803e-05	1.77742e-05	1.86304e-05	1.71287e-05	1.85823e-05	1.54626e-05	1.43974e-05	1.58127e-05	15.8478	15.9515	15.7799	15.712	15.8332	15.7157	15.9809	16.0838	15.9486	0.106086	-0.144692	0.17191	0.0881588	0.764699	1.05473
EEF1A1	0.00520357	0.00433773	0.00588471	0.00506723	0.00439121	0.00562207	0.00452227	0.00368261	0.00463295	7.58628	7.84885	7.40881	7.62459	7.83116	7.47468	7.78874	8.08506	7.75385	-0.0288307	-0.261235	0.869282	0.189515	0.0608395	0.722356
EEF1A2	0.000753327	0.000976499	0.000593181	0.000734924	0.000923218	0.000575055	0.000616417	0.000813629	0.000482095	10.3744	10.0001	10.7192	10.4101	10.081	10.764	10.6638	10.2633	11.0184	-0.0538007	-0.283924	0.860125	0.399161	0.0654387	0.398852
EEF1B2	0.000423405	0.000322357	0.000412522	0.000384867	0.000303674	0.000411853	0.000436163	0.000326623	0.000602635	11.2057	11.5991	11.2432	11.3434	11.6852	11.2456	11.1628	11.5801	10.6964	-0.0753852	0.20287	0.701415	0.514963	0.154025	0.288224
EEF1D	0.000864621	0.000923927	0.000533142	0.000797644	0.000834921	0.00053499	0.000856966	0.000913681	0.000608653	10.1756	10.0799	10.8732	10.292	10.2261	10.8682	10.1885	10.096	10.6821	-0.0858238	0.0540601	0.803382	0.869692	0.0950781	0.0606346
EEF1G	0.00108947	0.00169506	0.00174019	0.00109284	0.00172071	0.00187363	0.0010726	0.00168076	0.00189891	9.84216	9.20445	9.16654	9.83771	9.18278	9.05995	9.86467	9.21667	9.04061	0.0442383	0.0303992	0.898628	0.931627	0.0464203	0.030758
EEF2	0.00787964	0.00786077	0.00834074	0.00771981	0.00762187	0.00776752	0.00698846	0.00697515	0.0070945	6.98766	6.99111	6.90561	7.01722	7.03564	7.00833	7.16081	7.16356	7.13908	-0.058937	-0.193026	0.112608	0.00264454	0.948429	2.57765
EFHD2	0.000393736	0.000178236	0.000260906	0.000386402	0.000189683	0.000249853	0.000393561	0.000174799	0.000256543	11.3105	12.4539	11.9042	11.3376	12.3641	11.9666	11.3111	12.482	11.9285	7.63516e-05	-0.0176858	0.999871	0.971943	5.58498e-05	0.0123594
EFTUD2	0.00189388	0.00173145	0.00190581	0.00189404	0.00176414	0.00190855	0.00208828	0.00190231	0.00202921	9.04444	9.1738	9.03538	9.04432	9.14682	9.03331	8.90347	9.03803	8.94487	0.00972748	0.122422	0.873846	0.110258	0.058565	0.957591
EGFR	9.84171e-05	0.000108179	3.65008e-05	9.20457e-05	0.000103484	3.30057e-05	0.000102512	0.000121426	4.26379e-05	13.3107	13.1743	14.7417	13.4073	13.2383	14.8869	13.2519	13.0076	14.5175	-0.101929	0.149888	0.894975	0.837676	0.048189	0.0769239
EHD1	0.000197709	0.000150266	0.000106348	0.00021141	0.000153851	0.000109781	0.000164964	0.000122573	0.000136653	12.3043	12.7002	13.1989	12.2077	12.6662	13.1531	12.5656	12.9941	12.8372	0.058836	-0.0644634	0.883282	0.833568	0.0539005	0.079059
EIF1	0.000342071	0.000430658	0.000468068	0.000276654	0.000344884	0.000414183	0.000338852	0.000410117	0.000502164	11.5134	11.1812	11.061	11.8196	11.5016	11.2374	11.5271	11.2517	10.9596	-0.2677	0.00576331	0.282857	0.979661	0.548434	0.00892412
EIF1AD	5.77145e-05	0.000111559	0.000163062	5.95729e-05	0.000118305	0.000174333	6.07312e-05	0.000119503	0.000175469	14.0807	13.1299	12.5823	14.035	13.0452	12.4859	14.0072	13.0307	12.4765	0.0756172	0.0928483	0.910231	0.889261	0.0408481	0.050971
EIF1AX	0.000162867	0.000187871	0.000182843	0.000143214	0.000166723	0.000177072	0.000168332	0.000181227	0.000198283	12.584	12.378	12.4171	12.7695	12.5503	12.4634	12.5364	12.4299	12.3002	-0.134689	0.037547	0.291191	0.707201	0.535822	0.150457
EIF1B	2.47178e-05	3.92902e-05	2.65095e-05	2.04928e-05	3.80487e-05	2.28264e-05	2.51686e-05	4.26109e-05	2.93502e-05	15.3041	14.6355	15.2031	15.5745	14.6818	15.4189	15.278	14.5184	15.0563	-0.177521	0.0966607	0.634111	0.768509	0.197835	0.114351
EIF2A	0.000544209	0.000379496	0.000523223	0.000564391	0.000390005	0.000562501	0.000574407	0.000390266	0.000532055	10.8436	11.3636	10.9003	10.791	11.3242	10.7959	10.7656	11.3233	10.8761	0.0654578	0.0474796	0.79996	0.85102	0.0969319	0.0700603
EIF2B1	0.000460839	0.000421419	0.000517058	0.000458114	0.000426989	0.000517532	0.000459222	0.000415749	0.00047559	11.0835	11.2125	10.9174	11.092	11.1935	10.9161	11.0885	11.232	11.038	0.00390344	-0.0484066	0.975141	0.663743	0.0109327	0.178
EIF2B2	7.90783e-05	0.000158773	0.000184848	8.70134e-05	0.000173569	0.0001939	8.25283e-05	0.000161686	0.000168359	13.6264	12.6207	12.4014	13.4884	12.4922	12.3324	13.5648	12.5945	12.5362	0.111825	-0.0156526	0.841002	0.976688	0.0752032	0.0102443
EIF2B3	2.46507e-05	6.95265e-05	5.50985e-05	2.50613e-05	6.50482e-05	5.72456e-05	2.39805e-05	5.7577e-05	4.84892e-05	15.308	13.8121	14.1476	15.2842	13.9081	14.0925	15.3478	14.0841	14.332	-0.00569018	-0.165396	0.993178	0.795033	0.00297275	0.0996151
EIF2S1	0.000615272	0.000884761	0.00095146	0.000691812	0.000892363	0.000952704	0.000637182	0.000878916	0.00091924	10.6665	10.1424	10.0376	10.4973	10.1301	10.0357	10.616	10.152	10.0873	0.0611276	-0.00292754	0.811628	0.991426	0.0906431	0.00373987
EIF2S2	0.000577704	0.00052932	0.000665592	0.000570133	0.000496689	0.000651262	0.000583291	0.00050412	0.000613336	10.7574	10.8836	10.5531	10.7764	10.9754	10.5845	10.7435	10.9539	10.671	-0.0474103	-0.0581498	0.765273	0.673968	0.116184	0.171361
EIF2S3	0.00078002	0.00102027	0.000891422	0.000758961	0.000958758	0.000871716	0.000742114	0.000959744	0.00080231	10.3242	9.93683	10.1316	10.3637	10.0265	10.1639	10.3961	10.0251	10.2836	-0.0538177	-0.104018	0.735572	0.54322	0.133375	0.265024
EIF3A	9.48103e-05	0.000135183	0.000134104	0.000115774	0.000144321	0.000161588	0.000113575	0.000127999	0.000157743	13.3646	12.8528	12.8644	13.0764	12.7584	12.5954	13.1041	12.9316	12.6301	0.217178	0.13866	0.379484	0.559774	0.420806	0.251987
EIF3B	0.000448823	0.000577494	0.000354372	0.000397464	0.000582246	0.000383092	0.00042269	0.000554007	0.000392747	11.1216	10.7579	11.4624	11.2969	10.7461	11.35	11.2081	10.8178	11.3141	-0.0170242	0.000630197	0.954508	0.998134	0.0202204	0.000811196
EIF3C	0.000155633	0.000125394	0.000130082	0.00015794	0.000135	0.000140582	0.000152753	0.000131893	0.000140094	12.6496	12.9612	12.9083	12.6283	12.8548	12.7963	12.6765	12.8883	12.8013	0.0799025	0.0509788	0.534793	0.678508	0.271815	0.168445
EIF3D	1.53684e-05	3.90397e-05	6.26391e-05	1.42553e-05	3.45804e-05	6.6715e-05	1.54197e-05	2.95394e-05	6.1815e-05	15.9897	14.6447	13.9626	16.0981	14.8197	13.8716	15.9849	15.047	13.9817	-0.0641684	-0.138867	0.945244	0.875296	0.0244563	0.0578451
EIF3F	0.000121461	0.000142563	0.000131313	0.000113913	0.000133554	0.000145751	0.000113971	0.000136326	0.000153557	13.0072	12.7761	12.8947	13.0998	12.8703	12.7442	13.099	12.8407	12.6689	-0.0120799	0.0231298	0.926864	0.878245	0.0329838	0.0563844
EIF3G	0.000123813	0.000193808	0.000149656	0.000142337	0.00018702	0.000161981	0.000135624	0.000190638	0.000156787	12.9796	12.3331	12.7061	12.7784	12.3845	12.5919	12.8481	12.3569	12.6389	0.0879623	0.0582695	0.708701	0.816592	0.149537	0.0879951
EIF3H	7.0041e-05	0.000148572	9.2856e-05	6.71269e-05	0.00015167	0.000103261	7.71947e-05	0.000163623	0.000115824	13.8014	12.7165	13.3946	13.8628	12.6868	13.2414	13.6611	12.5773	13.0758	0.0405645	0.199459	0.934566	0.677347	0.0293898	0.169189
EIF3I	0.000136063	0.000135431	9.53197e-05	0.000132507	0.000139288	0.00010041	0.000126448	0.000148403	0.000101467	12.8434	12.8502	13.3569	12.8816	12.8096	13.2818	12.9492	12.7182	13.2667	0.0257833	0.038797	0.91417	0.875723	0.0389732	0.0576332
EIF3J	0.000421839	0.000349716	0.000574688	0.000397019	0.000328316	0.000573167	0.000497605	0.000388702	0.000641829	11.211	11.4815	10.7649	11.2985	11.5726	10.7688	10.9727	11.329	10.6055	-0.060802	0.1834	0.85641	0.568355	0.0673184	0.245381
EIF3K	0.000155805	0.000211383	0.000276122	0.00017903	0.00022661	0.000292149	0.000176172	0.000226477	0.000272344	12.648	12.2079	11.8224	12.4475	12.1075	11.741	12.4707	12.1083	11.8423	0.127406	0.0856232	0.70555	0.789554	0.151472	0.102618
EIF3L	0.000539577	0.000569959	0.00074547	0.000530538	0.000603834	0.000780357	0.000531842	0.000587034	0.000731242	10.8559	10.7769	10.3896	10.8803	10.6936	10.3236	10.8767	10.7343	10.4174	0.0416343	-0.00201626	0.857832	0.992361	0.0665975	0.00333011
EIF3M	0.000328154	0.000185922	0.000364574	0.000340842	0.000185696	0.000414109	0.000329162	0.000178613	0.000387999	11.5733	12.393	11.4215	11.5186	12.3948	11.2377	11.5689	12.4509	11.3317	0.0789257	0.0121354	0.872354	0.979997	0.0593073	0.00877521
EIF4A1	0.00264004	0.00262629	0.00246949	0.0025729	0.00251378	0.00251815	0.00253955	0.0024898	0.00240914	8.56522	8.57276	8.66157	8.60239	8.63593	8.63342	8.62121	8.64975	8.69726	-0.0240621	-0.0562272	0.503421	0.213715	0.298068	0.670165
EIF4A2	3.29989e-05	3.34626e-05	3.9366e-05	3.46384e-05	3.37708e-05	3.92728e-05	3.36524e-05	3.34456e-05	4.00781e-05	14.8872	14.8671	14.6327	14.8173	14.8539	14.6361	14.8589	14.8678	14.6068	0.0265887	0.0178064	0.814056	0.887637	0.0893455	0.0517646
EIF4A3	0.000407206	0.000596856	0.000548402	0.000400847	0.000545785	0.000532931	0.000511929	0.00069011	0.000557425	11.262	10.7103	10.8325	11.2847	10.8394	10.8738	10.9318	10.5009	10.8089	-0.0643467	0.187725	0.78455	0.423353	0.105379	0.373297
EIF4B	0.000957769	0.00115745	0.00126622	0.000942759	0.00106599	0.00116024	0.00093114	0.00101669	0.00119623	10.028	9.75483	9.62526	10.0508	9.8736	9.75137	10.0687	9.94191	9.70729	-0.0892189	-0.103261	0.576999	0.551606	0.238825	0.258371
EIF4E	0.000430409	0.000345781	0.000164946	0.000439552	0.000357142	0.000158945	0.000391414	0.000295627	0.000140934	11.182	11.4979	12.5657	11.1517	11.4512	12.6192	11.319	11.7239	12.7927	0.00783356	-0.196689	0.990415	0.762158	0.00418284	0.117955
EIF4G1	0.00025011	9.41479e-05	7.41715e-05	0.00026922	0.000102679	9.06509e-05	0.000245527	9.10587e-05	8.96407e-05	11.9652	13.3747	13.7188	11.8589	13.2496	13.4293	11.9918	13.4228	13.4455	0.173605	0.0661592	0.823894	0.931244	0.0841286	0.0309364
EIF4G2	5.67635e-05	5.88648e-05	7.63074e-05	6.21992e-05	6.63284e-05	7.26855e-05	5.47055e-05	5.8321e-05	8.3012e-05	14.1047	14.0522	13.6778	13.9727	13.88	13.748	14.158	14.0656	13.5563	0.0779994	0.0182755	0.629163	0.940572	0.201237	0.0266078
EIF4H	0.000277049	0.00030611	0.000195901	0.00026824	0.000282818	0.000185747	0.000290309	0.000329004	0.000210529	11.8176	11.6737	12.3176	11.8642	11.7878	12.3944	11.7501	11.5696	12.2137	-0.0791905	0.0918001	0.786071	0.754112	0.104538	0.122564
EIF5	0.000687253	0.000359818	0.000643344	0.000729404	0.000382767	0.000663252	0.00074341	0.000410326	0.000694293	10.5069	11.4404	10.6021	10.421	11.3512	10.5582	10.3936	11.2509	10.4922	0.0730137	0.13759	0.868819	0.749179	0.0610706	0.125414
EIF5A	0.000777291	0.00094855	0.00101523	0.000733588	0.00086862	0.00100098	0.000887835	0.00103007	0.00114985	10.3293	10.042	9.94397	10.4127	10.169	9.96437	10.1374	9.92304	9.76434	-0.0769584	0.163473	0.680582	0.360026	0.16712	0.443666
EIF5B	0.00067121	0.000829895	0.000849312	0.000679548	0.000821324	0.000872844	0.000830687	0.00103188	0.0010428	10.5409	10.2348	10.2014	10.5231	10.2498	10.162	10.2334	9.92051	9.90531	0.0140879	0.305973	0.931196	0.114422	0.0309589	0.941489
EIF6	0.000230912	0.000236217	0.000239873	0.000220611	0.00023571	0.00023385	0.000248584	0.000258481	0.000248285	12.0804	12.0476	12.0254	12.1462	12.0507	12.0621	11.974	11.9177	11.9757	-0.0352094	0.0953552	0.359888	0.0185406	0.443833	1.73188
ELAC2	0.00101346	0.00080123	0.00106244	0.00107245	0.000846007	0.00106532	0.00104092	0.000839354	0.00101174	9.94649	10.2855	9.8784	9.86487	10.207	9.87449	9.90792	10.2184	9.94894	0.0546591	0.0116973	0.762342	0.944943	0.11785	0.0245942
ELOVL1	4.00135e-05	1.63824e-05	4.02538e-05	4.80527e-05	1.94502e-05	3.81351e-05	5.04638e-05	2.39642e-05	4.054e-05	14.6092	15.8975	14.6005	14.345	15.6499	14.6785	14.2744	15.3488	14.5903	0.14459	0.297907	0.816064	0.607972	0.0882758	0.216116
ELP2	5.21789e-05	1.73741e-05	1.77518e-05	6.19366e-05	2.20858e-05	1.58526e-05	5.51718e-05	1.74254e-05	1.68106e-05	14.2262	15.8127	15.7817	13.9788	15.4665	15.9449	14.1457	15.8085	15.8603	0.14342	0.00204076	0.864836	0.99801	0.0630661	0.000865242
ELP3	1.74703e-05	3.29702e-05	2.10129e-05	1.97107e-05	3.75676e-05	2.31351e-05	1.65101e-05	3.46411e-05	2.44479e-05	15.8047	14.8885	15.5384	15.6307	14.7002	15.3996	15.8863	14.8172	15.3199	0.16707	0.0694007	0.690612	0.874284	0.160766	0.0583475
EMC1	0.000400471	0.000370088	0.000552287	0.000407057	0.000368501	0.000575717	0.00041129	0.000377021	0.000571541	11.286	11.3998	10.8223	11.2625	11.406	10.7624	11.2476	11.3731	10.7729	0.0257574	0.0382248	0.926741	0.887738	0.0330418	0.0517151
EMC10	7.63418e-05	1.05929e-05	1.96697e-05	5.70845e-05	1.19196e-05	2.0306e-05	7.41485e-05	1.17327e-05	2.17681e-05	13.6772	16.5265	15.6337	14.0965	16.3563	15.5877	13.7192	16.3791	15.4874	-0.0677368	0.0838711	0.952626	0.945288	0.0210778	0.0244358
EMC2	5.78241e-05	2.05122e-05	0.000182563	5.25553e-05	2.35438e-05	0.00017425	6.40661e-05	2.31215e-05	0.00020457	14.078	15.5732	12.4193	14.2158	15.3743	12.4866	13.9301	15.4004	12.2551	-0.00206745	0.161617	0.998748	0.906093	0.000544122	0.0428273
EMC3	6.72799e-05	0.000100596	8.4432e-05	7.4988e-05	9.95386e-05	9.20289e-05	7.58511e-05	0.000105924	8.51749e-05	13.8595	13.2791	13.5319	13.703	13.2944	13.4076	13.6865	13.2047	13.5192	0.0885117	0.0866959	0.691654	0.712984	0.160111	0.14692
EMC4	3.55519e-05	1.38988e-05	2.07477e-05	3.83242e-05	1.59125e-05	2.14707e-05	3.452e-05	1.45757e-05	2.1587e-05	14.7797	16.1347	15.5567	14.6714	15.9395	15.5073	14.8222	16.0661	15.4995	0.117651	0.0277745	0.838471	0.96089	0.0765122	0.0173263
EMC7	6.31405e-05	7.2031e-05	0.000192122	7.11331e-05	8.31553e-05	0.000197568	6.5976e-05	7.87416e-05	0.000203077	13.9511	13.761	12.3457	13.7791	13.5538	12.3054	13.8877	13.6325	12.2657	0.139825	0.0906305	0.847795	0.905141	0.0717093	0.0432837
EMC8	7.35091e-05	0.000171783	0.00010568	7.55333e-05	0.000165765	9.81784e-05	8.86095e-05	0.000203286	0.00010888	13.7317	12.5071	13.208	13.6925	12.5586	13.3142	13.4622	12.2642	13.165	-0.0394961	0.185163	0.93923	0.732708	0.0272282	0.135069
EMC9	5.8558e-05	1.2644e-05	3.9264e-05	5.74273e-05	1.55655e-05	4.01531e-05	6.11569e-05	1.41547e-05	3.92227e-05	14.0598	16.2712	14.6364	14.0879	15.9713	14.6041	13.9971	16.1084	14.638	0.101355	0.074652	0.912724	0.9386	0.0396607	0.0275195
EMG1	0.000217153	0.000161582	0.000188239	0.00021319	0.000163627	0.000197078	0.000245508	0.00019595	0.000225052	12.169	12.5954	12.3751	12.1956	12.5773	12.3089	11.9919	12.3172	12.1175	0.0192555	0.237656	0.913887	0.200781	0.0391076	0.697277
EML4	2.7593e-05	5.44852e-05	2.61948e-05	2.98821e-05	5.81012e-05	2.77977e-05	2.53958e-05	5.10656e-05	2.92929e-05	15.1453	14.1638	15.2204	15.0304	14.0711	15.1347	15.265	14.2573	15.0591	0.0977897	-0.0173172	0.848522	0.97169	0.0713371	0.0124721
EMP3	0.00012865	2.47708e-05	7.07702e-05	9.93082e-05	1.45593e-05	5.55341e-05	0.000155281	2.64367e-05	8.40495e-05	12.9243	15.301	13.7865	13.2977	16.0677	14.1363	12.6528	15.2071	13.5384	-0.496646	0.204476	0.668029	0.851099	0.175205	0.07002
ENAH	0.00063767	0.000497457	0.000418036	0.000582241	0.000457321	0.000414526	0.00062023	0.000530993	0.0004215	10.6149	10.9731	11.2241	10.7461	11.0945	11.2362	10.6549	10.879	11.2122	-0.0882405	0.0220073	0.719636	0.931261	0.142887	0.0309286
ENDOD1	5.44141e-05	6.78871e-05	5.82024e-05	5.82953e-05	7.43026e-05	6.09922e-05	6.51432e-05	8.36886e-05	6.26639e-05	14.1657	13.8465	14.0686	14.0663	13.7162	14.001	13.906	13.5446	13.962	0.0990727	0.222694	0.526759	0.239632	0.278388	0.620456
ENG	0.0001369	0.000214876	0.000133214	0.000143161	0.000239391	0.000135664	0.000162447	0.000237174	0.000128323	12.8346	12.1842	12.874	12.7701	12.0283	12.8477	12.5877	12.0418	12.9279	0.0822226	0.111774	0.822747	0.759862	0.0847336	0.119265
ENO1	0.00853747	0.00734368	0.00969737	0.00798066	0.00682989	0.00880028	0.00779016	0.00674432	0.00837698	6.87198	7.08928	6.68819	6.96928	7.19392	6.82823	7.00413	7.21211	6.89935	-0.113994	-0.155383	0.509019	0.352825	0.293266	0.45244
ENOPH1	0.000155449	7.55856e-05	0.000214542	0.000171483	8.5312e-05	0.000231248	0.000211834	8.6296e-05	0.000263048	12.6513	13.6915	12.1865	12.5096	13.5169	12.0783	12.2048	13.5003	11.8924	0.14148	0.310579	0.829654	0.664103	0.0811032	0.177764
ENOSF1	1.29888e-05	7.22541e-05	4.95439e-05	1.36393e-05	7.50765e-05	5.15056e-05	1.02334e-05	7.04746e-05	4.6941e-05	16.2324	13.7566	14.3009	16.1619	13.7013	14.2449	16.5764	13.7925	14.3788	0.0606016	-0.152604	0.957105	0.899303	0.0190406	0.046094
ENY2	7.52879e-05	8.51361e-05	5.15799e-05	7.87539e-05	8.299e-05	5.82141e-05	9.66044e-05	0.000120949	5.46203e-05	13.6972	13.5199	14.2428	13.6323	13.5567	14.0683	13.3376	13.0133	14.1602	0.0675527	0.316285	0.814562	0.47823	0.0890757	0.320363
EOGT	5.52644e-05	3.73161e-05	6.53242e-05	6.08771e-05	4.05296e-05	7.02238e-05	6.94145e-05	4.30559e-05	6.31128e-05	14.1433	14.7098	13.902	14.0037	14.5907	13.7977	13.8144	14.5034	13.9517	0.121023	0.161871	0.737859	0.638379	0.132026	0.194922
EPB41L2	5.10243e-05	5.54028e-05	0.000118908	5.64057e-05	5.91345e-05	0.000124596	5.54938e-05	6.03582e-05	0.000116348	14.2585	14.1397	13.0379	14.1138	14.0456	12.9705	14.1373	14.0161	13.0693	0.102038	0.0711111	0.858486	0.896804	0.0662666	0.0473026
EPB41L3	3.82056e-05	1.85648e-05	5.45146e-05	4.1222e-05	1.84614e-05	5.63506e-05	3.61448e-05	1.76513e-05	5.51147e-05	14.6759	15.7171	14.163	14.5662	15.7251	14.1152	14.7559	15.7899	14.1472	0.0497882	-0.0456641	0.943703	0.948356	0.0251646	0.0230288
EPB41L3	0.00129856	0.000798073	0.00123668	0.00126913	0.000829168	0.00130073	0.00117365	0.000836712	0.00136269	9.58887	10.2912	9.65932	9.62194	10.236	9.58646	9.73478	10.223	9.51932	0.031642	0.020763	0.9229	0.949037	0.0348453	0.0227168
EPHX1	0.00167814	0.00173606	0.00201505	0.00166137	0.00170086	0.00195317	0.00162436	0.00168733	0.0019302	9.21892	9.16997	8.95497	9.23341	9.19952	8.99997	9.26591	9.21104	9.01703	-0.029679	-0.0500427	0.798838	0.674866	0.0975412	0.170782
EPHX2	3.19226e-05	4.76748e-05	3.28346e-05	3.78791e-05	5.25348e-05	3.27874e-05	3.48157e-05	4.81975e-05	3.51245e-05	14.9351	14.3564	14.8944	14.6882	14.2164	14.8965	14.8099	14.3407	14.7972	0.128263	0.0793824	0.664432	0.759397	0.177549	0.119531
EPRS	0.000449517	0.000477506	0.000583913	0.000462031	0.000448807	0.000653861	0.000487315	0.000477943	0.000682095	11.1193	11.0322	10.742	11.0797	11.1216	10.5787	11.0029	11.0309	10.5177	0.0378074	0.114007	0.864859	0.602444	0.0630546	0.220083
ERAP1	0.000294703	0.000314822	0.00011003	0.00032297	0.000329697	0.000120177	0.000325553	0.000329387	0.000120813	11.7284	11.6332	13.1498	11.5963	11.5666	13.0225	11.5848	11.5679	13.0149	0.10867	0.114586	0.881904	0.875433	0.0545787	0.0577771
ERGIC1	0.000145971	0.000143056	0.000200379	0.000164565	0.000157316	0.000211338	0.000165752	0.000152237	0.000214185	12.742	12.7711	12.285	12.5691	12.6341	12.2082	12.5587	12.6814	12.1889	0.128962	0.123072	0.56478	0.599449	0.248121	0.222248
ERH	0.000153639	0.000240279	0.000301171	0.000149767	0.000225857	0.000321744	0.000199719	0.000325139	0.00037733	12.6682	12.023	11.6971	12.705	12.1123	11.6018	12.2897	11.5867	11.3719	-0.0102632	0.380008	0.982009	0.393523	0.00788443	0.40503
ERLEC1	4.62517e-05	7.40282e-05	3.44083e-05	4.58715e-05	6.91022e-05	3.91086e-05	5.27253e-05	8.71929e-05	4.99659e-05	14.4001	13.7216	14.8269	14.412	13.8209	14.6422	14.2111	13.4854	14.2887	0.0244918	0.321103	0.954592	0.478407	0.020182	0.320203
ERLIN1	3.13118e-05	7.34053e-05	5.51766e-05	3.1883e-05	6.98971e-05	5.6586e-05	3.15763e-05	7.9051e-05	7.18882e-05	14.9629	13.7338	14.1456	14.9369	13.8044	14.1092	14.9508	13.6269	13.7639	-0.00272625	0.166912	0.995869	0.778296	0.00179796	0.108855
ERLIN2	4.80372e-05	7.79995e-05	7.24264e-05	4.85045e-05	7.95636e-05	8.38713e-05	4.87871e-05	7.60995e-05	8.22639e-05	14.3455	13.6462	13.7531	14.3315	13.6175	13.5415	14.3231	13.6818	13.5694	0.0847568	0.0568373	0.811415	0.867668	0.0907568	0.0616466
ERMP1	0.000126543	0.000144554	0.000185923	0.000140472	0.000148074	0.000194224	0.00014752	0.000150683	0.000184785	12.9481	12.7561	12.393	12.7974	12.7214	12.33	12.7268	12.6962	12.4019	0.0827938	0.0907778	0.72323	0.662483	0.140724	0.178826
ERO1L	0.000483729	0.00021435	0.000340372	0.000476632	0.000206434	0.000353252	0.000530621	0.000218471	0.000380322	11.0135	12.1877	11.5206	11.0348	12.242	11.467	10.88	12.1603	11.3605	-0.00734089	0.107022	0.98877	0.842528	0.00490489	0.0744155
ERP29	0.000813158	0.000925274	0.000885474	0.000850103	0.000943634	0.000878165	0.000869661	0.000982237	0.000921029	10.2642	10.0778	10.1413	10.2001	10.0495	10.1532	10.1673	9.99164	10.0845	0.0268304	0.0799684	0.722904	0.344095	0.140919	0.463322
ERP44	0.000626974	0.00083122	0.000679788	0.000663902	0.000907633	0.000717513	0.000725051	0.000966384	0.000821598	10.6393	10.2325	10.5226	10.5567	10.1056	10.4447	10.4296	10.0151	10.2493	0.0957873	0.233463	0.625988	0.242464	0.203434	0.615353
ESD	0.000793781	0.000978035	0.000959426	0.000777568	0.000968841	0.000950988	0.000753107	0.000928908	0.000912149	10.299	9.99783	10.0255	10.3287	10.0115	10.0383	10.3749	10.0722	10.0984	-0.018715	-0.0743797	0.899997	0.614547	0.0457589	0.211445
ETF1	0.000860839	0.0007962	0.000640283	0.00079426	0.000735934	0.000647338	0.000800521	0.000756441	0.000628916	10.182	10.2946	10.609	10.2981	10.4081	10.5932	10.2868	10.3685	10.6348	-0.0712923	-0.068184	0.667633	0.701372	0.175462	0.154051
ETFA	0.000830655	0.000880909	0.00109324	0.000848834	0.000899412	0.00105343	0.000937655	0.0009854	0.00114344	10.2335	10.1487	9.83717	10.2022	10.1187	9.89069	10.0587	9.987	9.7724	0.00256715	0.133763	0.987356	0.417291	0.00552625	0.379561
ETFB	0.000767602	0.001144	0.000766221	0.0007696	0.00111418	0.000754783	0.000768504	0.00111149	0.000749261	10.3474	9.7717	10.35	10.3436	9.8098	10.3717	10.3457	9.81329	10.3822	-0.0186844	-0.0240635	0.947239	0.932284	0.0235402	0.0304519
ETHE1	2.4418e-05	1.94033e-05	3.16452e-05	2.75585e-05	2.03336e-05	3.11128e-05	2.69001e-05	2.05625e-05	3.04134e-05	15.3217	15.6533	14.9477	15.1471	15.5858	14.9721	15.182	15.5696	15.0049	0.072547	0.055368	0.803995	0.843751	0.0947468	0.0737855
EWSR1	0.000231314	0.000223947	0.000329302	0.000231249	0.000222489	0.000311937	0.000290305	0.000255849	0.000367833	12.0779	12.1246	11.5683	12.0783	12.134	11.6465	11.7501	11.9324	11.4087	-0.029328	0.226498	0.906908	0.390005	0.0424367	0.40893
EXOSC2	0.00020793	0.000169597	0.000175562	0.000206126	0.00017268	0.000190183	0.000236122	0.000171497	0.000186665	12.2316	12.5256	12.4757	12.2442	12.4996	12.3603	12.0482	12.5095	12.3873	0.0429415	0.0959908	0.732317	0.592383	0.135301	0.227397
EXOSC3	4.37546e-05	3.93807e-05	4.0486e-05	5.26888e-05	4.67487e-05	4.18302e-05	5.37764e-05	4.99323e-05	4.83787e-05	14.4802	14.6322	14.5922	14.2121	14.3847	14.5451	14.1827	14.2897	14.3353	0.18754	0.29899	0.152608	0.00957758	0.816423	2.01874
EXOSC4	0.000202788	4.62353e-05	0.000118602	0.000197581	4.95957e-05	0.000113998	0.00021294	4.95255e-05	0.000120628	12.2677	14.4006	13.0416	12.3053	14.2994	13.0987	12.1973	14.3015	13.0171	0.00219477	0.0646985	0.998066	0.944534	0.00084062	0.0247826
EXOSC5	6.30129e-05	0.000159173	7.53241e-05	6.60541e-05	0.000173433	8.05514e-05	6.93997e-05	0.000180004	7.83185e-05	13.954	12.6171	13.6965	13.886	12.4933	13.5997	13.8147	12.4397	13.6403	0.0961949	0.124319	0.878376	0.844809	0.0563197	0.0732413
EXOSC6	0.000119192	0.000194481	8.17296e-05	0.000130717	0.000218138	9.03077e-05	0.000141416	0.000237852	8.76696e-05	13.0344	12.3281	13.5788	12.9013	12.1625	13.4348	12.7878	12.0376	13.4776	0.147586	0.212769	0.789408	0.719203	0.102699	0.143149
EXOSC7	0.000201866	0.000200544	0.000131399	0.000176221	0.000194691	0.000128237	0.000214317	0.000236326	0.000139106	12.2743	12.2838	12.8938	12.4703	12.3265	12.9289	12.188	12.0469	12.8115	-0.0912991	0.135142	0.755565	0.686993	0.121728	0.163048
EXOSC8	0.000111079	0.000132571	8.37981e-05	0.000100617	0.000125415	7.79253e-05	0.000120485	0.000142701	8.06864e-05	13.1361	12.8809	13.5427	13.2788	12.961	13.6475	13.0189	12.7747	13.5973	-0.1092	0.056303	0.713098	0.865075	0.146851	0.0629461
EXOSC9	0.000223584	0.000255621	0.000310331	0.000208612	0.000251817	0.000290923	0.000232828	0.000271796	0.000325875	12.1269	11.9337	11.6539	12.2269	11.9553	11.7471	12.0684	11.8452	11.5834	-0.0715966	0.072492	0.732509	0.730515	0.135187	0.136371
EZR	0.00248006	0.00247624	0.00240307	0.00240976	0.00233074	0.00237253	0.00250131	0.00249776	0.0024177	8.65541	8.65764	8.70091	8.6969	8.745	8.71936	8.6431	8.64515	8.69215	-0.0491008	0.0111836	0.072925	0.635217	1.13712	0.197078
FABP5	0.000810674	0.000960883	0.00117023	0.000713357	0.000841029	0.00104656	0.000737969	0.000854477	0.00103308	10.2686	10.0234	9.73899	10.4531	10.2156	9.90012	10.4042	10.1927	9.91883	-0.179281	-0.161576	0.463699	0.480117	0.333764	0.318653
FAF1	8.82588e-05	6.97075e-05	4.35617e-05	9.00359e-05	6.64037e-05	4.57484e-05	9.09377e-05	7.48237e-05	4.39422e-05	13.4679	13.8083	14.4866	13.4391	13.8784	14.4159	13.4248	13.7061	14.474	0.00979011	0.0526206	0.982163	0.90925	0.00781626	0.0413166
FAF2	8.0526e-06	1.82586e-05	7.09265e-06	8.77613e-06	1.69992e-05	7.18273e-06	8.28651e-06	1.65559e-05	7.71443e-06	16.9221	15.7411	17.1052	16.798	15.8442	17.087	16.8808	15.8823	16.984	0.0130769	0.00710523	0.982765	0.990369	0.00755039	0.00420277
FAH	0.000584797	0.00032886	0.000527	0.000579681	0.000329885	0.000510642	0.000618231	0.000316656	0.00049413	10.7398	11.5702	10.8899	10.7525	11.5657	10.9354	10.6596	11.6248	10.9828	-0.0178916	-0.0224196	0.962212	0.955987	0.0167295	0.0195482
FAHD1	0.00018647	0.000143117	0.000139383	0.00021037	0.000163451	0.000143701	0.000189245	0.00015011	0.000131895	12.3888	12.7705	12.8087	12.2148	12.5789	12.7646	12.3675	12.7017	12.8883	0.136556	0.00348837	0.550765	0.987109	0.259034	0.00563487
FAHD2A	6.2156e-05	6.10388e-05	9.62769e-05	6.41378e-05	5.86346e-05	9.22766e-05	6.43289e-05	6.36017e-05	9.43049e-05	13.9737	13.9999	13.3425	13.9285	14.0579	13.4037	13.9242	13.9406	13.3723	-0.0246396	0.0263517	0.937151	0.93071	0.0281906	0.0311856
FAM107B	0.00019953	0.000193488	6.15951e-05	0.000183693	0.000174534	5.97981e-05	0.000205641	0.000197024	6.31908e-05	12.2911	12.3355	13.9868	12.4104	12.4842	14.0295	12.2476	12.3093	13.9499	-0.103588	0.0355183	0.899233	0.96624	0.0461275	0.0149149
FAM120A	9.56225e-05	0.000160623	9.63702e-05	9.58316e-05	0.000157213	0.00010423	7.93044e-05	0.000122621	7.77623e-05	13.3523	12.604	13.3411	13.3491	12.635	13.2279	13.6222	12.9935	13.6506	0.028435	-0.322977	0.935789	0.379921	0.028822	0.420307
FAM129B	0.000523198	0.000656183	0.000608766	0.000554709	0.000718195	0.000607004	0.000475952	0.00059934	0.000504831	10.9004	10.5736	10.6818	10.816	10.4433	10.686	11.0369	10.7043	10.9519	0.0701562	-0.179118	0.6548	0.265584	0.183891	0.575799
FAM136A	0.000207583	0.000171499	0.000268221	0.000208193	0.000178713	0.00027045	0.000215861	0.000192227	0.000299883	12.234	12.5095	11.8643	12.2298	12.4501	11.8524	12.1776	12.3449	11.7033	0.0252057	0.127333	0.926226	0.659559	0.033283	0.180747
FAM162A	0.000169322	0.000274078	0.000158111	0.000217025	0.0002988	0.000158464	0.000207015	0.000339044	0.000179681	12.5279	11.8331	12.6268	12.1699	11.7085	12.6236	12.238	11.5262	12.4423	0.16197	0.260453	0.678948	0.523908	0.168163	0.280745
FAM175B	0.000171698	8.99198e-05	0.000120653	0.000194679	9.76853e-05	0.000117461	0.000140561	8.49575e-05	0.000105634	12.5078	13.441	13.0169	12.3266	13.3215	13.0555	12.7965	13.5229	13.2086	0.0873472	-0.187455	0.838425	0.612822	0.0765357	0.212666
FAM177A1	0.000111073	6.38063e-05	0.000105072	0.000117332	6.75061e-05	0.000112743	0.000129424	7.23241e-05	0.000124876	13.1362	13.9359	13.2163	13.0571	13.8546	13.1147	12.9156	13.7552	12.9672	0.0873561	0.216831	0.820875	0.591346	0.0857229	0.228158
FAM192A	0.000169499	0.000204827	0.000244844	0.000192618	0.000232718	0.000230405	0.000192791	0.000241572	0.000278455	12.5264	12.2533	11.9959	12.342	12.0691	12.0835	12.3407	12.0153	11.8103	0.0936526	0.20313	0.624706	0.403248	0.204324	0.394428
FAM21A	1.97588e-05	6.63381e-05	6.4927e-05	2.3944e-05	6.82759e-05	6.09578e-05	2.10805e-05	6.47698e-05	6.57278e-05	15.6271	13.8798	13.9108	15.35	13.8383	14.0018	15.5337	13.9143	13.8931	0.0759	0.0255267	0.924278	0.975858	0.0341974	0.0106136
FAM3C	0.000231247	0.000242909	0.000300954	0.000256778	0.000265477	0.000312991	0.000277025	0.00027182	0.000312295	12.0783	12.0073	11.6982	11.9272	11.8791	11.6416	11.8177	11.8451	11.6448	0.111945	0.158728	0.486878	0.296937	0.31258	0.527335
FAM49B	0.000371047	0.000220538	0.000342021	0.000378835	0.000225648	0.000346632	0.000357662	0.000214483	0.00032994	11.3961	12.1467	11.5136	11.3661	12.1136	11.4943	11.4491	12.1868	11.5655	0.0274443	-0.0483496	0.937341	0.889526	0.0281026	0.0508415
FAM50A	3.20681e-05	8.35808e-05	8.42844e-05	3.17272e-05	8.2716e-05	0.000106407	4.36385e-05	0.000104412	0.000119704	14.9285	13.5465	13.5344	14.9439	13.5615	13.1981	14.484	13.2254	13.0282	0.101945	0.42388	0.892007	0.549674	0.0496316	0.259895
FAM98A	9.05299e-06	1.07684e-05	2.89862e-05	1.00982e-05	1.19068e-05	2.89698e-05	8.64332e-06	1.14754e-05	3.0861e-05	16.7532	16.5028	15.0743	16.5955	16.3579	15.0751	16.82	16.4111	14.9839	0.100597	0.0384489	0.893371	0.96226	0.048968	0.0167077
FAR1	2.81457e-05	2.88978e-05	3.5231e-05	2.92879e-05	2.83383e-05	3.71936e-05	3.01387e-05	3.17136e-05	3.65035e-05	15.1167	15.0787	14.7928	15.0593	15.1069	14.7146	15.018	14.9445	14.7416	0.0357966	0.0946779	0.834339	0.511256	0.0786576	0.291362
FARSA	2.98708e-05	9.27041e-05	3.43671e-05	3.1133e-05	0.000119472	4.37182e-05	3.03116e-05	0.000106338	4.29957e-05	15.0309	13.397	14.8286	14.9712	13.031	14.4814	15.0098	13.1991	14.5054	0.257626	0.180747	0.756868	0.820318	0.12098	0.0860175
FARSB	0.000179288	0.000217654	0.000121768	0.000181685	0.000228409	0.000127818	0.000181539	0.000236958	0.000129394	12.4454	12.1657	13.0036	12.4263	12.0961	12.9336	12.4274	12.0431	12.9159	0.0528979	0.076073	0.886019	0.839818	0.0525568	0.0758151
FASN	0.00479186	0.00465194	0.00461925	0.00501382	0.00496982	0.00478277	0.00456817	0.00449088	0.00423614	7.7052	7.74795	7.75813	7.63988	7.65259	7.70794	7.77417	7.79879	7.88303	0.0702901	-0.0815714	0.0565251	0.0905473	1.24776	1.04312
FAT1	3.80736e-05	4.96699e-05	4.08854e-05	4.44448e-05	5.40953e-05	4.44072e-05	3.73241e-05	4.58196e-05	3.69752e-05	14.6809	14.2973	14.5781	14.4576	14.1741	14.4588	14.7095	14.4137	14.7231	0.155188	-0.0967063	0.355552	0.56106	0.449096	0.250991
FAU	0.000265862	0.000199071	5.28997e-05	0.000233342	0.000140072	6.20073e-05	0.000182482	9.82306e-05	6.53375e-05	11.877	12.2944	14.2064	12.0653	12.8015	13.9772	12.42	13.3135	13.9017	-0.155388	-0.419102	0.872407	0.642681	0.0592809	0.192005
FBL	0.000134508	0.000140796	0.000120219	0.000137156	0.00013855	0.000138493	0.000115055	9.73233e-05	0.000132152	12.86	12.7941	13.0221	12.8319	12.8173	12.8179	13.0854	13.3269	12.8855	0.069693	-0.207192	0.362657	0.224787	0.440504	0.648229
FBXL18	2.28943e-05	1.88477e-05	2.38419e-05	2.33876e-05	2.12072e-05	2.60053e-05	2.2276e-05	1.72661e-05	2.45835e-05	15.4147	15.6953	15.3561	15.3839	15.5251	15.2308	15.4541	15.8217	15.3119	0.108745	-0.04058	0.46508	0.836628	0.332472	0.0774677
FBXO22	0.000108374	0.000118447	6.81677e-05	0.000122235	0.000128563	7.53115e-05	9.37803e-05	0.000107711	5.99838e-05	13.1717	13.0435	13.8406	12.9981	12.9252	13.6968	13.3804	13.1805	14.0251	0.145218	-0.176753	0.698407	0.644652	0.155891	0.190674
FDPS	0.000121009	0.000122168	0.000100714	0.00011489	0.000119252	9.98212e-05	0.000124742	0.000123125	0.000103718	13.0126	12.9988	13.2775	13.0875	13.0337	13.2903	12.9688	12.9876	13.235	-0.0408513	0.0324977	0.750035	0.807449	0.124918	0.0928849
FDX1	7.27372e-05	0.00013304	0.000134136	6.93681e-05	0.000129686	0.000120391	9.39172e-05	0.000162072	0.000123425	13.7469	12.8758	12.864	13.8154	12.9127	13.02	13.3783	12.5911	12.9841	-0.0870783	0.177801	0.841461	0.656182	0.0749662	0.182976
FECH	0.000125809	0.000157801	0.000119576	0.000132498	0.000161857	0.000119069	0.000136183	0.000181985	0.000122202	12.9565	12.6296	13.0298	12.8817	12.593	13.0359	12.8422	12.4239	12.9984	0.0350733	0.117123	0.854077	0.608514	0.068503	0.215729
FEN1	8.90889e-05	0.000112796	6.77292e-05	0.000108068	0.000145752	8.36433e-05	0.000102552	0.000179837	9.91154e-05	13.4544	13.114	13.8499	13.1758	12.7442	13.5454	13.2514	12.441	13.3005	0.31763	0.475114	0.369429	0.246758	0.432469	0.607729
FERMT2	0.000282397	0.000333301	0.000286823	0.000282752	0.00034298	0.000300413	0.000279816	0.000335085	0.000293472	11.79	11.5509	11.7676	11.7882	11.5096	11.7008	11.8032	11.5432	11.7345	0.0366326	0.00917361	0.760327	0.936928	0.119	0.0282937
FH	0.000964839	0.00101985	0.00116509	0.000994996	0.00105151	0.00113412	0.000907563	0.0009449	0.00106492	10.0174	9.93742	9.74534	9.97302	9.89332	9.78421	10.1057	10.0476	9.87504	0.0165466	-0.109371	0.873521	0.361978	0.0587269	0.441317
FHL1	2.68301e-05	2.68985e-05	0.000106351	3.03251e-05	2.9972e-05	0.000104262	2.56213e-05	2.56117e-05	9.22428e-05	15.1858	15.1821	13.1989	15.0091	15.026	13.2275	15.2523	15.2528	13.4042	0.101378	-0.114184	0.914896	0.905594	0.0386284	0.0430664
FIS1	0.000175813	0.000170601	0.000146578	0.000181892	0.000171942	0.000162407	0.000198757	0.0001996	0.00015075	12.4737	12.5171	12.736	12.4246	12.5058	12.5881	12.2967	12.2906	12.6956	0.0694288	0.147981	0.500756	0.398352	0.300374	0.399733
FKBP10	0.000518723	0.000579367	0.00046568	0.000530739	0.000580656	0.000466704	0.000580255	0.00066143	0.000506294	10.9127	10.7532	11.0684	10.8797	10.75	11.0652	10.751	10.5621	10.9477	0.0131366	0.157824	0.923789	0.333952	0.0344273	0.476316
FKBP11	0.000250535	0.000171571	0.000166294	0.000270956	0.00018843	0.000169025	0.000298271	0.000195874	0.000174513	11.9627	12.5089	12.554	11.8497	12.3737	12.5305	11.7111	12.3178	12.4844	0.0905904	0.170777	0.762617	0.602179	0.117693	0.220274
FKBP1A	0.000194078	0.000224221	0.000202215	0.000216571	0.000276375	0.000203973	0.000213	0.000244144	0.000160608	12.3311	12.1228	12.2718	12.1729	11.8211	12.2593	12.1969	12	12.6042	0.157466	-0.0251041	0.346294	0.900424	0.460555	0.045553
FKBP2	0.00016876	0.000252085	0.0001722	0.000177521	0.000277986	0.00018447	0.000190281	0.000292029	0.000176998	12.5327	11.9538	12.5036	12.4597	11.8127	12.4043	12.3596	11.7416	12.464	0.104472	0.141668	0.72789	0.654788	0.137934	0.183899
FKBP3	0.000606591	0.000500277	0.000487712	0.000540309	0.000459496	0.000473692	0.000558159	0.000453538	0.000447813	10.687	10.965	11.0017	10.8539	11.0877	11.0438	10.807	11.1065	11.1248	-0.110565	-0.128228	0.417905	0.420898	0.378922	0.375823
FKBP4	0.00057267	0.000533066	0.00057586	0.000585758	0.000529615	0.000595921	0.000618897	0.000549627	0.000612165	10.77	10.8734	10.762	10.7374	10.8828	10.7126	10.658	10.8293	10.6738	0.024211	0.081446	0.72468	0.280759	0.139853	0.551667
FKBP7	0.000161564	5.41653e-05	2.91598e-05	0.000155689	5.01647e-05	2.73588e-05	0.000155589	5.72711e-05	2.36647e-05	12.5956	14.1723	15.0657	12.649	14.283	15.1576	12.65	14.0918	15.3669	-0.0853701	-0.0917269	0.937953	0.935591	0.0278188	0.0289141
FKBP9	0.000309247	0.000198762	0.000221206	0.000313756	0.00020871	0.000227097	0.0003268	0.000220233	0.000238696	11.659	12.2967	12.1423	11.6381	12.2262	12.1044	11.5793	12.1487	12.0325	0.0430875	0.112476	0.877679	0.686468	0.0566641	0.16338
FLJ00144	1.51137e-05	1.77937e-05	7.64333e-06	1.72084e-05	1.97245e-05	8.19122e-06	1.53956e-05	1.99448e-05	7.60059e-06	16.0138	15.7783	16.9974	15.8265	15.6297	16.8975	15.9871	15.6136	17.0055	0.145249	0.0610708	0.802224	0.918252	0.0957045	0.0370381
FLNA	0.00240197	0.00221948	0.00229432	0.00248654	0.00237572	0.00245562	0.00233605	0.00213124	0.00224772	8.70156	8.81556	8.76772	8.65164	8.71742	8.66969	8.74171	8.87409	8.79732	0.0820282	-0.0427617	0.0997426	0.446031	1.00112	0.350635
FLNB	0.00544074	0.00481736	0.00541456	0.00555978	0.00494932	0.00547863	0.00549609	0.00480863	0.00526785	7.52198	7.69754	7.52894	7.49076	7.65855	7.51197	7.50738	7.70016	7.56857	0.0290611	-0.00921474	0.72822	0.9147	0.137737	0.0387213
FLOT1	9.44209e-05	3.76781e-05	6.1734e-05	0.000106413	4.20483e-05	7.10108e-05	8.86058e-05	3.41617e-05	6.69606e-05	13.3705	14.6959	13.9836	13.198	14.5376	13.7816	13.4622	14.8373	13.8663	0.177595	-0.0386016	0.760861	0.948315	0.118695	0.0230474
FLVCR1	4.82028e-05	4.43054e-05	3.9099e-05	4.97709e-05	4.56442e-05	4.11314e-05	5.70336e-05	5.1521e-05	4.09205e-05	14.3405	14.4622	14.6425	14.2943	14.4192	14.5694	14.0978	14.2445	14.5768	0.0540815	0.175356	0.671537	0.352055	0.17293	0.45339
FN1	0.000197389	0.000244993	0.00029327	0.000208565	0.00025006	0.000303306	0.000199497	0.000226797	0.000243477	12.3067	11.995	11.7355	12.2272	11.9654	11.6869	12.2913	12.1063	12.0039	0.0525117	-0.121485	0.82852	0.547874	0.0816972	0.261319
FN3KRP	1.26941e-05	2.96534e-05	8.20182e-05	1.5153e-05	3.29111e-05	8.19195e-05	1.38492e-05	3.03703e-05	7.55669e-05	16.2655	15.0414	13.5737	16.01	14.8911	13.5754	16.1398	15.007	13.6919	0.134694	0.0139731	0.904031	0.990034	0.0438167	0.00434977
FNTA	5.58775e-05	0.000104584	6.78811e-05	6.79326e-05	0.00011611	7.50247e-05	7.35785e-05	0.000117421	7.54693e-05	14.1274	13.223	13.8466	13.8455	13.0722	13.7023	13.7304	13.056	13.6938	0.192339	0.238971	0.619144	0.527158	0.208208	0.278059
FSCN1	0.00147493	0.00128	0.00141354	0.00147554	0.00127413	0.00141379	0.00152764	0.00133065	0.00138771	9.40514	9.60964	9.46647	9.40454	9.61628	9.46621	9.35448	9.55366	9.49308	-0.00192297	0.0266816	0.983484	0.768069	0.00723248	0.1146
FTH1	0.000248342	0.00020432	0.000149567	0.000240864	0.00022502	0.000156652	0.000247155	0.000223779	0.000165221	11.9754	12.2569	12.7069	12.0195	12.1177	12.6401	11.9823	12.1256	12.5633	0.053964	0.0893119	0.860106	0.762079	0.0654478	0.118
FTL	0.000548952	0.00062653	0.000498456	0.000533521	0.000603646	0.000503483	0.000585215	0.000722859	0.00050701	10.831	10.6403	10.9702	10.8722	10.694	10.9558	10.7387	10.434	10.9457	-0.0267811	0.107721	0.838153	0.575078	0.0766765	0.240273
FTO	0.000252862	0.000188542	0.000276187	0.000268418	0.000186409	0.000263315	0.000282507	0.000217619	0.000289452	11.9494	12.3728	11.8221	11.8632	12.3892	11.8909	11.7894	12.1659	11.7544	0.000287828	0.144845	0.999095	0.532507	0.000393122	0.273675
FUBP3	1.29534e-05	8.90906e-05	5.32209e-05	1.39613e-05	8.91359e-05	5.45436e-05	1.46679e-05	0.00010032	5.65458e-05	16.2363	13.4544	14.1976	16.1282	13.4536	14.1622	16.057	13.2831	14.1102	0.0480834	0.146008	0.96876	0.906662	0.013784	0.0425546
FUCA2	1.68653e-05	1.87778e-05	4.728e-05	2.05336e-05	2.00454e-05	5.08411e-05	1.86069e-05	1.88813e-05	4.65897e-05	15.8556	15.7006	14.3684	15.5717	15.6064	14.2636	15.7138	15.6927	14.3896	0.160979	0.0428314	0.815649	0.950155	0.0884965	0.0222056
FUNDC2	8.00561e-05	0.000132114	7.72429e-05	8.27802e-05	0.000133046	7.97398e-05	9.07156e-05	0.00015432	7.98798e-05	13.6086	12.8859	13.6602	13.5604	12.8758	13.6143	13.4283	12.6618	13.6118	0.0347694	0.150967	0.924558	0.713966	0.034066	0.146323
FUS	0.000314863	0.000347864	0.000372627	0.000356823	0.00035597	0.00035818	0.000388934	0.000419921	0.000439844	11.633	11.4892	11.39	11.4525	11.456	11.447	11.3282	11.2176	11.1507	0.0522238	0.271885	0.500479	0.03595	0.300614	1.4443
FXN	0.000138437	7.25024e-05	0.000132281	0.000137672	7.49489e-05	0.000133482	0.000160445	8.42831e-05	0.000139424	12.8185	13.7516	12.8841	12.8265	13.7037	12.8711	12.6056	13.5344	12.8082	0.0176413	0.168647	0.968091	0.703407	0.0140837	0.152793
G3BP1	0.000599028	0.000676535	0.000622463	0.000656824	0.00072558	0.000640694	0.000650173	0.000760613	0.000610572	10.7051	10.5295	10.6497	10.5722	10.4286	10.6081	10.5869	10.3606	10.6776	0.0918338	0.0864578	0.290423	0.466575	0.536969	0.331078
G3BP2	0.000168348	0.000175809	0.000239005	0.000161073	0.000168053	0.000240943	0.000189726	0.000204231	0.000280996	12.5363	12.4737	12.0307	12.6	12.5388	12.019	12.3638	12.2575	11.7972	-0.0390582	0.207388	0.880337	0.428634	0.0553508	0.367914
G6PC3	8.98139e-05	0.000121766	4.30408e-05	9.40978e-05	0.000133295	4.85927e-05	9.45909e-05	0.000138975	4.53928e-05	13.4427	13.0036	14.5039	13.3755	12.8731	14.3289	13.3679	12.8129	14.4272	0.124255	0.114076	0.850207	0.86922	0.0704755	0.0608704
G6PD	0.000142496	8.04661e-05	0.000187045	0.000139716	7.23885e-05	0.000183825	0.000111539	5.82132e-05	0.000140108	12.7768	13.6013	12.3843	12.8052	13.7539	12.4094	13.1302	14.0683	12.8012	-0.0687008	-0.412419	0.904269	0.473849	0.0437026	0.32436
G6PD	0.00349008	0.00378002	0.00424721	0.00352861	0.00380445	0.00399324	0.00284398	0.00300543	0.00301962	8.16253	8.04739	7.87927	8.14668	8.0381	7.96822	8.45787	8.37821	8.37142	-0.0212727	-0.372773	0.837577	0.0127004	0.0769753	1.89618
GALE	4.35331e-05	5.53922e-05	8.25088e-05	4.56156e-05	5.90069e-05	8.09829e-05	3.90008e-05	5.03668e-05	6.50708e-05	14.4875	14.14	13.5651	14.4201	14.0488	13.592	14.6461	14.2772	13.9076	0.0438942	-0.212786	0.908867	0.568837	0.0414997	0.245012
GALK1	3.82123e-05	7.48511e-05	4.6898e-05	4.61675e-05	9.28594e-05	5.10054e-05	4.76767e-05	8.40328e-05	4.11742e-05	14.6756	13.7056	14.3801	14.4028	13.3946	14.259	14.3564	13.5387	14.5679	0.234997	0.099464	0.610608	0.826567	0.214237	0.082722
GALK2	8.6028e-05	8.1834e-05	0.000104519	9.12845e-05	8.44669e-05	0.00010357	9.61195e-05	9.93918e-05	0.00011637	13.5048	13.5769	13.224	13.4193	13.5313	13.2371	13.3448	13.2965	13.069	0.0393656	0.19847	0.789057	0.221583	0.102891	0.654464
GALNT2	0.000159105	7.88329e-06	0.00020978	0.000164414	7.35139e-06	0.000220734	0.000163221	9.9423e-06	0.000219347	12.6177	16.9528	12.2188	12.5704	17.0536	12.1454	12.5809	16.618	12.1545	0.00666856	0.14532	0.997708	0.947617	0.000996418	0.0233672
GALNT7	0.000236886	0.000359587	0.000147312	0.000228267	0.000321371	0.000140038	0.000231484	0.000306901	0.000128603	12.0435	11.4414	12.7288	12.097	11.6035	12.8019	12.0768	11.6699	12.9248	-0.0962084	-0.152598	0.859329	0.785503	0.0658405	0.104852
GANAB	3.70555e-05	3.32522e-05	3.81917e-05	4.05833e-05	3.5597e-05	4.39413e-05	3.62922e-05	3.28208e-05	5.32965e-05	14.72	14.8762	14.6764	14.5888	14.7779	14.4741	14.75	14.895	14.1956	0.143942	0.143972	0.251076	0.551292	0.600194	0.258618
GANAB	0.0013413	0.00142873	0.00103229	0.00139678	0.00147526	0.00109965	0.00140854	0.00149839	0.00115258	9.54215	9.45105	9.91993	9.48368	9.40482	9.82874	9.47159	9.38238	9.76092	0.0652979	0.0994177	0.753069	0.616658	0.123165	0.209955
GAPDH	0.00500913	0.00604369	0.00674101	0.00534656	0.00634772	0.00671147	0.0050449	0.0062159	0.00617467	7.64123	7.37035	7.21282	7.54717	7.29955	7.21916	7.63096	7.32982	7.33942	0.0528413	-0.0252684	0.756843	0.881745	0.120994	0.0546571
GAR1	0.000312648	0.000346012	0.000280767	0.000296084	0.000335805	0.000296784	0.000292363	0.000322882	0.000351895	11.6432	11.4969	11.7983	11.7217	11.5401	11.7183	11.7399	11.5967	11.4726	-0.0138984	0.0430603	0.901736	0.730128	0.0449204	0.136601
GARS	5.67926e-05	2.22748e-05	3.10439e-05	6.59295e-05	2.59641e-05	3.53718e-05	8.23691e-05	3.0826e-05	4.71589e-05	14.1039	15.4542	14.9753	13.8887	15.2331	14.787	13.5675	14.9855	14.3721	0.208205	0.53612	0.728462	0.400107	0.137593	0.397823
GARS	0.00235924	0.00214245	0.00243368	0.00231294	0.0020929	0.00234257	0.00237669	0.00217073	0.00237919	8.72746	8.86652	8.68265	8.75606	8.90028	8.73769	8.71683	8.8476	8.71532	-0.0391337	-0.00103868	0.631782	0.988969	0.199433	0.00481739
GART	0.000811055	0.000722014	0.000842865	0.000904098	0.000874101	0.000951919	0.000757364	0.000705963	0.000851554	10.2679	10.4357	10.2124	10.1112	10.1599	10.0369	10.3667	10.4681	10.1976	0.202663	-0.0388173	0.0561141	0.726873	1.25093	0.138542
GBA	0.00027866	0.000298428	0.000569066	0.000267751	0.000295307	0.000558529	0.000292571	0.000312439	0.000596033	11.8092	11.7103	10.7791	11.8668	11.7255	10.8061	11.7389	11.6441	10.7123	-0.0332495	0.0677555	0.946677	0.89088	0.023798	0.0501809
GBE1	1.72618e-05	0.000156003	3.24939e-05	2.02102e-05	0.00016151	3.29247e-05	1.67e-05	0.000158551	3.95317e-05	15.8221	12.6461	14.9095	15.5946	12.5961	14.8905	15.8698	12.6228	14.6266	0.0988506	0.0861581	0.943384	0.951688	0.0253113	0.0215053
GCLC	0.000413806	0.000404982	0.000344431	0.000398666	0.000374023	0.0003393	0.000374351	0.000374657	0.000310916	11.2388	11.2699	11.5035	11.2925	11.3846	11.5251	11.3833	11.3821	11.6512	-0.0633855	-0.134846	0.587111	0.332522	0.23128	0.47818
GCLM	0.000106906	0.000172086	0.000209328	0.000103477	0.000163673	0.000225905	9.52275e-05	0.000157219	0.000197317	13.1914	12.5046	12.2219	13.2384	12.5769	12.112	13.3583	12.6349	12.3072	-0.00313542	-0.127502	0.9946	0.77831	0.0023514	0.108848
GCSH	8.69611e-05	8.66283e-05	0.000107657	7.74407e-05	7.50242e-05	8.4396e-05	0.000100243	9.91901e-05	0.000109042	13.4893	13.4948	13.1813	13.6565	13.7023	13.5325	13.2842	13.2994	13.1628	-0.241986	0.139619	0.103921	0.281511	0.983297	0.550504
GDA	0.00167131	0.00158693	0.00174922	0.00157029	0.00151632	0.00165347	0.00167048	0.00158836	0.00166622	9.2248	9.29955	9.15907	9.31475	9.36521	9.24029	9.22552	9.29825	9.2292	-0.0789421	-0.0231843	0.220608	0.647461	0.656378	0.188786
GDI1	0.000211817	0.000284243	0.000322833	0.00020589	0.000267527	0.000321941	0.000202303	0.000276326	0.000301311	12.2049	11.7806	11.5969	12.2458	11.868	11.6009	12.2712	11.8213	11.6965	-0.0441263	-0.068863	0.873296	0.797196	0.0588383	0.0984348
GDI2	0.00183432	0.0018818	0.00172474	0.00172854	0.00173573	0.00166254	0.00181024	0.00187256	0.0016925	9.09054	9.05367	9.17941	9.17623	9.17024	9.23239	9.1096	9.06078	9.20662	-0.08508	-0.0177936	0.114267	0.769853	0.942081	0.113592
GEMIN5	7.5675e-05	8.29242e-05	0.000134631	7.33477e-05	9.06587e-05	0.000136586	5.44094e-05	5.62281e-05	0.000111452	13.6898	13.5578	12.8587	13.7349	13.4292	12.8379	14.1658	14.1183	13.1313	0.0347928	-0.43635	0.929324	0.362091	0.0318329	0.441182
GFPT1	0.00133893	0.00129376	0.00128582	0.00130183	0.00130163	0.00128798	0.00112638	0.00109376	0.0011155	9.5447	9.59421	9.6031	9.58524	9.58546	9.60067	9.79408	9.83649	9.80809	-0.00978775	-0.232218	0.631336	0.000458569	0.19974	3.3386
GGCT	0.000319025	0.000474938	0.000398978	0.000315002	0.000478239	0.000389982	0.000299407	0.000439875	0.000361978	11.614	11.04	11.2914	11.6324	11.03	11.3243	11.7056	11.1506	11.4318	-0.0137384	-0.114204	0.957188	0.646687	0.0190027	0.189306
GGCX	1.28019e-05	2.79276e-05	1.23715e-05	1.52607e-05	2.74681e-05	1.45619e-05	1.45595e-05	3.0428e-05	1.39594e-05	16.2533	15.1279	16.3026	15.9998	15.1519	16.0674	16.0677	15.0042	16.1284	0.154897	0.16117	0.764798	0.776022	0.116453	0.110126
GGH	0.000166722	7.47227e-05	0.000132619	0.000170835	7.63693e-05	0.000135392	0.000196347	8.97759e-05	0.000148548	12.5503	13.7081	12.8804	12.5151	13.6766	12.8506	12.3143	13.4433	12.7168	0.0321523	0.221462	0.950585	0.666723	0.0220091	0.176054
GGPS1	4.33026e-05	0.000112131	0.000129565	5.10707e-05	0.000142645	0.000128982	4.71215e-05	0.000113941	0.000114389	14.4952	13.1225	12.914	14.2571	12.7753	12.9205	14.3733	13.0994	13.0938	0.192926	-0.0115674	0.79201	0.986726	0.101269	0.00580357
GHITM	0.000148728	0.000156121	0.000137981	0.000165983	0.000183723	0.000149878	0.000153608	0.000171007	0.000122635	12.715	12.645	12.8232	12.5567	12.4102	12.7039	12.6685	12.5137	12.9933	0.170851	0.00262408	0.160725	0.986928	0.793916	0.00571438
GLA	0.000197414	0.000115722	0.000109954	0.000189017	0.000113272	0.000106378	0.000199771	0.000110589	0.000126515	12.3065	13.0771	13.1508	12.3692	13.1079	13.1985	12.2894	13.1425	12.9484	-0.0470946	0.0513629	0.906531	0.897284	0.0426171	0.04707
GLG1	0.000669823	0.000564151	0.000380354	0.000700448	0.000534949	0.00037044	0.000735785	0.000564854	0.000387283	10.5439	10.7916	11.3604	10.4794	10.8683	11.3985	10.4084	10.7898	11.3343	-0.0167613	0.0544489	0.965063	0.887527	0.0154444	0.0518187
GLOD4	2.64139e-06	3.15875e-06	3.79052e-06	3.33921e-06	4.04167e-06	3.90595e-06	3.41354e-06	2.63835e-06	3.89397e-06	18.5303	18.2722	18.0092	18.1921	17.9166	17.9659	18.1603	18.5319	17.9703	0.245695	0.049701	0.227882	0.834715	0.64229	0.0784617
GLRX	0.000154138	0.000183464	0.000481591	0.000147853	0.000163171	0.000493209	0.000146702	0.000161394	0.000468174	12.6635	12.4122	11.0199	12.7236	12.5813	10.9855	12.7348	12.5971	11.0607	-0.0649275	-0.0990013	0.935696	0.900177	0.0288652	0.0456719
GLRX3	0.000515389	0.000485314	0.000592204	0.00053016	0.000523653	0.000614017	0.000539319	0.000510969	0.00062137	10.922	11.0088	10.7216	10.8813	10.8991	10.6694	10.8566	10.9345	10.6523	0.067547	0.0697172	0.580828	0.591336	0.235952	0.228166
GLRX5	0.000123949	9.24453e-05	0.000124955	0.000140094	0.000108998	0.000148424	0.000142767	0.000107857	0.000129706	12.978	13.401	12.9663	12.8013	13.1634	12.718	12.774	13.1786	12.9125	0.220863	0.160065	0.326812	0.437676	0.485702	0.358847
GLS	1.87376e-05	6.47218e-05	4.46449e-05	2.08625e-05	7.26688e-05	4.84039e-05	2.07407e-05	6.30454e-05	4.7598e-05	15.7037	13.9154	14.4511	15.5487	13.7483	14.3345	15.5572	13.9532	14.3587	0.146229	0.0670248	0.854836	0.929918	0.0681173	0.0315552
GLTP	4.34928e-05	0.000110113	7.57148e-05	4.99512e-05	0.000120706	9.12173e-05	3.96744e-05	0.000116075	8.52107e-05	14.4889	13.1487	13.6891	14.2891	13.0162	13.4203	14.6214	13.0727	13.5186	0.200329	0.037988	0.729884	0.952778	0.136746	0.0210085
GLUD1	0.000625475	0.000622679	0.000487148	0.000691055	0.000663096	0.000454395	0.000658316	0.000631497	0.000459457	10.6428	10.6492	11.0034	10.4989	10.5585	11.1038	10.5689	10.6289	11.0878	0.0447218	0.00322983	0.853008	0.988044	0.069047	0.0052237
GMDS	0.000163298	0.00010626	0.000142311	0.000173758	0.000124007	0.000147308	0.000191221	0.000117414	0.000137102	12.5802	13.2001	12.7787	12.4906	12.9773	12.7289	12.3525	13.0561	12.8325	0.120727	0.105981	0.628167	0.721068	0.201925	0.142024
GMFB	0.00025011	0.000211109	0.000307487	0.000251014	0.000225439	0.000294749	0.000245098	0.000217661	0.000300156	11.9652	12.2097	11.6672	11.9599	12.115	11.7282	11.9944	12.1656	11.702	0.01297	-0.00664143	0.949637	0.975964	0.0224425	0.0105661
GMPPA	5.60945e-05	9.1353e-05	5.67872e-05	5.99846e-05	9.6108e-05	5.94156e-05	5.47314e-05	9.41249e-05	5.0688e-05	14.1218	13.4182	14.1041	14.025	13.345	14.0388	14.1573	13.3751	14.268	0.0784042	-0.0520965	0.821622	0.893165	0.0853282	0.0490682
GMPR2	0.000134088	0.000176117	0.000211772	0.000150728	0.000196856	0.000193804	0.000139418	0.000190537	0.000181529	12.8645	12.4712	12.2052	12.6958	12.3106	12.3331	12.8083	12.3576	12.4275	0.0671564	-0.0175119	0.783539	0.944704	0.105939	0.0247044
GMPS	0.00061563	0.00051564	0.000437658	0.000646363	0.000536811	0.000451624	0.000646065	0.000532384	0.000432136	10.6656	10.9213	11.1579	10.5954	10.8633	11.1126	10.596	10.8752	11.1762	0.057883	0.0324661	0.792823	0.889671	0.100824	0.0507705
GNA11	1.17024e-05	5.54217e-05	1.85753e-05	1.20822e-05	5.03153e-05	2.31003e-05	1.11003e-05	6.0678e-05	2.00836e-05	16.3828	14.1392	15.7163	16.3368	14.2786	15.4017	16.459	14.0085	15.6036	0.0737131	0.0557122	0.938142	0.957342	0.0277316	0.0189328
GNA13	4.98496e-05	3.5906e-05	4.15691e-05	5.67952e-05	3.96992e-05	4.36079e-05	5.17185e-05	3.50322e-05	3.69882e-05	14.2921	14.7654	14.5541	14.1039	14.6205	14.4851	14.239	14.801	14.7226	0.134048	-0.0502986	0.551739	0.832433	0.258266	0.0796507
GNAI1	0.000709561	0.000507875	0.000364856	0.000694394	0.000512587	0.000359455	0.000682375	0.000495255	0.000325647	10.4608	10.9432	11.4204	10.492	10.9299	11.4419	10.5171	10.9795	11.5844	-0.0131206	-0.0855603	0.974773	0.846725	0.0110965	0.0722576
GNAS	0.000300968	0.000280286	0.000191996	0.000314001	0.000282735	0.00019494	0.00031748	0.000277031	0.000181357	11.6981	11.8008	12.3466	11.6369	11.7883	12.3247	11.621	11.8177	12.4289	0.0318845	-0.00734763	0.917717	0.982546	0.037291	0.00764708
GNB1	0.000540405	0.000603506	0.000577358	0.000571647	0.00062561	0.000564683	0.000612198	0.000658718	0.000605172	10.8537	10.6943	10.7582	10.7726	10.6424	10.7903	10.6737	10.5681	10.6904	0.0336518	0.12471	0.635447	0.106545	0.196921	0.972467
GNB2	6.45971e-05	9.86075e-05	9.66958e-05	6.79949e-05	9.60934e-05	0.00010092	6.3844e-05	9.99897e-05	0.000100446	13.9182	13.3079	13.3362	13.8442	13.3452	13.2745	13.9351	13.2879	13.2813	0.0327931	0.0193519	0.90843	0.950716	0.0417086	0.0219493
GNB2L1	0.00136025	0.00163485	0.00155191	0.00144561	0.00173645	0.00153411	0.00129539	0.00157883	0.0015262	9.52191	9.25663	9.33174	9.43411	9.16965	9.34838	9.5924	9.30693	9.35584	0.0527118	-0.0482988	0.659385	0.70405	0.180861	0.152396
GNB4	1.11914e-05	5.11052e-05	7.45275e-05	9.47032e-06	4.66587e-05	8.00953e-05	9.82663e-06	5.13924e-05	8.40528e-05	16.4473	14.2562	13.7119	16.6882	14.3875	13.6079	16.6349	14.2481	13.5383	-0.0894276	-0.0020047	0.946251	0.998802	0.0239938	0.000520444
GNE	0.000139878	0.000139945	9.18294e-05	0.000154735	0.000156067	0.000108734	0.000129257	0.000132446	9.12019e-05	12.8035	12.8028	13.4107	12.6579	12.6455	13.1669	12.9175	12.8823	13.4206	0.182233	-0.0677592	0.530242	0.812103	0.275526	0.0903887
GNG12	0.000122967	0.000245687	0.00011484	0.00011755	0.000223201	0.000127254	0.000141727	0.000259242	0.00013302	12.9894	11.9909	13.0881	13.0544	12.1294	12.94	12.7846	11.9134	12.8761	-0.0184666	0.164781	0.969612	0.741355	0.0134018	0.129974
GNPAT	0.00012007	0.000181685	0.000211779	0.000137074	0.000196423	0.000215028	0.000136949	0.0002042	0.000215157	13.0238	12.4263	12.2052	12.8328	12.3138	12.1832	12.8341	12.2577	12.1823	0.108523	0.127046	0.74771	0.711308	0.126267	0.147942
GNPDA1	0.000550944	0.000419188	0.000392119	0.000567485	0.000447384	0.000400403	0.000570151	0.000438172	0.000377623	10.8258	11.2201	11.3164	10.7831	11.1262	11.2863	10.7764	11.1562	11.3708	0.0555854	0.0196649	0.80529	0.935868	0.0940478	0.0287855
GNPDA2	9.31948e-05	0.000101045	9.59361e-05	8.64392e-05	9.48989e-05	9.00919e-05	9.32732e-05	0.000105229	9.71704e-05	13.3894	13.2727	13.3476	13.498	13.3632	13.4382	13.3882	13.2142	13.3291	-0.0965894	0.0260643	0.135667	0.693198	0.867525	0.159143
GNPNAT1	0.000155722	0.000164464	0.000121656	0.000154249	0.000164518	0.00012054	0.00015483	0.000165576	0.00011477	12.6487	12.5699	13.0049	12.6624	12.5695	13.0182	12.657	12.5602	13.089	-0.00884088	-0.0275395	0.965357	0.902239	0.015312	0.0446785
GNS	0.000260939	0.000236848	0.000261492	0.000260384	0.000243722	0.000253507	0.000273368	0.000253479	0.000282908	11.904	12.0437	11.9009	11.9071	12.0025	11.9457	11.8369	11.9458	11.7874	-0.00218168	0.0928666	0.970067	0.234516	0.0131983	0.629828
GOLGA3	0.000107432	0.000124266	0.000156172	0.000107216	0.000119173	0.000166394	0.000114693	0.000128139	0.000168008	13.1843	12.9743	12.6446	13.1872	13.0347	12.5531	13.0899	12.93	12.5392	0.0093928	0.0813359	0.971529	0.737986	0.0125443	0.131952
GOLIM4	5.48527e-05	4.08055e-05	0.000286128	5.92079e-05	4.4956e-05	0.000308577	6.56132e-05	4.92787e-05	0.000337584	14.1541	14.5809	11.771	14.0439	14.4411	11.6621	13.8957	14.3087	11.5325	0.119649	0.256403	0.92729	0.845018	0.0327844	0.0731338
GOLM1	0.000443543	0.000308993	0.000401213	0.000440197	0.00025462	0.000385054	0.000413326	0.000224193	0.000367377	11.1386	11.6601	11.2833	11.1496	11.9394	11.3427	11.2404	12.123	11.4105	-0.116487	-0.230578	0.702723	0.500695	0.153216	0.300427
GOLPH3	1.99307e-05	6.5974e-05	1.88514e-05	2.05289e-05	6.77885e-05	1.73997e-05	1.92513e-05	6.48289e-05	1.41675e-05	15.6147	13.8877	15.695	15.572	13.8486	15.8106	15.6647	13.913	16.1071	-0.0112663	-0.162461	0.990107	0.864387	0.00431774	0.0632916
GOSR1	8.99347e-05	0.000113083	0.000209096	9.77947e-05	0.000123482	0.000216083	9.66747e-05	0.000123511	0.000222827	13.4408	13.1103	12.2235	13.3199	12.9834	12.1761	13.3365	12.9831	12.1318	0.0984063	0.107761	0.852767	0.842924	0.0691695	0.0742117
GOSR2	1.82107e-05	1.04534e-05	4.2598e-05	2.34009e-05	1.27463e-05	5.18734e-05	2.04028e-05	1.01843e-05	4.02082e-05	15.7449	16.5457	14.5189	15.3831	16.2596	14.2346	15.5809	16.5833	14.6022	0.310698	0.0143514	0.727565	0.986894	0.138128	0.00572928
GOT1	0.00107517	0.000989	0.00107796	0.00115066	0.00105329	0.00103948	0.00111872	0.00100782	0.00098247	9.86122	9.98174	9.85748	9.76332	9.89088	9.90992	9.80393	9.95454	9.9913	0.0454357	-0.0164451	0.50112	0.826684	0.300058	0.0826603
GOT2	0.001876	0.0021635	0.00236747	0.0018469	0.00221318	0.00225317	0.00212122	0.00244572	0.00240729	9.05812	8.85242	8.72244	9.08068	8.81966	8.79383	8.88089	8.67553	8.69838	-0.020397	0.126064	0.886344	0.343211	0.0523976	0.464439
GPAA1	5.11787e-05	4.39602e-05	4.90056e-05	5.38729e-05	5.2016e-05	5.37712e-05	5.31176e-05	4.98593e-05	4.9413e-05	14.2541	14.4734	14.3167	14.1801	14.2307	14.1828	14.2005	14.2918	14.3048	0.150219	0.0824174	0.0893136	0.322165	1.04908	0.491922
GPD2	0.00105284	0.000953938	0.00135319	0.00106021	0.000979844	0.00135816	0.00112006	0.00104697	0.00138332	9.8915	10.0338	9.52941	9.88144	9.99516	9.52413	9.80221	9.89957	9.49765	0.0179998	0.0850983	0.934758	0.681847	0.0293009	0.166313
GPHN	0.000124627	0.000172217	0.000195729	0.000126324	0.000182878	0.000201631	0.000125256	0.000176044	0.000195102	12.9701	12.5035	12.3189	12.9506	12.4168	12.276	12.9628	12.4718	12.3235	0.0496716	0.0114463	0.868936	0.968639	0.0610123	0.013838
GPI	0.00242368	0.00199237	0.00258236	0.00243335	0.00196308	0.002577	0.00242333	0.00195425	0.00237958	8.68859	8.9713	8.59709	8.68284	8.99267	8.60009	8.6888	8.99917	8.71508	-0.00620891	-0.0486888	0.971648	0.762051	0.0124912	0.118016
GPN1	9.08812e-05	3.67647e-05	3.19447e-05	0.000100461	3.74149e-05	3.18165e-05	0.000102223	3.98888e-05	3.0994e-05	13.4257	14.7313	14.9341	13.2811	14.706	14.9399	13.256	14.6137	14.9777	0.0546897	0.0812472	0.941603	0.913875	0.026132	0.0391133
GPN3	9.29844e-06	7.503e-06	8.81545e-06	9.22216e-06	9.20728e-06	1.05797e-05	9.88955e-06	8.688e-06	9.50042e-06	16.7146	17.0241	16.7915	16.7265	16.7288	16.5283	16.6257	16.8125	16.6836	0.182203	0.136143	0.186208	0.276733	0.730001	0.55794
GPR126	1.08195e-05	9.45456e-06	1.03596e-05	1.21696e-05	1.02254e-05	1.26273e-05	1.10555e-05	1.17073e-05	1.13726e-05	16.496	16.6906	16.5587	16.3264	16.5775	16.2731	16.4649	16.3822	16.4241	0.189432	0.158014	0.160099	0.0636795	0.79561	1.196
GPRC5A	6.4606e-05	6.1828e-05	3.55783e-05	6.79571e-05	6.3494e-05	3.54012e-05	6.60981e-05	6.64767e-05	3.89983e-05	13.918	13.9814	14.7786	13.845	13.943	14.7858	13.885	13.8768	14.6462	0.0347049	0.0899804	0.936185	0.822871	0.0286383	0.0846683
GPS1	0.000166406	0.000321241	0.000251638	0.000177036	0.000338733	0.0002577	0.000165578	0.00032834	0.000258072	12.553	11.6041	11.9564	12.4637	11.5276	11.922	12.5602	11.5725	11.9199	0.066723	0.0202545	0.871722	0.962087	0.0596219	0.0167855
GPX1	0.000208465	0.000251875	0.000171178	0.000210795	0.000245855	0.000182709	0.000189767	0.000230374	0.000152718	12.2279	11.955	12.5122	12.2119	11.9899	12.4182	12.3635	12.0837	12.6768	0.0250652	-0.142978	0.907642	0.575761	0.0420854	0.239758
GPX8	3.12424e-05	5.23217e-05	4.63683e-05	3.36057e-05	5.35849e-05	5.04635e-05	3.56766e-05	6.15749e-05	5.32803e-05	14.9661	14.2222	14.3965	14.8609	14.1878	14.2744	14.7747	13.9873	14.196	0.0872392	0.208956	0.791357	0.55579	0.101627	0.255089
GPX8	0.000266443	0.00016975	0.000257802	0.000294259	0.000181851	0.000279963	0.00030326	0.000183188	0.000281409	11.8739	12.5243	11.9214	11.7306	12.425	11.8025	11.6872	12.4144	11.795	0.120524	0.141014	0.712004	0.671301	0.147517	0.173083
GRB2	0.000258232	0.000295902	0.000292901	0.00025847	0.000306414	0.000285848	0.000274934	0.000315655	0.000278016	11.919	11.7226	11.7373	11.9177	11.6722	11.7725	11.8286	11.6294	11.8125	0.00550938	0.0361344	0.956642	0.708171	0.0192504	0.149862
GRHPR	0.000392997	0.000271531	0.000321791	0.000425486	0.000298131	0.000336113	0.000417249	0.000302423	0.000321828	11.3132	11.8466	11.6016	11.1986	11.7118	11.5388	11.2268	11.6911	11.6014	0.104079	0.0806693	0.654509	0.720076	0.184084	0.142622
GRPEL1	0.000238072	0.000263303	0.000104925	0.000266193	0.000283634	0.000117166	0.000307905	0.000318318	0.000126222	12.0363	11.891	13.2184	11.8752	11.7837	13.0592	11.6652	11.6172	12.9517	0.14253	0.303817	0.820305	0.642665	0.0860246	0.192015
GSK3A	1.74558e-05	1.73172e-05	1.65853e-05	1.60668e-05	1.72613e-05	1.62182e-05	1.63676e-05	1.51577e-05	1.57636e-05	15.8059	15.8174	15.8797	15.9256	15.8221	15.912	15.8988	16.0096	15.953	-0.0521935	-0.119445	0.259377	0.0385804	0.586068	1.41363
GSK3B	8.88831e-05	9.16455e-05	7.29864e-05	7.66706e-05	8.08333e-05	6.18062e-05	7.54625e-05	8.31081e-05	6.32852e-05	13.4577	13.4136	13.742	13.671	13.5947	13.9819	13.6939	13.5547	13.9478	-0.211408	-0.194329	0.249083	0.276584	0.603657	0.558173
GSPT1	0.000933066	0.000794012	0.000953674	0.00094721	0.000780888	0.000916587	0.000924811	0.000754738	0.00083321	10.0657	10.2986	10.0342	10.044	10.3226	10.0914	10.0786	10.3717	10.229	-0.0198551	-0.0936077	0.876409	0.474795	0.0572933	0.323494
GSPT2	1.36305e-05	3.28881e-05	3.5969e-05	1.21846e-05	3.39361e-05	3.406e-05	1.22299e-05	3.30395e-05	3.04902e-05	16.1628	14.8921	14.7629	16.3246	14.8468	14.8416	16.3192	14.8854	15.0013	-0.0650685	-0.129403	0.926826	0.849879	0.0330017	0.070643
GSR	0.00143769	0.00125748	0.0017792	0.00140978	0.0012143	0.0016725	0.00143396	0.00122514	0.0015599	9.44203	9.63525	9.13456	9.47032	9.68566	9.22378	9.44578	9.67284	9.32433	-0.0559747	-0.0770381	0.791056	0.68748	0.101793	0.16274
GSS	0.000600549	0.000387009	0.000628171	0.000628491	0.00040264	0.000603522	0.00060561	0.000387381	0.000581266	10.7014	11.3353	10.6366	10.6358	11.2782	10.6943	10.6893	11.334	10.7485	0.0216598	-0.0328229	0.946425	0.919041	0.0239136	0.0366651
GSTK1	0.000322985	0.000293187	0.000310808	0.00030236	0.000276041	0.000290801	0.000294973	0.000280285	0.00028257	11.5962	11.7359	11.6517	11.6914	11.8228	11.7477	11.7271	11.8008	11.7891	-0.0927117	-0.111077	0.171026	0.0756509	0.766937	1.12119
GSTM1	0.00028233	0.000314717	0.000285238	0.000262854	0.000280894	0.000271578	0.000255169	0.000256538	0.000258329	11.7903	11.6337	11.7755	11.8934	11.7977	11.8463	11.9363	11.9285	11.9185	-0.112651	-0.194592	0.119699	0.0179052	0.921909	1.74702
GSTM3	0.000429983	0.000508779	0.000524569	0.000383464	0.000450501	0.000541463	0.000324206	0.000338978	0.000456302	11.1834	10.9407	10.8966	11.3486	11.1162	10.8508	11.5908	11.5265	11.0977	-0.0983219	-0.39812	0.59236	0.089723	0.227414	1.0471
GSTM4	1.81118e-05	9.84538e-06	1.02754e-05	1.88026e-05	8.78222e-06	9.21025e-06	1.78777e-05	8.39007e-06	9.80388e-06	15.7527	16.6321	16.5704	15.6987	16.797	16.7283	15.7715	16.8629	16.6382	-0.0895793	-0.105767	0.853337	0.820693	0.0688793	0.0858191
GSTO1	0.000963944	0.00112799	0.00098428	0.000937929	0.00110067	0.000931495	0.000946131	0.00113252	0.000972647	10.0188	9.79204	9.98864	10.0582	9.8274	10.0682	10.0457	9.78624	10.0058	-0.0514532	-0.0127565	0.652827	0.911272	0.185202	0.0403519
GSTP1	0.00102599	0.000862158	0.00109435	0.000967241	0.000867198	0.0010192	0.000862518	0.000760682	0.00087468	9.92877	10.1798	9.83571	10.0138	10.1714	9.93835	10.1792	10.3604	10.159	-0.0597658	-0.251432	0.6539	0.106431	0.184489	0.972933
GTF2A2	0.000160978	0.000159802	8.44732e-05	0.00013167	0.000129048	8.5546e-05	0.00014404	0.00013813	0.000104964	12.6008	12.6114	13.5311	12.8908	12.9198	13.5129	12.7612	12.8217	13.2178	-0.193369	-0.0191093	0.627968	0.957872	0.202062	0.0186926
GTF2F1	0.000111838	0.00016579	0.000160672	0.000101331	0.000164587	0.00016943	0.000116495	0.000182851	0.000171104	13.1263	12.5584	12.6036	13.2686	12.5689	12.527	13.0674	12.417	12.5128	-0.0254216	0.0969791	0.936913	0.739994	0.0283005	0.130772
GTF2F2	7.8718e-05	7.80269e-05	0.000142532	6.62744e-05	6.97109e-05	0.000139398	7.0784e-05	7.86165e-05	0.000150958	13.6329	13.6457	12.7764	13.8812	13.8083	12.8085	13.7862	13.6348	12.6936	-0.147636	-0.0198509	0.759302	0.966686	0.119585	0.0147144
GYG1	0.000145931	0.000213088	0.00032915	0.000147361	0.000218515	0.000337314	0.00015755	0.000233044	0.000363279	12.7424	12.1963	11.569	12.7284	12.16	11.5336	12.6319	12.0671	11.4266	0.0285678	0.127339	0.955737	0.80623	0.0196614	0.0935408
GYS1	6.5557e-05	8.34314e-05	5.91944e-05	6.81729e-05	8.51718e-05	6.27012e-05	8.75065e-05	9.67531e-05	6.18118e-05	13.8969	13.549	14.0442	13.8404	13.5193	13.9611	13.4802	13.3353	13.9818	0.0564224	0.230927	0.789118	0.398834	0.102858	0.399208
H1FX	8.86951e-05	8.34609e-05	5.97566e-05	9.5776e-05	8.30653e-05	6.63595e-05	5.27956e-05	5.60613e-05	6.00977e-05	13.4608	13.5485	14.0305	13.35	13.5554	13.8793	14.2092	14.1226	14.0223	0.0850534	-0.438108	0.735457	0.0771512	0.133443	1.11266
H2AFV	0.000313386	0.000236385	0.000132684	0.000291009	0.00021705	0.000168402	0.00028549	0.00023569	0.000173446	11.6398	12.0466	12.8797	11.7466	12.1697	12.5358	11.7743	12.0508	12.4932	0.0379752	0.0825787	0.933918	0.853962	0.0296915	0.0685616
H2AFX	0.000133636	8.75648e-05	3.95613e-05	0.000121587	8.08501e-05	5.09073e-05	9.02085e-05	5.95864e-05	6.22053e-05	12.8694	13.4793	14.6255	13.0057	13.5944	14.2618	13.4364	14.0347	13.9726	0.037456	-0.156464	0.955428	0.789681	0.0198022	0.102548
H2AFY	0.000247469	0.000204112	0.000181204	0.000242734	0.000219833	0.000190999	0.000255924	0.000184245	0.00022268	11.9805	12.2584	12.4301	12.0083	12.1513	12.3541	11.932	12.4061	12.1327	0.0517096	0.0660314	0.769647	0.745496	0.113708	0.127555
H3F3A	1.32727e-05	6.43304e-05	9.14777e-06	1.21409e-05	5.56286e-05	8.57053e-06	1.04248e-05	3.32908e-05	9.75672e-06	16.2012	13.9241	16.7381	16.3298	14.1338	16.8322	16.5496	14.8745	16.6452	-0.144098	-0.401949	0.90991	0.717949	0.0410014	0.143906
HACD2	7.1643e-05	6.62981e-05	8.11522e-05	7.17207e-05	6.46466e-05	8.04508e-05	7.4911e-05	7.63081e-05	8.40658e-05	13.7688	13.8807	13.589	13.7673	13.9171	13.6015	13.7045	13.6778	13.5381	-0.0157844	0.106036	0.905293	0.34613	0.0432109	0.46076
HACD3	0.000188842	0.000221969	0.000227066	0.000189491	0.000226945	0.000232241	0.000187083	0.000241975	0.000206154	12.3705	12.1374	12.1046	12.3656	12.1054	12.0721	12.384	12.0129	12.244	0.0231482	-0.00946332	0.862064	0.948179	0.0644606	0.0231098
HADH	0.000143091	0.000132815	0.000318904	0.000147205	0.000147996	0.000309779	0.000154937	0.000132442	0.000317128	12.7708	12.8783	11.6146	12.7299	12.7222	11.6565	12.656	12.8823	11.6226	0.0517161	0.0342116	0.928203	0.954243	0.0323571	0.0203412
HADHA	0.000530873	0.000216686	0.000455674	0.00053361	0.000227886	0.000454272	0.000711541	0.000199016	0.000431323	10.8793	12.1721	11.0997	10.8719	12.0994	11.1042	10.4568	12.2948	11.1789	0.0252263	0.0735419	0.965539	0.917551	0.01523	0.0373696
HADHB	0.000265727	0.000245014	0.000225959	0.000302583	0.000268385	0.000237424	0.000248595	0.000219385	0.000213713	11.8778	11.9948	12.1116	11.6904	11.8634	12.0402	11.9739	12.1542	12.192	0.130076	-0.111978	0.344612	0.305291	0.462669	0.515285
HAGH	5.28971e-05	1.6633e-05	0.000101284	5.52083e-05	2.11005e-05	0.000103786	4.89869e-05	1.75856e-05	9.12214e-05	14.2065	15.8756	13.2693	14.1448	15.5324	13.2341	14.3172	15.7952	13.4203	0.146707	-0.0604716	0.89192	0.955988	0.0496742	0.0195476
HARS	0.000903442	0.000852098	0.000823851	0.000838107	0.000807622	0.000822456	0.000755624	0.000742257	0.000745	10.1123	10.1967	10.2453	10.2206	10.274	10.2478	10.37	10.3958	10.3905	-0.0626935	-0.200669	0.208208	0.007177	0.681503	2.14406
HARS2	5.96835e-05	6.80849e-05	9.53935e-05	5.5807e-05	7.17149e-05	9.05872e-05	5.18962e-05	5.57414e-05	7.90406e-05	14.0323	13.8423	13.3557	14.1292	13.7674	13.4303	14.234	14.1309	13.627	-0.032177	-0.253862	0.915589	0.408529	0.0382994	0.388777
HAT1	6.71859e-05	5.83976e-05	9.99995e-05	7.57403e-05	6.74036e-05	0.000106719	7.10653e-05	6.23467e-05	9.06425e-05	13.8615	14.0637	13.2877	13.6886	13.8568	13.1939	13.7805	13.9693	13.4295	0.15788	0.0112194	0.633034	0.970079	0.198573	0.0131928
HCCS	6.10036e-05	7.43376e-05	0.000114697	6.47899e-05	7.45996e-05	0.000119559	6.21821e-05	8.32575e-05	0.000114155	14.0007	13.7155	13.0899	13.9139	13.7105	13.03	13.9731	13.5521	13.0967	0.0506181	0.061423	0.900252	0.87598	0.0456357	0.0575059
HCFC1	0.000195617	0.000125961	0.000114512	0.00021262	0.00013364	0.000118824	0.000223697	0.000141283	0.000120729	12.3197	12.9547	13.0922	12.1994	12.8694	13.0389	12.1262	12.7891	13.0159	0.0863171	0.145132	0.817189	0.705617	0.0876772	0.151431
hCG_2043597	3.77894e-05	2.86242e-05	1.13946e-05	3.65414e-05	2.70539e-05	1.3189e-05	4.35719e-05	3.25187e-05	1.44707e-05	14.6917	15.0924	16.4213	14.7401	15.1738	16.2103	14.4862	14.9084	16.0765	0.0270477	0.244745	0.970212	0.746554	0.0131335	0.126939
hCG_30600	2.94905e-05	2.51685e-05	0.000112975	2.80482e-05	2.45834e-05	0.000117635	2.76936e-05	2.55707e-05	9.64353e-05	15.0494	15.278	13.1117	15.1217	15.312	13.0534	15.1401	15.2551	13.3401	-0.0159906	-0.0987329	0.987979	0.920186	0.00525214	0.0361246
HDAC1	8.07139e-05	5.91026e-05	6.43474e-05	6.21525e-05	5.53734e-05	7.0035e-05	7.30862e-05	5.88389e-05	7.2324e-05	13.5968	14.0464	13.9238	13.9738	14.1404	13.8016	13.74	14.0529	13.7552	-0.11628	0.00630834	0.522362	0.971922	0.282029	0.0123686
HDAC2	0.000225184	0.000192393	0.0001108	0.000253729	0.000227112	0.000124066	0.000268012	0.000236044	0.000120303	12.1166	12.3437	13.1397	11.9444	12.1043	12.9766	11.8654	12.0487	13.021	0.191559	0.221634	0.68982	0.664518	0.161264	0.177493
HDDC2	0.000184787	0.000270963	0.000236747	0.000193346	0.000267464	0.000226354	0.000176816	0.000254494	0.000221051	12.4018	11.8496	12.0444	12.3365	11.8684	12.1091	12.4655	11.9401	12.1433	-0.00606735	-0.0843526	0.978412	0.723968	0.00947805	0.140281
HDGF	0.00081365	0.000799904	0.000858537	0.000761387	0.000752983	0.000830548	0.000914077	0.000886599	0.00093843	10.2633	10.2879	10.1858	10.3591	10.3751	10.2336	10.0954	10.1394	10.0575	-0.0769355	0.148244	0.229281	0.0187887	0.639631	1.7261
HDGFRP2	3.3791e-05	2.80792e-05	8.73297e-05	3.34366e-05	2.79576e-05	8.21623e-05	3.27e-05	2.84617e-05	0.000105526	14.853	15.1201	13.4832	14.8682	15.1264	13.5712	14.9003	15.1006	13.2101	-0.0364887	0.0817448	0.960872	0.922098	0.0173344	0.0352227
HDGFRP3	6.69442e-05	6.31897e-05	5.68263e-05	7.29893e-05	7.16605e-05	6.21029e-05	8.77841e-05	8.41649e-05	6.20557e-05	13.8667	13.95	14.1031	13.742	13.7685	13.975	13.4757	13.5364	13.9761	0.144773	0.310512	0.225353	0.145666	0.647137	0.836643
HDHD2	3.66751e-05	3.58303e-05	3.08507e-05	4.02873e-05	3.89796e-05	3.08528e-05	3.92562e-05	3.8088e-05	3.12799e-05	14.7348	14.7685	14.9843	14.5993	14.6469	14.9842	14.6367	14.6803	14.9644	0.0857198	0.0687359	0.584158	0.622616	0.23347	0.20578
HEBP1	0.000100693	0.000129848	9.51634e-05	0.000116991	0.000137355	0.000100424	0.000105958	0.000129776	9.83348e-05	13.2778	12.9109	13.3592	13.0613	12.8298	13.2816	13.2042	12.9117	13.3119	0.125055	0.0400088	0.545989	0.83722	0.262816	0.0771606
HEBP2	2.1266e-05	2.45351e-05	2.31559e-05	2.14481e-05	2.33241e-05	2.20293e-05	2.0509e-05	2.42545e-05	2.76956e-05	15.5211	15.3148	15.3983	15.5088	15.3878	15.4702	15.5734	15.3314	15.14	-0.0442274	0.0631295	0.560375	0.673202	0.251521	0.171855
HEL-S-74	0.000537787	0.000499498	0.000656215	0.000620478	0.000567352	0.000557303	0.000469549	0.000460039	0.000505579	10.8607	10.9672	10.5735	10.6543	10.7835	10.8093	11.0564	11.086	10.9498	0.0514676	-0.230239	0.705938	0.138408	0.151233	0.858839
HEL-S-95n	0.000620284	0.000811564	0.000529648	0.000661298	0.000851885	0.000518293	0.000626633	0.000828786	0.000498911	10.6548	10.267	10.8827	10.5624	10.1971	10.9139	10.6401	10.2367	10.9689	0.0436862	-0.0137547	0.881093	0.962874	0.0549783	0.0164305
HEXA	0.000300968	0.000179993	0.000360797	0.000320032	0.000196747	0.00037044	0.000323014	0.000187885	0.000371671	11.6981	12.4398	11.4365	11.6095	12.3114	11.3985	11.5961	12.3779	11.3937	0.0850193	0.0689096	0.845092	0.878954	0.0730962	0.0560338
HEXB	0.000643487	0.000912331	0.000815385	0.000638173	0.000951374	0.000780577	0.000714983	0.00103306	0.000869541	10.6018	10.0982	10.2602	10.6138	10.0377	10.3232	10.4498	9.91886	10.1675	-0.00481647	0.141356	0.983796	0.544005	0.00709493	0.264397
HEXIM1	0.00027197	0.000340161	0.000334967	0.000277789	0.000338503	0.000325913	0.000280075	0.000350983	0.000351147	11.8443	11.5215	11.5437	11.8137	11.5285	11.5832	11.8019	11.4763	11.4756	-0.00534732	0.0518673	0.9705	0.747659	0.0130044	0.126296
HGS	9.66987e-05	4.307e-05	0.000108322	9.97021e-05	4.47489e-05	0.000116843	0.000105676	4.88024e-05	0.000118885	13.3361	14.503	13.1724	13.292	14.4478	13.0631	13.2081	14.3227	13.0382	0.0695139	0.147531	0.913244	0.812129	0.0394132	0.0903748
HIBADH	7.44354e-05	0.000138222	8.16102e-05	7.6664e-05	0.000145603	7.82073e-05	8.77545e-05	0.000155359	8.60401e-05	13.7137	12.8207	13.5809	13.6711	12.7457	13.6423	13.4762	12.6521	13.5046	0.0187238	0.160789	0.965922	0.704363	0.0150577	0.152204
HINT1	0.00106551	0.000783468	0.000871278	0.00110519	0.000782854	0.000827066	0.00103844	0.000759187	0.000755961	9.87425	10.3178	10.1646	9.82149	10.319	10.2397	9.91136	10.3633	10.3694	-0.00783479	-0.0957855	0.970895	0.65669	0.0128278	0.18264
HINT2	8.61869e-05	8.23181e-05	8.13237e-05	9.21971e-05	0.000102294	0.000105098	8.72215e-05	8.77074e-05	8.44789e-05	13.5022	13.5684	13.586	13.4049	13.255	13.216	13.485	13.4769	13.531	0.260224	0.0545403	0.0144788	0.149098	1.83927	0.826529
HIST1H1B	0.000583119	0.000630045	0.000313825	0.000607926	0.000714786	0.00039594	0.000373315	0.000412481	0.000389104	10.7439	10.6323	11.6378	10.6838	10.4502	11.3024	11.3873	11.2434	11.3276	0.192494	-0.314776	0.661118	0.382197	0.179721	0.417713
HIST1H1C	0.00151491	0.00113979	0.000738676	0.00147294	0.00109688	0.000856882	0.000707951	0.000545003	0.000848302	9.36655	9.77701	10.4028	9.40708	9.83237	10.1886	10.4641	10.8414	10.2031	0.0394199	-0.654103	0.921666	0.13809	0.0354265	0.859836
HIST1H1D	0.000366684	0.000511915	0.000299651	0.000354887	0.000507358	0.000365806	0.000204705	0.000306884	0.000365458	11.4132	10.9318	11.7044	11.4604	10.9447	11.4166	12.2542	11.67	11.418	0.0759043	-0.430927	0.799241	0.267459	0.097322	0.572743
HIST1H1E	0.000385994	0.000332206	0.000320033	0.000509194	0.000404794	0.000389541	0.000173059	0.000145712	0.00039561	11.3391	11.5556	11.6095	10.9395	11.2705	11.3259	12.4965	12.7446	11.3036	0.322767	-0.68014	0.0918931	0.207146	1.03672	0.683722
HIST1H2BB	0.000854284	0.000829937	0.000925739	0.000883822	0.000881485	0.00106888	0.000562526	0.000512012	0.00109046	10.193	10.2347	10.0771	10.144	10.1478	9.86969	10.7958	10.9315	9.84085	0.114465	-0.354455	0.330522	0.364039	0.480799	0.438853
HIST1H2BH	0.000307569	0.000362933	0.00026566	0.000307012	0.000328609	0.00025971	0.000190418	0.000207857	0.000240143	11.6668	11.428	11.8781	11.6694	11.5713	11.9108	12.3585	12.2321	12.0238	-0.0595407	-0.547178	0.735788	0.0281519	0.133248	1.55049
HIST1H4A	0.000752454	0.000752404	0.000507508	0.000723973	0.000731625	0.000549113	0.000473398	0.000449331	0.000597431	10.3761	10.3762	10.9443	10.4318	10.4166	10.8306	11.0447	11.1199	10.7089	0.00586768	-0.392311	0.981106	0.159926	0.00828421	0.79608
HIST2H2AA3	6.29212e-05	0.000137094	0.000180514	6.28914e-05	0.000134531	0.000194432	3.08112e-05	7.30402e-05	0.000205143	13.9561	12.8326	12.4356	13.9568	12.8598	12.3284	14.9862	13.7409	12.2511	0.0264178	-0.584656	0.970044	0.556507	0.0132087	0.254529
HIST2H3A	0.000843185	0.000645092	0.00109902	0.00078084	0.000591136	0.00119223	0.000436237	0.000353242	0.00132178	10.2119	10.5982	9.82957	10.3227	10.7242	9.71212	11.1626	11.4671	9.5633	-0.0397951	-0.517773	0.919208	0.457807	0.0365864	0.339317
HIST2H3PS2	0.000109453	0.000169952	7.69021e-05	7.46186e-05	0.000111883	7.93818e-05	6.13715e-05	8.96994e-05	0.000190919	13.1574	12.5226	13.6666	13.7101	13.1257	13.6208	13.9921	13.4445	12.3548	-0.37002	-0.148253	0.382543	0.812126	0.41732	0.0903767
HIST3H2A	0.00121309	0.000819393	0.000467677	0.00154579	0.000794171	0.000517042	0.0006833	0.000486043	0.000580063	9.6871	10.2532	11.0622	9.33744	10.2983	10.9174	10.5152	11.0066	10.7515	0.149772	-0.423625	0.817745	0.373774	0.0873821	0.427391
HK1	0.00010939	0.000161749	0.000100484	0.000117726	0.000164118	0.000110865	0.000112083	0.000154118	0.000106408	13.1582	12.594	13.2808	13.0523	12.573	13.1389	13.1231	12.6637	13.1981	0.0895913	0.0160054	0.761032	0.955493	0.118597	0.0197726
HLA-A	2.50982e-05	2.36953e-05	4.31797e-05	2.43201e-05	2.4324e-05	4.34411e-05	2.47363e-05	2.37351e-05	4.15125e-05	15.2821	15.365	14.4993	15.3275	15.3273	14.4906	15.303	15.3626	14.5561	0.000351518	-0.0251149	0.999328	0.950303	0.00029199	0.022138
HLA-C	1.35103e-05	1.02543e-05	8.5361e-06	1.64519e-05	1.19832e-05	9.58613e-06	1.55888e-05	1.19041e-05	9.2568e-06	16.1756	16.5734	16.838	15.8914	16.3486	16.6706	15.9691	16.3582	16.7211	0.225447	0.179537	0.489982	0.569581	0.30982	0.244445
HM13	0.000342787	0.000352642	0.000435444	0.000330159	0.000341411	0.000437942	0.000363055	0.00037862	0.000438251	11.5104	11.4695	11.1652	11.5646	11.5162	11.157	11.4275	11.367	11.156	-0.0308638	0.0648974	0.863556	0.659257	0.0637094	0.180945
HMBS	0.00012703	0.000170777	0.000164063	0.000118425	0.000164926	0.000159453	0.000115529	0.000162889	0.000162293	12.9425	12.5156	12.5735	13.0437	12.5659	12.6146	13.0795	12.5838	12.5891	-0.0642081	-0.0735953	0.766835	0.745821	0.115298	0.127365
HMGA1	2.23006e-05	4.96278e-05	6.86517e-05	2.27978e-05	4.27763e-05	6.94686e-05	2.95236e-05	5.76917e-05	9.50822e-05	15.4526	14.2985	13.8303	15.4207	14.5128	13.8133	15.0478	14.0813	13.3605	-0.0551559	0.363959	0.938345	0.624066	0.0276372	0.204769
HMGB1	0.00135367	0.00190043	0.00167976	0.00126635	0.00160617	0.001583	0.00144929	0.00192703	0.00148564	9.5289	9.03946	9.21753	9.62511	9.28216	9.30312	9.43044	9.0194	9.3947	-0.1415	-0.0195497	0.478121	0.924683	0.320462	0.0340073
HMGB2	0.000131745	0.00039267	0.00023716	0.000140728	0.000331412	0.000253507	0.000167511	0.000491257	0.000216575	12.89	11.3144	12.0419	12.7948	11.5591	11.9457	12.5435	10.9912	12.1728	-0.0177875	0.179558	0.977141	0.796936	0.0100427	0.0985767
HMGB3	0.000138556	0.000174942	0.000171054	0.000127152	0.000161409	0.000180385	0.000151676	0.000215561	0.000169088	12.8172	12.4808	12.5133	12.9412	12.597	12.4366	12.6867	12.1796	12.5299	-0.0544828	0.138355	0.781184	0.494476	0.107246	0.305855
HMGCS1	0.000179847	0.0001245	0.000237529	0.000183704	0.000129082	0.000243898	0.000174447	0.000126609	0.000251657	12.4409	12.9716	12.0396	12.4103	12.9194	12.0014	12.4849	12.9473	11.9563	0.0403097	0.0212033	0.920338	0.959608	0.0360527	0.0179059
HMGN1	1.38574e-05	1.14693e-05	3.52353e-05	1.33575e-05	1.18754e-05	3.12084e-05	2.00075e-05	1.6292e-05	3.97594e-05	16.139	16.4119	14.7926	16.192	16.3617	14.9677	15.6091	15.9055	14.6183	-0.0592959	0.403517	0.933318	0.559076	0.0299702	0.25253
HMGN2	0.00016561	0.000166002	0.000116639	0.000137508	0.000148371	9.56872e-05	9.95025e-05	9.42049e-05	9.97041e-05	12.5599	12.5565	13.0657	12.8282	12.7185	13.3513	13.2949	13.3738	13.292	-0.238642	-0.59288	0.407866	0.0257744	0.389483	1.58881
HMGN3	2.92622e-06	2.89862e-06	4.10373e-06	2.4329e-06	2.2707e-06	3.49917e-06	2.72669e-06	2.74017e-06	3.39763e-06	18.3825	18.3962	17.8946	18.6489	18.7484	18.1246	18.4844	18.4773	18.167	-0.282837	-0.1518	0.328349	0.480494	0.483664	0.318312
HMGN5	0.000156523	0.000195756	0.000175067	0.000110866	0.00013049	0.000145879	0.000134917	0.000175463	0.000176647	12.6413	12.3187	12.4798	13.1389	12.9038	12.7429	12.8556	12.4765	12.4668	-0.448608	-0.119747	0.0387136	0.491532	1.41214	0.308448
HMOX1	7.79685e-05	0.000102084	6.92508e-05	8.51171e-05	0.000108992	7.31072e-05	8.84393e-05	0.000108184	8.31713e-05	13.6467	13.258	13.8178	13.5202	13.1635	13.7396	13.465	13.1742	13.5536	0.0997339	0.176592	0.694123	0.43009	0.158564	0.366441
HMOX2	4.55513e-05	7.13007e-05	5.8782e-05	4.84199e-05	7.44511e-05	6.13453e-05	5.32805e-05	8.39494e-05	6.80925e-05	14.4221	13.7757	14.0543	14.334	13.7133	13.9927	14.196	13.5401	13.8421	0.0706873	0.224612	0.798676	0.446621	0.0976294	0.350061
HN1	0.000181888	0.000217928	0.000303081	0.000175331	0.000229497	0.000293008	0.000178574	0.000220529	0.000294016	12.4247	12.1639	11.688	12.4776	12.0892	11.7368	12.4512	12.1467	11.7318	-0.00903542	-0.0177408	0.977696	0.955673	0.00979594	0.0196907
HN1L	0.000152733	0.00017124	0.000230366	0.000142829	0.000154992	0.000222701	0.000135224	0.000151956	0.000233128	12.6767	12.5117	12.0838	12.7734	12.6555	12.1326	12.8524	12.6841	12.0666	-0.0964573	-0.110279	0.733872	0.729329	0.13438	0.137076
HNRNPA0	0.000152066	8.82298e-05	7.19033e-05	0.000149184	9.12905e-05	7.79229e-05	0.000229093	0.000155915	0.000118911	12.683	13.4684	13.7636	12.7106	13.4192	13.6476	12.0918	12.6469	13.0378	0.0458597	0.712803	0.919907	0.167602	0.036256	0.775722
HNRNPA1	0.000751984	0.000757539	0.000671692	0.000788897	0.00078936	0.000739507	0.00108467	0.00107342	0.000837308	10.377	10.3664	10.5399	10.3079	10.307	10.4011	9.84853	9.86356	10.222	0.0890869	0.449756	0.237884	0.0286285	0.623635	1.5432
HNRNPA2B1	0.0005251	0.000666769	0.000778095	0.000518319	0.000609314	0.000810344	0.000847676	0.00104144	0.0011827	10.8951	10.5505	10.3278	10.9139	10.6805	10.2692	10.2042	9.9072	9.7237	-0.0300548	0.646101	0.910286	0.0405171	0.0408222	1.39236
HNRNPA3	0.000164377	0.00015706	0.000100859	0.000154078	0.000159424	0.000106159	0.000207141	0.000207614	0.000138592	12.5707	12.6364	13.2754	12.6641	12.6148	13.2015	12.2371	12.2338	12.8169	0.000701044	0.398231	0.998205	0.250738	0.000780217	0.60078
HNRNPAB	0.000720435	0.000717511	0.000751982	0.000760764	0.000754677	0.000745637	0.000795006	0.000811056	0.000860141	10.4388	10.4447	10.377	10.3603	10.3719	10.3892	10.2967	10.2679	10.1831	0.0464047	0.170924	0.116476	0.0133507	0.933762	1.8745
HNRNPC	0.000186933	0.00012261	0.000261253	0.000205276	0.000127289	0.000289869	0.000277466	0.000182538	0.000465637	12.3852	12.9936	11.9023	12.2502	12.9396	11.7523	11.8154	12.4195	11.0685	0.113008	0.659221	0.82073	0.259671	0.0857997	0.585577
HNRNPDL	0.000379058	0.000405214	0.00032954	0.00036577	0.000396218	0.000334078	0.000491091	0.000519208	0.000459587	11.3653	11.269	11.5673	11.4168	11.3014	11.5475	10.9917	10.9114	11.0874	-0.0213801	0.403696	0.859183	0.0164562	0.0659142	1.78367
HNRNPF	0.000238407	0.000291441	0.000245603	0.000255087	0.00029562	0.000262211	0.000279372	0.000312755	0.000287686	12.0343	11.7445	11.9914	11.9367	11.724	11.897	11.8055	11.6427	11.7632	0.0708339	0.186252	0.559565	0.143746	0.25215	0.842403
HNRNPH1	0.000130015	0.000135153	0.000151024	0.000134944	0.000152421	0.000172526	0.000148834	0.00017076	0.000182085	12.909	12.8531	12.6929	12.8554	12.6797	12.5009	12.714	12.5157	12.4231	0.139726	0.26741	0.312804	0.067659	0.504727	1.16967
HNRNPK	0.000987639	0.000881856	0.000820573	0.000969912	0.000897885	0.000901679	0.0011748	0.00107534	0.00104037	9.98373	10.1472	10.2511	10.0099	10.1212	10.1151	9.73337	9.861	9.90869	0.0452796	0.292972	0.625582	0.0353834	0.203716	1.4512
HNRNPL	3.42004e-05	1.44891e-05	3.47209e-05	3.61719e-05	1.68241e-05	3.65463e-05	5.21405e-05	2.1279e-05	4.48041e-05	14.8356	16.0747	14.8138	14.7548	15.8591	14.7399	14.2272	15.5202	14.446	0.123446	0.510226	0.835651	0.426719	0.0779753	0.369858
HNRNPM	4.97042e-05	4.02015e-05	4.26132e-05	4.84889e-05	3.86783e-05	4.74452e-05	7.87159e-05	5.70242e-05	8.57734e-05	14.2963	14.6024	14.5183	14.332	14.6581	14.3634	13.633	14.0981	13.5091	0.0211755	0.725615	0.885726	0.0226249	0.0527006	1.64541
HNRNPR	6.77542e-05	4.72539e-05	9.50115e-05	6.99758e-05	5.11813e-05	0.000108773	6.83115e-05	5.1973e-05	0.000119981	13.8493	14.3692	13.3615	13.8028	14.254	13.1664	13.8375	14.2319	13.0249	0.11896	0.161925	0.795367	0.742188	0.0994326	0.129486
HNRNPU	0.000766125	0.00086382	0.000812651	0.000776032	0.000896756	0.000898565	0.000789343	0.000889728	0.00101932	10.3501	10.177	10.2651	10.3316	10.123	10.1201	10.3071	10.1343	9.93818	0.0725024	0.137536	0.446827	0.307491	0.349861	0.512168
HNRNPUL1	2.99022e-05	5.06864e-05	7.4419e-05	3.23393e-05	5.53755e-05	8.21696e-05	3.44359e-05	6.03582e-05	9.59637e-05	15.0294	14.268	13.714	14.9164	14.1404	13.571	14.8257	14.0161	13.3472	0.127874	0.274144	0.826123	0.657216	0.0829555	0.182292
HNRPD	0.00112249	0.00113687	0.00100596	0.00110713	0.00113433	0.000953072	0.0013673	0.00134733	0.00114471	9.79908	9.78072	9.95721	9.81896	9.78395	10.0351	9.51445	9.53568	9.7708	-0.0336792	0.23869	0.744618	0.0743029	0.128067	1.12899
HPCAL1	0.000534722	0.000421229	0.00035168	0.000521057	0.000404961	0.000348275	0.000578072	0.000429168	0.000356351	10.8689	11.2131	11.4734	10.9063	11.2699	11.4875	10.7565	11.1862	11.4544	-0.0360696	0.0528103	0.889501	0.853538	0.0508537	0.0687773
HPDL	0.000485698	0.000275299	0.000217993	0.000448254	0.000259766	0.000239075	0.000393376	0.00019213	0.000224954	11.0077	11.8267	12.1634	11.1234	11.9105	12.0303	11.3118	12.3456	12.1181	-0.0221158	-0.25924	0.962807	0.606847	0.0164607	0.216921
HPRT1	0.000891426	0.000797211	0.000786256	0.000838507	0.000780721	0.000767165	0.000880617	0.000797081	0.000690357	10.1316	10.2928	10.3127	10.2199	10.3229	10.3482	10.1492	10.293	10.5004	-0.0513029	-0.0684972	0.501228	0.589522	0.299965	0.2295
HRAS	4.69834e-05	4.91648e-05	4.74601e-05	5.37972e-05	6.01491e-05	5.39698e-05	4.91794e-05	5.67287e-05	4.48008e-05	14.3775	14.312	14.3629	14.1821	14.0211	14.1775	14.3116	14.1056	14.4461	0.223911	0.0630556	0.0166522	0.566259	1.77853	0.246985
HRSP12	0.000268927	0.00023226	0.000168271	0.000279948	0.000241107	0.000157035	0.00030339	0.00026097	0.000194188	11.8605	12.072	12.5369	11.8026	12.018	12.6366	11.6865	11.9038	12.3303	0.00405603	0.182921	0.990494	0.542423	0.00414814	0.265662
HS2ST1	5.54546e-05	1.61997e-05	3.51485e-05	5.90098e-05	1.68262e-05	3.59848e-05	7.20943e-05	2.87259e-05	3.37193e-05	14.1383	15.9137	14.7962	14.0487	15.8589	14.7623	13.7598	15.0873	14.8561	0.0594379	0.381692	0.939734	0.594279	0.026995	0.22601
HSBP1	4.15932e-05	3.79033e-05	0.000131119	4.10729e-05	3.67308e-05	0.00013917	3.75869e-05	3.35874e-05	0.000145129	14.5533	14.6873	12.8968	14.5715	14.7326	12.8109	14.6994	14.8617	12.7504	0.00749222	-0.0580205	0.993333	0.951137	0.00290509	0.0217568
HSD17B10	0.000731601	0.000621269	0.000760209	0.000735391	0.000625401	0.000750418	0.000675416	0.000583661	0.000641601	10.4167	10.6525	10.3613	10.4092	10.6429	10.38	10.5319	10.7426	10.606	-0.000560635	-0.150028	0.996555	0.238992	0.00149894	0.621616
HSD17B11	0.000211181	0.000266017	0.000322616	0.000217497	0.000264117	0.000322701	0.000216683	0.000278283	0.000325032	12.2092	11.8762	11.5979	12.1667	11.8865	11.5975	12.1721	11.8112	11.5871	0.0108494	0.0376322	0.966294	0.88559	0.0148909	0.0527671
HSD17B12	0.00039604	0.000426133	0.000476425	0.000414735	0.000435272	0.000471289	0.000400001	0.000440814	0.00043438	11.3021	11.1964	11.0355	11.2355	11.1658	11.0511	11.2877	11.1475	11.1688	0.0271738	-0.0233555	0.787604	0.805832	0.103692	0.0937553
HSD17B4	0.000779998	0.000818446	0.000912693	0.000873072	0.000893011	0.000922422	0.000886725	0.00093593	0.000930364	10.3242	10.2548	10.0976	10.1616	10.129	10.0823	10.1392	10.0613	10.0699	0.10124	0.135398	0.226447	0.130953	0.645034	0.882884
HSDL1	0.00013967	0.00013227	0.000171521	0.000160435	0.000147842	0.000188148	0.00016717	0.00015108	0.000169	12.8057	12.8842	12.5093	12.6057	12.7237	12.3758	12.5464	12.6924	12.5307	0.16467	0.143252	0.342851	0.316447	0.464894	0.4997
HSDL2	0.000154957	0.000142637	0.000109936	0.000164483	0.000159665	0.000109869	0.000176327	0.000162204	0.000119434	12.6558	12.7754	13.151	12.5698	12.6127	13.1519	12.4695	12.5899	13.0315	0.0826286	0.163798	0.747433	0.510161	0.126428	0.292293
HSP90AA1	0.00260559	0.00321957	0.00224657	0.00231005	0.00282421	0.00212272	0.00248825	0.00306338	0.00231401	8.58418	8.27892	8.79806	8.75786	8.46794	8.87987	8.65065	8.35066	8.75539	-0.148172	-0.0318513	0.487453	0.87717	0.312067	0.0569162
HSP90AB1	0.00600974	0.00570359	0.00515213	0.00533343	0.00500015	0.00479674	0.00558973	0.00537564	0.00531827	7.37848	7.45391	7.60061	7.55072	7.64381	7.70373	7.48301	7.53935	7.55483	-0.155085	-0.0480577	0.120982	0.523163	0.917278	0.281363
HSP90AB2P	9.24161e-05	9.24011e-05	6.56259e-05	8.70246e-05	9.27025e-05	6.32357e-05	9.47981e-05	9.65793e-05	6.69606e-05	13.4015	13.4017	13.8954	13.4882	13.397	13.9489	13.3648	13.3379	13.8663	-0.0451831	0.0431884	0.858203	0.864794	0.0664101	0.0630871
HSP90AB4P	8.1101e-05	4.81652e-05	9.97737e-05	8.09262e-05	4.66441e-05	0.000114025	9.84587e-05	5.9423e-05	0.000133144	13.5899	14.3417	13.291	13.593	14.3879	13.0984	13.3101	14.0386	12.8747	0.0477378	0.333028	0.926875	0.510436	0.0329787	0.292059
HSP90B1	0.00347106	0.00359439	0.00339308	0.00351014	0.00364986	0.0034494	0.0039767	0.00413837	0.00380257	8.17041	8.12004	8.20319	8.15426	8.09794	8.17944	7.97421	7.91672	8.03881	0.0206653	0.187963	0.577583	0.0117281	0.238386	1.93077
HSPA13	5.77794e-05	5.70254e-05	6.42041e-05	6.915e-05	5.90488e-05	6.57661e-05	6.04684e-05	5.58249e-05	7.33681e-05	14.0791	14.098	13.927	13.8199	14.0477	13.8923	14.0135	14.1287	13.7345	0.114719	0.0758058	0.254504	0.588204	0.594306	0.230472
HSPA1A	0.0018451	0.00184093	0.00176691	0.00179101	0.00182282	0.00165362	0.00193416	0.00192102	0.00179145	9.08209	9.08535	9.14456	9.12501	9.09961	9.24016	9.01408	9.02391	9.12466	-0.0509299	0.0497805	0.346435	0.288946	0.460378	0.539183
HSPA4	0.00280025	0.00267364	0.00242478	0.00266015	0.00264828	0.00238072	0.00286245	0.00274327	0.00256208	8.48023	8.54698	8.68793	8.55428	8.56073	8.71439	8.44853	8.50989	8.60847	-0.0380849	0.0494153	0.660945	0.555616	0.179835	0.255225
HSPA4L	0.000264295	0.000206427	0.000186908	0.000273204	0.000236818	0.000193159	0.000256013	0.000223598	0.000186948	11.8856	12.2421	12.3854	11.8377	12.0439	12.3379	11.9315	12.1268	12.3851	0.0978139	0.023217	0.662237	0.912455	0.178987	0.0397887
HSPA5	0.00445803	0.00466162	0.00469175	0.00424195	0.00441924	0.00455032	0.00445639	0.00464454	0.00474777	7.80938	7.74495	7.73566	7.88106	7.82198	7.77982	7.80991	7.75025	7.71853	-0.0642891	0.00376572	0.160823	0.920458	0.793651	0.0359963
HSPA8	4.41932e-05	2.59367e-05	6.46969e-05	5.07458e-05	2.54516e-05	7.01502e-05	4.74398e-05	2.45417e-05	6.9052e-05	14.4658	15.2346	13.9159	14.2664	15.2619	13.7992	14.3635	15.3144	13.822	0.0963247	0.0388327	0.875398	0.949841	0.0577944	0.0223492
HSPA8	0.00446698	0.00458796	0.0047204	0.00407524	0.00426549	0.00435662	0.00438199	0.00443421	0.00459848	7.80649	7.76793	7.72687	7.9389	7.87307	7.84258	7.8342	7.81711	7.76463	-0.117751	-0.0382135	0.0322405	0.286356	1.4916	0.543094
HSPA9	0.00255412	0.00257957	0.00291164	0.00250212	0.00249139	0.00270916	0.00227535	0.00226939	0.00261988	8.61296	8.59865	8.42395	8.64263	8.64883	8.52794	8.7797	8.78348	8.57629	-0.0612807	-0.167967	0.44477	0.140362	0.351865	0.852749
HSPB1	5.25525e-05	3.62954e-05	9.40195e-05	5.77456e-05	4.072e-05	9.44931e-05	5.63711e-05	3.86512e-05	0.000111433	14.2159	14.7499	13.3767	14.0799	14.5839	13.3694	14.1147	14.6591	13.1315	0.10305	0.145688	0.856046	0.819978	0.0675029	0.0861979
HSPB11	0.000126659	9.51791e-05	0.000149752	0.000128523	9.11566e-05	0.00016432	0.000148926	0.000108639	0.000155586	12.9468	13.359	12.7051	12.9257	13.4213	12.5712	12.7131	13.1682	12.65	0.0309019	0.159872	0.925817	0.559021	0.0334748	0.252572
HSPB8	0.000148844	0.000218707	0.000124508	0.000144434	0.000223807	0.000117017	0.000136201	0.000214007	0.000110119	12.7139	12.1587	12.9715	12.7573	12.1255	13.061	12.842	12.1901	13.1487	-0.0332176	-0.112193	0.931916	0.777224	0.0306231	0.109454
HSPBP1	0.000166395	0.000131395	9.78441e-05	0.000167637	0.000144936	0.000106616	0.000186265	0.000174789	0.000128206	12.5531	12.8938	13.3192	12.5424	12.7523	13.1953	12.3904	12.4821	12.9292	0.092033	0.321455	0.769512	0.310618	0.113785	0.507773
HSPD1	0.0066452	0.00648733	0.00635508	0.00649479	0.00631634	0.00601217	0.007118	0.00679507	0.00638479	7.23347	7.26816	7.29787	7.2665	7.30669	7.3779	7.13431	7.2013	7.29115	-0.0505293	0.0575839	0.249226	0.305937	0.603407	0.514368
HSPE1-MOB4	0.000116062	2.14687e-05	4.5092e-05	0.000119544	2.72798e-05	4.73594e-05	0.000112268	2.02806e-05	5.01708e-05	13.0728	15.5074	14.4368	13.0302	15.1618	14.366	13.1208	15.5895	14.2828	0.153007	0.00796438	0.878554	0.994041	0.0562317	0.00259565
HSPE1	0.00165209	0.00159703	0.00176099	0.00159306	0.00155883	0.00169108	0.00164187	0.00157129	0.00172913	9.24149	9.29039	9.1494	9.29398	9.32532	9.20784	9.25045	9.31384	9.17574	-0.0486197	-0.01958	0.420724	0.750414	0.376003	0.124699
HSPH1	0.00105291	0.00101013	0.000944949	0.00104663	0.000973589	0.000985683	0.00114175	0.00105041	0.00106278	9.89141	9.95124	10.0475	9.90003	10.0044	9.98659	9.77454	9.89483	9.87795	-0.000297734	0.114268	0.995993	0.124819	0.00174367	0.90372
HTATIP2	0.000259082	0.000220748	0.000308768	0.000261474	0.000218055	0.000310539	0.000260599	0.000227228	0.0003219	11.9143	12.1453	11.6612	11.901	12.163	11.6529	11.9059	12.1036	11.6011	0.00126703	0.0367497	0.99532	0.864648	0.00203718	0.0631608
HTRA2	6.21023e-05	5.71327e-05	6.88926e-05	6.83621e-05	6.16908e-05	7.1869e-05	6.8219e-05	6.54546e-05	7.51408e-05	13.975	14.0953	13.8253	13.8364	13.9846	13.7643	13.8395	13.8991	13.7	0.103436	0.152317	0.365858	0.194654	0.436687	0.710737
HUWE1	0.000124166	0.000132472	9.24371e-05	0.000125022	0.000130082	9.7178e-05	0.000115585	0.000121565	9.20086e-05	12.9754	12.882	13.4012	12.9655	12.9083	13.329	13.0788	13.006	13.4079	0.0185965	-0.0779981	0.93276	0.719083	0.0302299	0.143221
HYOU1	0.00149889	0.00123075	0.00111771	0.00154381	0.00128465	0.00117853	0.00160656	0.00138019	0.00132607	9.38189	9.66624	9.80524	9.33929	9.60441	9.7288	9.28181	9.50092	9.55863	0.060292	0.170672	0.739964	0.319961	0.130789	0.494903
HYPK	8.91851e-05	7.52026e-05	0.000106529	0.000103508	7.07485e-05	0.000116583	0.000106365	7.89467e-05	0.00010767	13.4528	13.6989	13.1965	13.238	13.7869	13.0664	13.1987	13.6288	13.1811	0.0856326	0.113204	0.759533	0.611981	0.119453	0.213262
HZGJ	0.000127952	0.000178112	9.7436e-05	0.000119037	0.0001888	9.97354e-05	0.000127359	0.000187815	0.00010605	12.9321	12.4549	13.3252	13.0363	12.3709	13.2915	12.9388	12.3784	13.203	0.00450881	0.0640127	0.990918	0.863726	0.00396241	0.0636239
IAH1	3.47732e-05	8.22276e-05	8.16058e-05	4.05833e-05	0.000100509	8.33834e-05	3.83308e-05	9.64124e-05	7.92325e-05	14.8117	13.57	13.581	14.5888	13.2804	13.5499	14.6711	13.3404	13.6235	0.18121	0.109182	0.767823	0.859271	0.114739	0.0658696
IARS	0.000189227	0.000164925	0.000311741	0.000193243	0.000181661	0.000347171	0.000178618	0.000150617	0.000403871	12.3676	12.5659	11.6474	12.3373	12.4265	11.4921	12.4508	12.6968	11.2738	0.108347	0.0531297	0.803735	0.923579	0.0948873	0.0345259
IARS2	0.001483	0.00141341	0.00154959	0.00147103	0.00146377	0.00154497	0.00138859	0.00135971	0.0013316	9.39726	9.46661	9.3339	9.40896	9.41609	9.3382	9.49217	9.52249	9.55262	0.0115032	-0.12317	0.813588	0.043029	0.0895955	1.36624
IDE	0.000213779	0.000305668	0.000272736	0.000218467	0.000314949	0.000295312	0.000237269	0.000343964	0.000286457	12.1916	11.6757	11.8402	12.1603	11.6326	11.7255	12.0412	11.5055	11.7694	0.0630636	0.130504	0.791099	0.5799	0.101769	0.236647
IDH1	0.00155903	0.00150049	0.00164553	0.00149155	0.00147722	0.0015208	0.00135279	0.0013377	0.00137209	9.32513	9.38035	9.24723	9.38897	9.4029	9.36096	9.52984	9.54603	9.5094	-0.0667064	-0.210854	0.175175	0.00622868	0.756528	2.2056
IDH3A	0.00035666	0.000511831	0.000523744	0.000347497	0.000498927	0.000510618	0.000393043	0.000539267	0.000530266	11.4532	10.932	10.8989	11.4907	10.9689	10.9355	11.313	10.8567	10.881	-0.0370009	0.0777746	0.891242	0.755082	0.0500042	0.122006
IDH3B	0.000383331	0.000356851	0.000163535	0.000390386	0.000380131	0.000165399	0.000393302	0.000384078	0.000173066	11.3491	11.4524	12.5781	11.3228	11.3612	12.5618	11.3121	11.3463	12.4964	0.0446115	0.0749487	0.940961	0.898832	0.0264284	0.0463215
IDH3G	0.000195107	0.000252675	0.000131788	0.000196342	0.000264661	0.000138238	0.000227313	0.000264461	0.000139545	12.3234	11.9504	12.8895	12.3143	11.8836	12.8206	12.103	11.8847	12.807	0.0483021	0.122899	0.906092	0.76832	0.0428279	0.114458
IDI1	0.000267764	0.000305647	0.000248794	0.000270733	0.00031861	0.00025005	0.000295202	0.000341377	0.00022631	11.8668	11.6758	11.9728	11.8508	11.6159	11.9655	11.726	11.5163	12.1094	0.0277004	0.0545322	0.84706	0.792738	0.0720857	0.10087
IFI35	0.000117526	0.000158047	0.000172686	0.000122818	0.000171731	0.00019123	0.000121314	0.000169411	0.000180631	13.0547	12.6274	12.4996	12.9912	12.5076	12.3524	13.009	12.5272	12.4347	0.110166	0.0702817	0.688335	0.788201	0.1622	0.103363
IFITM3	4.31908e-05	7.72587e-05	5.81503e-05	4.29113e-05	8.094e-05	5.97098e-05	4.3757e-05	8.08936e-05	5.52806e-05	14.4989	13.6599	14.0699	14.5083	13.5928	14.0317	14.4801	13.5936	14.1429	0.0319905	0.00403418	0.933192	0.991456	0.0300288	0.0037264
IFRD1	0.000170172	0.000133697	0.000151827	0.000174392	0.000134966	0.000153546	0.000176486	0.000129456	0.000154838	12.5207	12.8687	12.6853	12.4854	12.8551	12.669	12.4682	12.9152	12.6569	0.0217377	0.0114647	0.889308	0.947623	0.050948	0.0233645
IFRD2	6.37356e-05	7.43397e-05	3.24483e-05	7.00603e-05	8.52241e-05	3.76766e-05	6.30778e-05	6.98523e-05	3.46854e-05	13.9375	13.7155	14.9115	13.801	13.5184	14.696	13.9525	13.8053	14.8153	0.183051	-0.00286874	0.738167	0.995554	0.131846	0.00193538
IGF2R	0.00205498	0.00198528	0.00215339	0.0021565	0.00215774	0.00211865	0.00206778	0.00206772	0.00210077	8.92666	8.97644	8.85918	8.8571	8.85626	8.88264	8.9177	8.91774	8.89487	0.0554286	0.0106554	0.189088	0.774877	0.723335	0.110768
IKBIP	5.45014e-05	0.000139297	0.000142129	5.82775e-05	0.000139213	0.000142196	6.46842e-05	0.000155126	0.000154077	14.1633	12.8095	12.7805	14.0667	12.8104	12.7798	13.9162	12.6543	12.6641	0.0321505	0.172951	0.961302	0.793924	0.01714	0.100221
IKBKAP	0.000140471	0.000102154	9.11934e-05	0.000147063	0.000111203	0.000105551	0.000142793	0.000101412	9.128e-05	12.7974	13.257	13.4207	12.7313	13.1345	13.2098	12.7738	13.2675	13.4193	0.133184	0.00483425	0.606298	0.986561	0.217314	0.00587599
IL18	0.000157763	0.000168378	0.000117347	0.00015909	0.000170557	0.000108398	0.000162928	0.00017207	0.000108242	12.63	12.536	13.0569	12.6179	12.5175	13.1714	12.5835	12.5047	13.1735	-0.0279341	-0.0129143	0.919275	0.963467	0.0365546	0.0161631
ILF2	0.000840836	0.000840375	0.00062166	0.00084968	0.000839523	0.000664232	0.000844826	0.00081561	0.000707693	10.2159	10.2167	10.6516	10.2008	10.2181	10.556	10.2091	10.2598	10.4646	0.0363981	0.0502249	0.854036	0.775727	0.068524	0.110291
ILF3	0.00117454	0.00111902	0.000884649	0.00116023	0.00111458	0.000960526	0.00111221	0.00105698	0.00104531	9.73369	9.80355	10.1426	9.75137	9.80928	10.0239	9.81236	9.88584	9.90185	0.0317667	0.0265993	0.843715	0.847004	0.0738045	0.0721146
ILVBL	8.51464e-05	0.000139087	0.000145565	9.06191e-05	0.000140286	0.000137836	9.55754e-05	0.000143202	0.000151664	13.5197	12.8117	12.7461	13.4298	12.7993	12.8248	13.353	12.7697	12.6868	0.00784897	0.0893257	0.98173	0.796719	0.00800781	0.0986946
IMMT	0.00101259	0.00103892	0.00107104	0.00104454	0.00107661	0.00110468	0.00102612	0.00111309	0.00112044	9.94774	9.9107	9.86677	9.90292	9.85928	9.82216	9.92859	9.81121	9.80171	0.0469491	0.0612308	0.228466	0.262889	0.641179	0.580227
IMPA1	0.000252034	0.00016955	0.000237789	0.000251926	0.000171164	0.000232751	0.000229434	0.000166581	0.00020791	11.9541	12.526	12.038	11.9547	12.5123	12.0689	12.0896	12.5515	12.2317	-0.00594975	-0.11825	0.981892	0.626382	0.0079362	0.203161
IMPAD1	0.00045039	0.00042024	0.000339004	0.0004487	0.000410735	0.000329395	0.000471437	0.000437372	0.000347276	11.1165	11.2165	11.5264	11.122	11.2495	11.5679	11.0506	11.1589	11.4916	-0.0266389	0.0527734	0.89019	0.785333	0.0505174	0.104946
IMPDH1	0.000227287	0.000178564	0.000177314	0.000224216	0.000178002	0.000179441	0.000203435	0.000152154	0.000154825	12.1032	12.4513	12.4614	12.1228	12.4558	12.4442	12.2631	12.6822	12.6571	-0.0023243	-0.195507	0.989142	0.337673	0.00474156	0.471504
IMPDH2	0.00135488	0.00142458	0.00107948	0.00125231	0.00126982	0.00101807	0.00118983	0.00126772	0.000936186	9.52762	9.45525	9.85544	9.64119	9.62116	9.93994	9.71503	9.62354	10.0609	-0.121332	-0.187064	0.491948	0.360655	0.308081	0.442908
IPO11	4.81737e-05	7.45691e-05	5.45819e-05	5.3637e-05	7.49448e-05	6.89635e-05	5.22774e-05	6.26526e-05	5.23078e-05	14.3414	13.7111	14.1612	14.1864	13.7038	13.8238	14.2235	13.9623	14.2226	0.166547	-0.0648862	0.521	0.769185	0.283163	0.113969
IPO4	5.73005e-05	0.000245961	6.13607e-05	6.15515e-05	0.000227384	6.78527e-05	5.46833e-05	0.000223202	5.50009e-05	14.0911	11.9893	13.9923	13.9878	12.1026	13.8472	14.1585	12.1294	14.1502	0.0450137	-0.121796	0.963107	0.905312	0.0163257	0.0432016
IPO5	0.00206782	0.00187738	0.00167846	0.00211792	0.00191446	0.00171276	0.00182519	0.00162423	0.00136653	8.91767	9.05706	9.21865	8.88313	9.02885	9.18946	9.09773	9.26603	9.51526	0.030647	-0.228548	0.817029	0.200421	0.0877623	0.698057
IPO7	0.000309851	0.000346496	0.000454154	0.000321479	0.000359568	0.000501791	0.000340084	0.000380115	0.000492406	11.6561	11.4949	11.1045	11.603	11.4414	10.9606	11.5218	11.3613	10.9879	0.0834929	0.128193	0.757991	0.603446	0.120336	0.219362
IPO9	0.000270381	0.000302974	0.000342282	0.000283954	0.000315179	0.000374461	0.000325879	0.000352616	0.000401692	11.8527	11.6885	11.5125	11.7821	11.6315	11.3829	11.5834	11.4696	11.2816	0.0857575	0.239717	0.603425	0.14323	0.219377	0.843965
IQGAP1	0.00141662	0.001191	0.00121916	0.00142184	0.00120271	0.00126356	0.00122391	0.00100723	0.00109872	9.46334	9.71362	9.6799	9.45803	9.6995	9.62829	9.67428	9.95539	9.82996	0.023679	-0.200929	0.834497	0.14989	0.0785752	0.824226
IQGAP2	6.80518e-05	8.22718e-05	6.28258e-05	7.04343e-05	8.50233e-05	6.20808e-05	6.14234e-05	6.82601e-05	5.74403e-05	13.843	13.5692	13.9583	13.7934	13.5218	13.9755	13.9909	13.8386	14.0876	0.0266315	-0.182165	0.886526	0.252175	0.0523084	0.598299
IRF2BP2	8.74376e-05	5.95151e-05	6.03926e-05	7.88874e-05	5.83229e-05	5.66351e-05	0.000129476	8.75962e-05	7.85202e-05	13.4814	14.0364	14.0153	13.6298	14.0656	14.1079	12.915	13.4788	13.6366	-0.0901092	0.500887	0.723466	0.153103	0.140582	0.815017
ISCA1	3.95168e-05	2.15213e-05	5.62641e-05	4.03073e-05	2.29351e-05	5.90159e-05	4.66033e-05	2.50447e-05	5.96683e-05	14.6272	15.5039	14.1174	14.5986	15.4121	14.0485	14.3892	15.2851	14.0327	0.0630843	0.180485	0.91668	0.759341	0.0377823	0.119563
ISOC1	0.000199835	0.000177289	0.000187917	0.00021299	0.00019577	0.000193719	0.000211919	0.000189863	0.000186125	12.2889	12.4616	12.3776	12.1969	12.3186	12.3338	12.2042	12.3628	12.3914	0.0929661	0.0565775	0.231955	0.501437	0.634596	0.299784
ISOC2	3.05555e-05	2.38805e-05	3.31168e-05	3.13422e-05	2.58888e-05	3.59259e-05	2.89436e-05	2.25806e-05	3.6445e-05	14.9982	15.3538	14.8821	14.9615	15.2373	14.7646	15.0764	15.4346	14.7439	0.090208	-0.00692871	0.671259	0.978772	0.17311	0.00931859
ITGA2	1.71477e-05	5.84586e-06	1.63114e-05	2.12413e-05	6.01972e-06	1.66546e-05	2.2011e-05	6.02087e-06	1.80296e-05	15.8316	17.3842	15.9038	15.5228	17.3419	15.8737	15.4714	17.3416	15.7593	0.127062	0.182419	0.874121	0.82452	0.0584285	0.083799
ITGA2	0.000542911	0.000548893	0.000817426	0.000601315	0.000621447	0.000813286	0.00065691	0.000637199	0.000867524	10.847	10.8312	10.2566	10.6996	10.6521	10.2639	10.572	10.616	10.1708	0.106397	0.192005	0.678273	0.46915	0.168595	0.328689
ITGA3	4.3052e-06	7.65621e-06	0.000169791	5.29626e-06	7.31228e-06	0.000167446	5.22885e-06	8.71685e-06	0.000184024	17.8255	16.9949	12.524	17.5266	17.0612	12.544	17.5451	16.8078	12.4078	0.0708395	0.194574	0.976784	0.9366	0.0102014	0.0284459
ITGA5	0.000106973	0.000189761	0.000135029	0.000118358	0.000207585	0.00014388	0.000104081	0.000186515	0.000131963	13.1905	12.3635	12.8544	13.0446	12.234	12.7628	13.23	12.3884	12.8876	0.122343	-0.032521	0.735531	0.928934	0.133399	0.032015
ITGA6	0.0003397	0.000520481	0.000340263	0.000392323	0.000601177	0.000360485	0.000369221	0.000575283	0.000372289	11.5235	10.9079	11.5211	11.3157	10.6999	11.4378	11.4032	10.7634	11.3913	0.166339	0.131475	0.616407	0.678147	0.210132	0.168676
ITGAV	0.000518522	0.000423755	0.000627802	0.000548633	0.00047326	0.000627061	0.000554568	0.000449679	0.000649407	10.9133	11.2045	10.6374	10.8319	11.0451	10.6391	10.8163	11.1188	10.5886	0.079712	0.0771463	0.712426	0.748395	0.14726	0.125869
ITGB1	0.000647336	0.000888928	0.000702493	0.000658048	0.000892488	0.000660996	0.00070077	0.000975562	0.000754433	10.5932	10.1356	10.4752	10.5695	10.1299	10.5631	10.4788	10.0015	10.3723	-0.0194652	0.117168	0.927127	0.58826	0.0328607	0.230431
ITGB5	8.35891e-05	0.000103932	9.63247e-05	8.97866e-05	0.000109184	9.91984e-05	8.87206e-05	0.000110864	9.86861e-05	13.5463	13.2321	13.3417	13.4431	13.1609	13.2993	13.4604	13.1389	13.3068	0.0722404	0.0713488	0.588396	0.614294	0.230331	0.211624
ITPA	0.000186155	0.000379854	0.000313803	0.000188075	0.000400945	0.000318263	0.000188238	0.000373093	0.000295141	12.3912	11.3623	11.6379	12.3764	11.2843	11.6175	12.3752	11.3882	11.7263	0.0377094	-0.03277	0.936694	0.941888	0.0284025	0.0260006
ITPRIP	3.83286e-05	3.97406e-05	4.26761e-05	3.7681e-05	4.277e-05	4.46254e-05	3.04456e-05	3.87555e-05	5.04928e-05	14.6712	14.619	14.5162	14.6958	14.513	14.4518	15.0034	14.6552	14.2736	0.0486118	-0.0419183	0.603277	0.855334	0.219483	0.0678642
IVD	0.000212967	0.000218475	0.000193301	0.000220613	0.000231087	0.000193302	0.000239834	0.000247336	0.000201152	12.1971	12.1602	12.3369	12.1462	12.0793	12.3369	12.0257	11.9812	12.2794	0.043954	0.135949	0.664627	0.274034	0.177422	0.562196
JAGN1	3.1493e-05	3.92207e-05	4.2344e-05	3.2987e-05	3.89754e-05	4.41473e-05	3.41339e-05	4.69773e-05	4.1802e-05	14.9546	14.638	14.5275	14.8877	14.6471	14.4673	14.8384	14.3777	14.5461	0.0393254	0.119311	0.834765	0.555617	0.0784359	0.255224
JUP	0.000267115	0.000319263	0.000320337	0.000267217	0.000332918	0.000330473	0.000240005	0.00031504	0.00034539	11.8703	11.613	11.6081	11.8697	11.5525	11.5632	12.0247	11.6322	11.4995	0.0353053	-0.0216583	0.807045	0.909965	0.0931022	0.0409754
KARS	0.000700723	0.000581219	0.000668501	0.000714492	0.000637366	0.000708	0.000794636	0.000694143	0.00072581	10.4789	10.7486	10.5468	10.4508	10.6156	10.464	10.2974	10.4925	10.4281	0.0813111	0.185421	0.44792	0.135183	0.3488	0.869078
KCNAB2	7.54781e-05	9.93251e-05	5.80201e-05	8.38552e-05	0.000113443	6.59745e-05	8.60778e-05	0.000120233	6.03514e-05	13.6936	13.2975	14.0731	13.5417	13.1057	13.8877	13.504	13.0219	14.0163	0.176312	0.174007	0.609152	0.657652	0.215274	0.182004
KCT2	1.47186e-05	3.09645e-05	4.35552e-05	1.34325e-05	3.16518e-05	4.68444e-05	1.62136e-05	2.7061e-05	4.59392e-05	16.052	14.979	14.4868	16.1839	14.9474	14.3818	15.9124	15.1734	14.4099	0.00159668	0.00734924	0.998301	0.991303	0.000738579	0.00379346
KDELC2	7.4827e-05	2.45224e-05	8.23916e-05	7.72271e-05	2.83822e-05	8.57127e-05	7.88307e-05	2.6405e-05	8.8112e-05	13.7061	15.3155	13.5671	13.6605	15.1047	13.5101	13.6309	15.2088	13.4703	0.104482	0.0929167	0.896904	0.911928	0.0472539	0.0400396
KDELR1	0.000118085	3.58387e-05	9.02969e-05	9.97934e-05	3.27437e-05	9.08103e-05	0.000122688	4.17765e-05	9.73363e-05	13.0479	14.7681	13.435	13.2907	14.8984	13.4268	12.9927	14.5469	13.3267	-0.121643	0.128213	0.876145	0.864206	0.0574242	0.0633827
KDELR2	0.000242748	0.00012462	0.000218731	0.000222814	0.000102191	0.000240879	0.000298252	0.000143258	0.000199509	12.0083	12.9702	12.1586	12.1319	13.2564	12.0194	11.7112	12.7691	12.2913	-0.0902447	0.121815	0.864261	0.789861	0.063355	0.102449
KDSR	3.55295e-05	4.79463e-05	9.89359e-05	3.11575e-05	4.77988e-05	0.00010229	3.60349e-05	5.25222e-05	0.000100062	14.7806	14.3482	13.3031	14.9701	14.3527	13.255	14.7602	14.2167	13.2868	-0.0485937	0.0560712	0.945356	0.931664	0.0244045	0.0307406
KHDRBS1	0.000314751	0.000399026	0.000157234	0.000327266	0.00041222	0.000158082	0.000346099	0.000436468	0.000151452	11.6335	11.2912	12.6348	11.5772	11.2443	12.627	11.4965	11.1618	12.6888	0.0369808	0.0707732	0.952199	0.913817	0.0212721	0.0391408
KHSRP	0.00140905	0.00174818	0.00130881	0.0014357	0.00175724	0.00129929	0.00147723	0.00188504	0.00135017	9.47106	9.15993	9.57753	9.44403	9.15247	9.58806	9.40289	9.05119	9.53264	0.00798574	0.0739337	0.966591	0.718039	0.0147572	0.143852
KIAA1143	8.80798e-05	8.58264e-05	4.67135e-05	8.54109e-05	8.63349e-05	4.00624e-05	0.000101453	0.000109268	4.82811e-05	13.4708	13.5082	14.3858	13.5152	13.4997	14.6074	13.2669	13.1598	14.3382	-0.0858199	0.199977	0.864875	0.698652	0.0630466	0.155739
KIAA2013	2.2291e-05	7.46722e-05	7.66829e-05	2.96729e-05	8.56676e-05	8.55533e-05	3.26845e-05	8.89693e-05	8.76989e-05	15.4532	13.7091	13.6707	15.0405	13.5109	13.5128	14.901	13.4563	13.4771	0.25626	0.332845	0.758379	0.68317	0.120113	0.165471
KIDINS220	3.30682e-05	5.28899e-05	2.25048e-05	3.5117e-05	5.87287e-05	2.31616e-05	3.61904e-05	5.87798e-05	2.435e-05	14.8842	14.2066	15.4394	14.7975	14.0556	15.3979	14.754	14.0543	15.3257	0.0930994	0.13206	0.868369	0.809214	0.0612956	0.0919365
KIF5B-RET(NM_020630)_K23	0.000937788	0.000562467	0.000887992	0.000937573	0.000562687	0.000877527	0.000914484	0.000547054	0.00085949	10.0585	10.7959	10.1372	10.0588	10.7954	10.1543	10.0948	10.836	10.1842	-0.00562302	-0.0411506	0.987177	0.906924	0.00560485	0.0424291
KNS2	0.000209353	0.000261324	0.000306858	0.000219625	0.000256147	0.000307327	0.000203658	0.000269481	0.000298208	12.2218	11.9019	11.6701	12.1527	11.9307	11.6679	12.2616	11.8575	11.7114	0.0141461	-0.0122341	0.950143	0.960034	0.0222109	0.0177135
KPNA2	6.8911e-05	2.74394e-05	5.41304e-05	7.77523e-05	2.7102e-05	5.84691e-05	7.23756e-05	2.6226e-05	6.32299e-05	13.8249	15.1534	14.1732	13.6508	15.1712	14.062	13.7541	15.2186	13.949	0.0891803	0.076562	0.889694	0.905781	0.0507592	0.042977
KPNA3	7.83712e-05	0.000108495	6.36615e-05	7.78169e-05	0.000111508	6.62737e-05	8.71438e-05	0.000121895	6.77347e-05	13.6393	13.1701	13.9392	13.6496	13.1306	13.8812	13.4862	13.0021	13.8497	0.0290996	0.136853	0.930879	0.701513	0.0311068	0.153964
KPNA4	0.000253153	0.000297039	0.000248989	0.000257602	0.000307669	0.000250491	0.000266088	0.000298047	0.000253043	11.9477	11.7171	11.9716	11.9226	11.6663	11.963	11.8758	11.7122	11.9483	0.0281794	0.03336	0.830492	0.770944	0.0806645	0.112977
KPNB1	0.0013967	0.00131125	0.00145621	0.00135251	0.00126666	0.00146413	0.00122599	0.00117615	0.00127956	9.48376	9.57484	9.42356	9.53015	9.62476	9.41574	9.67184	9.73171	9.61014	-0.0294932	-0.177174	0.713244	0.0345414	0.146762	1.46166
KRAS	0.000593233	0.000538454	0.000588124	0.000586247	0.000549739	0.000594891	0.000590508	0.000556441	0.000577623	10.7191	10.8589	10.7316	10.7362	10.829	10.7151	10.7258	10.8115	10.7576	0.0097802	0.00492442	0.871482	0.927988	0.0597417	0.0324578
KRT1	0.000166818	0.000173833	6.26261e-05	0.000113548	0.000119493	8.79808e-05	8.03223e-05	8.22841e-05	0.000172734	12.5494	12.49	13.9629	13.1044	13.0308	13.4725	13.6038	13.569	12.4992	-0.201776	-0.223235	0.707386	0.729839	0.150344	0.136773
KRT18	0.000439851	0.000456102	0.00040104	0.000426443	0.000417492	0.000402855	0.000500677	0.000504676	0.000430022	11.1507	11.0984	11.284	11.1954	11.226	11.2775	10.9638	10.9524	11.1833	-0.0552526	0.144511	0.410798	0.19622	0.386372	0.707257
KTN1	0.000346032	0.000467761	0.000384131	0.000379792	0.000497045	0.000419332	0.000452042	0.000581054	0.000478713	11.4968	11.0619	11.3461	11.3625	10.9743	11.2196	11.1113	10.749	11.0286	0.116134	0.338671	0.533382	0.114212	0.272961	0.942286
KYNU	0.00191804	0.00208921	0.00217516	0.00180334	0.00195176	0.00214585	0.00183189	0.00204892	0.00197789	9.02615	8.90283	8.84466	9.11511	9.00101	8.86424	9.09245	8.93092	8.98183	-0.068904	-0.0771848	0.487136	0.342095	0.31235	0.465854
L1CAM	3.67937e-05	5.04402e-05	7.32968e-05	4.203e-05	6.0716e-05	7.57333e-05	3.93228e-05	5.37216e-05	7.08897e-05	14.7302	14.2751	13.7359	14.5382	14.0076	13.6887	14.6343	14.1841	13.7841	0.16888	0.0462202	0.679279	0.908579	0.167952	0.0416372
L3HYPDH	4.24815e-05	6.12682e-05	7.42714e-05	4.62521e-05	7.60409e-05	8.0674e-05	4.77618e-05	6.61395e-05	6.7237e-05	14.5228	13.9945	13.7168	14.4001	13.6829	13.5975	14.3538	13.8841	13.8604	0.18454	0.0452821	0.623353	0.881792	0.205266	0.0546339
LACTB2	0.00015915	6.87015e-05	0.000113683	0.000150646	7.41206e-05	0.000110073	0.000160852	7.51018e-05	0.000122313	12.6173	13.8293	13.1027	12.6966	13.7198	13.1493	12.602	13.7008	12.9971	-0.00541726	0.0831361	0.991169	0.870034	0.00385232	0.0604638
LAMB1	0.000353102	0.000351568	0.00053082	0.000363389	0.000360175	0.000540948	0.000369836	0.000370242	0.000597106	11.4676	11.4739	10.8795	11.4262	11.439	10.8522	11.4008	11.3992	10.7097	0.0345297	0.103742	0.906543	0.749281	0.0426114	0.125356
LAMC1	0.000187215	0.000161711	5.46079e-05	0.000186411	0.000170957	5.48182e-05	0.000197251	0.000170576	6.40983e-05	12.383	12.5943	14.1605	12.3892	12.5141	14.155	12.3077	12.5173	13.9294	0.0265145	0.127834	0.975109	0.874155	0.010947	0.0584114
LAMP1	0.000283941	0.000325535	0.000359733	0.000294348	0.000322605	0.000351781	0.000364047	0.000410395	0.000395349	11.7821	11.5849	11.4408	11.7302	11.5979	11.473	11.4236	11.2507	11.3046	0.00221316	0.276312	0.986582	0.0680853	0.005867	1.16695
LAMP2	0.000196067	0.000143414	0.000219903	0.000203775	0.00015586	0.000220175	0.000224762	0.000173465	0.000206714	12.3164	12.7675	12.1508	12.2607	12.6475	12.1491	12.1193	12.4931	12.2401	0.0591602	0.127426	0.816116	0.584735	0.0882479	0.233041
LAMTOR1	6.27467e-05	0.000109326	0.000188167	6.9357e-05	0.000127128	0.000207236	6.91998e-05	0.000120661	0.000194126	13.9601	13.1591	12.3757	13.8156	12.9414	12.2364	13.8189	13.0168	12.3307	0.167137	0.10951	0.808725	0.869996	0.0921989	0.0604825
LAMTOR2	7.90984e-05	0.000133051	7.7727e-05	8.79104e-05	0.000143863	7.7739e-05	9.12856e-05	0.000151267	7.8234e-05	13.626	12.8757	13.6512	13.4736	12.763	13.651	13.4193	12.6906	13.6418	0.0884414	0.133747	0.823722	0.744992	0.0842192	0.127849
LAMTOR3	0.000149607	0.000158213	0.000231907	0.000156889	0.000166813	0.000231667	0.000169594	0.000166939	0.000232584	12.7065	12.6258	12.0742	12.638	12.5495	12.0757	12.5256	12.5484	12.07	0.0478118	0.0875247	0.865342	0.746354	0.062812	0.127055
LAMTOR4	8.40769e-05	7.61938e-05	6.55564e-05	8.81886e-05	8.18102e-05	7.2764e-05	9.75778e-05	8.64559e-05	7.62824e-05	13.5379	13.68	13.8969	13.469	13.5774	13.7464	13.3231	13.4977	13.6783	0.107326	0.205249	0.461607	0.233341	0.335728	0.632008
LAMTOR5	0.000120219	0.000177716	7.14952e-05	0.00010424	0.00016079	6.99786e-05	0.00010038	0.000157588	7.80941e-05	13.022	12.4581	13.7718	13.2278	12.6025	13.8027	13.2822	12.6316	13.6444	-0.127029	-0.102085	0.817197	0.842703	0.087673	0.0743256
LANCL1	9.29017e-05	8.92169e-05	0.000102339	9.2137e-05	8.62847e-05	0.00010063	8.59224e-05	8.18635e-05	9.00863e-05	13.3939	13.4523	13.2544	13.4059	13.5005	13.2786	13.5066	13.5764	13.4383	-0.0281442	-0.14025	0.762715	0.119365	0.117638	0.923124
LAP3	0.000459675	0.000525385	0.000480614	0.000468864	0.000553002	0.000487398	0.000441086	0.000520981	0.00045048	11.0871	10.8943	11.0228	11.0585	10.8204	11.0026	11.1467	10.9065	11.1162	0.0408958	-0.0550375	0.678156	0.591166	0.16867	0.228291
LARP1	0.000204867	0.000246024	0.000158988	0.000207501	0.000277087	0.000174586	0.000162888	0.000197914	0.000168333	12.253	11.9889	12.6188	12.2346	11.8174	12.4838	12.5838	12.3028	12.5364	0.108331	-0.187443	0.705419	0.406427	0.151553	0.391018
LARS	6.51609e-05	6.09462e-05	5.7128e-05	5.1438e-05	4.61546e-05	5.03973e-05	6.04166e-05	5.58075e-05	6.03123e-05	13.9056	14.0021	14.0954	14.2468	14.4032	14.2763	14.0147	14.1292	14.0172	-0.307695	-0.0526284	0.0134217	0.473256	1.87219	0.324904
LASP1	0.000682353	0.000598876	0.000683739	0.000624885	0.000577853	0.000645328	0.000656318	0.000610256	0.000691983	10.5172	10.7055	10.5143	10.6441	10.757	10.5977	10.5733	10.6783	10.497	-0.087298	-0.00389126	0.331046	0.964528	0.480112	0.0156852
LBR	0.000134242	0.000225273	0.000215208	0.000134078	0.000228744	0.000200407	0.000130771	0.000223553	0.000194035	12.8629	12.116	12.182	12.8646	12.094	12.2848	12.9007	12.1271	12.3314	-0.0275013	-0.066088	0.938091	0.852142	0.0277551	0.0694881
LCLAT1	8.39852e-05	2.53032e-05	2.09654e-05	7.61721e-05	2.77379e-05	2.27626e-05	0.000105528	2.69672e-05	2.60752e-05	13.5395	15.2703	15.5416	13.6804	15.1378	15.423	13.2101	15.1784	15.227	0.0367756	0.245325	0.966674	0.801565	0.0147197	0.0960611
LDHA	0.00216374	0.00150563	0.00220207	0.00228779	0.00163666	0.00215815	0.00207351	0.00148514	0.00196185	8.85225	9.37542	8.82692	8.77183	9.25503	8.85599	8.91371	9.39519	8.99357	0.0572505	-0.0826224	0.817797	0.740475	0.0873544	0.13049
LDHB	0.00317213	0.00280728	0.00243324	0.00297887	0.00275099	0.00238954	0.00311547	0.00270225	0.00228528	8.30033	8.47661	8.6829	8.39102	8.50583	8.70905	8.32633	8.53163	8.77341	-0.0486843	-0.0571735	0.753043	0.753598	0.12318	0.12286
LDLR	8.02843e-05	8.78763e-05	7.13432e-05	7.44895e-05	7.96305e-05	6.72177e-05	8.29095e-05	8.58058e-05	6.30185e-05	13.6045	13.4742	13.7749	13.7126	13.6163	13.8608	13.5581	13.5086	13.9539	-0.112057	-0.0556606	0.375236	0.75372	0.425696	0.12279
LEPRE1	0.000114359	0.000119779	8.27194e-05	0.000141436	0.000140116	8.92656e-05	0.000137696	0.000144349	0.000100296	13.0941	13.0273	13.5614	12.7876	12.8011	13.4515	12.8262	12.7581	13.2834	0.214233	0.271689	0.481119	0.31275	0.317748	0.504803
LEPREL1	9.08454e-05	6.40041e-05	4.75079e-05	9.94328e-05	6.67217e-05	5.13683e-05	9.54126e-05	6.45195e-05	4.72012e-05	13.4262	13.9315	14.3615	13.2959	13.8715	14.2488	13.3555	13.9199	14.3708	0.101003	0.0243307	0.807005	0.954318	0.0931237	0.020307
LETM1	0.00112746	0.00183958	0.00114254	0.0010006	0.00145812	0.00102148	0.00111498	0.00177973	0.00117977	9.79271	9.08641	9.77354	9.96491	9.42167	9.93512	9.80876	9.13412	9.72728	-0.223017	-0.0058356	0.487079	0.986103	0.3124	0.0060779
LGALS1	0.000957724	0.000895557	0.00104373	0.000933722	0.000869101	0.000975017	0.000890093	0.000845473	0.000947212	10.0281	10.1249	9.90403	10.0647	10.1682	10.0023	10.1338	10.208	10.044	-0.0593768	-0.109558	0.500033	0.240636	0.301001	0.618639
LGALS3	0.000932373	0.000852961	0.000948204	0.000891724	0.000808396	0.000938581	0.00069359	0.000621729	0.000677705	10.0668	10.1952	10.0425	10.1311	10.2727	10.0572	10.4936	10.6514	10.5271	-0.0521483	-0.455853	0.545201	0.0024999	0.263443	2.60208
LGALS3BP	0.00010434	5.74905e-05	8.38567e-05	0.000114492	6.1172e-05	9.29337e-05	0.000115907	5.68678e-05	9.68939e-05	13.2264	14.0863	13.5417	13.0925	13.9968	13.3934	13.0747	14.102	13.3332	0.123926	0.114814	0.751773	0.787216	0.123913	0.103906
LIMA1	7.87203e-05	0.000143033	0.000198247	7.27022e-05	0.000140334	0.000195401	7.98374e-05	0.000153242	0.000218403	13.6329	12.7714	12.3004	13.7476	12.7988	12.3213	13.6126	12.6719	12.1607	-0.0543616	0.0864961	0.928934	0.888102	0.0320151	0.0515372
LIMCH1	3.34151e-05	5.03771e-05	5.34836e-05	3.55755e-05	5.55658e-05	5.12138e-05	3.42298e-05	5.433e-05	5.3225e-05	14.8691	14.2769	14.1905	14.7788	14.1354	14.2531	14.8344	14.1679	14.1975	0.0564176	0.0455811	0.85565	0.888267	0.0677037	0.0514566
LIMS1	0.000124102	6.02096e-05	8.34009e-05	0.000132716	6.38182e-05	9.14257e-05	0.000129735	6.64385e-05	9.20476e-05	12.9762	14.0196	13.5496	12.8794	13.9357	13.417	12.9121	13.8776	13.4073	0.104443	0.116129	0.819617	0.791421	0.0863889	0.101592
LIPA	0.000165028	9.80013e-05	3.61882e-05	0.000190466	9.77815e-05	3.77943e-05	0.000179629	9.65098e-05	3.11521e-05	12.565	13.3168	14.7541	12.3582	13.3201	14.6915	12.4427	13.339	14.9703	0.0887433	-0.0386703	0.928808	0.970406	0.0320742	0.0130465
LLPH	5.69716e-05	1.9273e-05	0.000151284	4.47742e-05	1.40131e-05	0.000161858	3.51318e-05	1.36579e-05	0.00016486	14.0994	15.6631	12.6905	14.447	16.1229	12.593	14.7969	16.1599	12.5665	-0.236638	-0.356778	0.867701	0.805218	0.0616297	0.0940866
LMAN1	0.000483885	0.000420598	0.000444061	0.00050087	0.000422826	0.00047428	0.000477655	0.000403338	0.000447455	11.013	11.2153	11.137	10.9633	11.2076	11.042	11.0317	11.2757	11.126	0.0507911	-0.0227211	0.614065	0.817591	0.211786	0.0874638
LMAN2	0.000565465	0.000741208	0.000562294	0.000573939	0.000782352	0.000575815	0.000593247	0.000814706	0.00057668	10.7883	10.3978	10.7964	10.7668	10.3199	10.7621	10.7191	10.2614	10.7599	0.0445608	0.0806814	0.833082	0.716521	0.0793121	0.144771
LMAN2L	4.29603e-05	3.46012e-05	4.09983e-05	4.39797e-05	3.81533e-05	4.43189e-05	4.13844e-05	3.57796e-05	4.38023e-05	14.5066	14.8188	14.5741	14.4728	14.6778	14.4617	14.5606	14.7705	14.4786	0.0957257	0.0299478	0.462856	0.827344	0.334555	0.0823137
LMNA	0.00267025	0.0029464	0.00235944	0.00265035	0.00300913	0.00227921	0.00332112	0.0036767	0.00277831	8.54881	8.40683	8.72734	8.5596	8.37644	8.77725	8.23412	8.08737	8.49158	-0.0101031	0.289971	0.948984	0.12569	0.0227412	0.9007
LMNB1	0.000646463	0.000638274	0.000731752	0.000658159	0.000681944	0.000769274	0.000976815	0.000863203	0.00105165	10.5951	10.6135	10.4164	10.5693	10.5181	10.3442	9.99963	10.178	9.89313	0.064496	0.518091	0.524893	0.00764498	0.279929	2.11662
LMNB2	3.14751e-05	9.30619e-05	1.50987e-05	3.23326e-05	9.75932e-05	1.49753e-05	4.08588e-05	0.000124085	1.8726e-05	14.9554	13.3914	16.0152	14.9166	13.3229	16.0271	14.579	12.9764	15.7046	0.0318423	0.367374	0.978172	0.754914	0.00958469	0.122102
LNPEP	0.000426985	0.000428027	0.00048782	0.00043884	0.000425294	0.000505297	0.000483318	0.000465045	0.00052646	11.1935	11.19	11.0014	11.154	11.1993	10.9506	11.0147	11.0703	10.8914	0.0270164	0.136143	0.799204	0.174721	0.0973421	0.757655
LONP1	0.0011629	0.00128602	0.000861185	0.00119586	0.00129605	0.000845554	0.00124083	0.00136538	0.000834088	9.74805	9.60287	10.1814	9.70773	9.59166	10.2078	9.65448	9.51649	10.2275	0.00836793	0.0446123	0.975563	0.880513	0.0107445	0.055264
LPCAT1	5.24876e-05	3.10003e-05	8.59449e-05	5.31785e-05	3.66053e-05	8.63183e-05	4.81837e-05	3.20803e-05	7.86113e-05	14.2177	14.9774	13.5062	14.1988	14.7376	13.5	14.3411	14.928	13.6349	0.0882968	-0.0675664	0.881447	0.910704	0.054804	0.0406228
LPP	0.000108963	8.45784e-05	9.90813e-05	0.000105607	8.54187e-05	9.84457e-05	0.000105773	8.43248e-05	9.63735e-05	13.1639	13.5294	13.301	13.209	13.5151	13.3103	13.2067	13.5337	13.341	-0.0133842	-0.0290586	0.928191	0.848581	0.0323628	0.0713066
LRPAP1	0.000518365	0.000680954	0.000786951	0.000536325	0.000707882	0.000786535	0.000552496	0.000717574	0.000762922	10.9137	10.5202	10.3114	10.8646	10.4642	10.3122	10.8217	10.4446	10.3562	0.0347764	0.0409421	0.892464	0.865677	0.0494093	0.0626442
LRRC47	0.000169351	0.000228283	0.000358518	0.000180148	0.000241525	0.00036355	0.00017968	0.000233673	0.000363084	12.5277	12.0969	11.4457	12.4385	12.0155	11.4256	12.4423	12.0632	11.4274	0.0635419	0.0457825	0.889761	0.920692	0.0507267	0.0358857
LRRC59	0.000600437	0.000599865	0.000816883	0.000593503	0.000601575	0.000790826	0.000664794	0.000662994	0.000786113	10.7017	10.7031	10.2576	10.7185	10.699	10.3044	10.5548	10.5587	10.313	-0.0198073	0.0786188	0.926042	0.666132	0.0333692	0.17644
LRRFIP1	0.000221883	0.000401236	0.00032546	0.000220878	0.000359317	0.000307719	0.00022279	0.000440188	0.000354692	12.1379	11.2833	11.5852	12.1445	11.4425	11.6661	12.132	11.1496	11.4611	-0.0822031	0.0878802	0.812667	0.829741	0.0900876	0.0810574
LSM1	8.09802e-05	7.74018e-05	4.5817e-05	7.87005e-05	7.60785e-05	4.84578e-05	8.42235e-05	8.34175e-05	4.67914e-05	13.5921	13.6573	14.4138	13.6333	13.6822	14.3329	13.5354	13.5493	14.3834	0.00492402	0.0649986	0.989357	0.874094	0.00464696	0.058442
LSM12	4.96303e-05	7.11723e-05	7.22744e-05	5.09283e-05	7.78064e-05	7.40782e-05	6.54504e-05	7.88112e-05	7.99188e-05	14.2984	13.7783	13.7562	14.2612	13.6498	13.7206	13.8992	13.6312	13.6111	0.0671273	0.230438	0.810465	0.313503	0.0912659	0.503758
LSM2	0.000434951	0.000330964	0.000538981	0.000486581	0.000396824	0.00051893	0.000540429	0.000429307	0.000553294	11.1669	11.561	10.8575	11.005	11.2992	10.9122	10.8536	11.1857	10.8197	0.122985	0.242133	0.627888	0.360518	0.202118	0.443072
LSM3	0.000121414	0.000105449	0.000174473	0.00013134	0.000110015	0.00016441	0.00014397	0.000112189	0.000183786	13.0078	13.2112	12.4847	12.8944	13.15	12.5704	12.7619	13.1218	12.4097	0.0296052	0.136744	0.919088	0.670614	0.0366428	0.173527
LSM4	0.000207407	0.000277487	0.000241501	0.000210266	0.00026943	0.00022619	0.000242795	0.000321551	0.000271953	12.2353	11.8153	12.0157	12.2155	11.8578	12.1102	12.008	11.6027	11.8444	-0.0390844	0.203745	0.820299	0.29445	0.0860278	0.530988
LSM5	0.000116226	6.87647e-05	0.000102077	0.000123844	7.23258e-05	0.000103717	0.000133895	7.83175e-05	0.000103588	13.0708	13.828	13.2581	12.9792	13.7551	13.2351	12.8666	13.6403	13.2369	0.0624813	0.137681	0.855787	0.688274	0.0676344	0.162239
LSM6	0.000134202	0.000176392	0.000234099	0.00012499	0.000168645	0.000231802	0.000150322	0.000203181	0.000246483	12.8633	12.4689	12.0606	12.9659	12.5337	12.0748	12.6997	12.2649	11.9862	-0.0605363	0.147332	0.869703	0.660503	0.060629	0.180125
LSM7	0.000241406	0.000106662	0.000207444	0.000244069	0.000102398	0.000201584	0.000261124	0.000109407	0.000213882	12.0163	13.1947	12.235	12.0004	13.2535	12.2763	11.903	13.158	12.1909	-0.0281193	0.0646799	0.959844	0.907794	0.0177995	0.0420125
LSM8	9.55263e-05	4.17904e-05	4.79637e-05	9.84579e-05	4.63471e-05	4.83794e-05	9.63786e-05	4.86008e-05	4.78355e-05	13.3537	14.5465	14.3477	13.3101	14.3972	14.3352	13.3409	14.3287	14.3516	0.0684545	0.0755868	0.899756	0.886499	0.0458751	0.0523215
LTA4H	0.00128816	0.00128726	0.0011627	0.00121877	0.00125865	0.00118606	0.00136893	0.00134841	0.0012456	9.60047	9.60148	9.7483	9.68036	9.63391	9.71961	9.51273	9.53452	9.64894	-0.0278771	0.0846859	0.638931	0.261179	0.194546	0.583062
LUC7L	3.42295e-05	5.3677e-05	3.81309e-05	3.82396e-05	5.55219e-05	3.81572e-05	4.38828e-05	5.87138e-05	4.027e-05	14.8344	14.1853	14.6787	14.6746	14.1366	14.6777	14.476	14.0559	14.5999	0.069858	0.188852	0.80563	0.501119	0.0938644	0.300059
LUC7L2	0.000222944	0.000280181	0.000273452	0.000220397	0.00027374	0.00027322	0.000254073	0.000342935	0.000348968	12.131	11.8014	11.8364	12.1476	11.8349	11.8376	11.9425	11.5098	11.4846	-0.0171182	0.277314	0.913087	0.201633	0.0394876	0.695438
LUC7L3	0.000257337	0.000316022	0.000213292	0.000255598	0.000312732	0.000200616	0.000309985	0.000386373	0.000237304	11.9241	11.6277	12.1949	11.9338	11.6428	12.2833	11.6555	11.3377	12.041	-0.0377566	0.237473	0.886001	0.414514	0.052566	0.382461
LYPLA1	0.000249796	0.000214898	0.000206702	0.000247074	0.000212365	0.000188746	0.00030004	0.000241043	0.000218615	11.967	12.1841	12.2402	11.9828	12.2012	12.3713	11.7026	12.0184	12.1593	-0.0546726	0.170295	0.715938	0.343588	0.145124	0.463961
LYPLA2	7.59928e-05	9.53601e-05	3.19425e-05	7.85002e-05	9.90199e-05	3.13114e-05	7.11208e-05	9.12117e-05	2.68919e-05	13.6838	13.3563	14.9342	13.6369	13.3019	14.963	13.7794	13.4204	15.1825	0.0241245	-0.136022	0.974115	0.859589	0.0113898	0.0657092
LYPLAL1	7.88098e-05	0.000152859	0.000119446	7.34145e-05	0.000145538	0.000120925	7.61176e-05	0.000148893	0.000118091	13.6313	12.6755	13.0314	13.7336	12.7463	13.0136	13.6814	12.7134	13.0478	-0.0517851	-0.0348436	0.90462	0.934432	0.0435339	0.0294521
LYRM7	0.000219538	4.99498e-05	2.58193e-05	0.000210141	5.43317e-05	2.71136e-05	0.000238239	5.00122e-05	2.38719e-05	12.1532	14.2892	15.2412	12.2164	14.1678	15.1706	12.0353	14.2874	15.3543	0.0429224	0.00220048	0.974443	0.998767	0.0112435	0.000535964
LZIC	0.000200741	0.000260924	0.000264813	0.000184583	0.000249913	0.00025998	0.000215927	0.0002681	0.000263464	12.2824	11.9041	11.8827	12.4034	11.9663	11.9093	12.1772	11.8649	11.8901	-0.0699468	0.0456622	0.747779	0.794417	0.126227	0.0999516
M6PR	0.000146014	0.000146425	0.000174395	0.000154919	0.000148494	0.000165229	0.000160608	0.00016195	0.000178117	12.7416	12.7375	12.4854	12.6562	12.7173	12.5632	12.6042	12.5922	12.4549	0.00925681	0.104431	0.927713	0.343756	0.0325863	0.463749
MAGEA1	2.50602e-05	2.51433e-05	2.0139e-05	2.61474e-05	2.52717e-05	2.04625e-05	2.36155e-05	2.63769e-05	2.14217e-05	15.2842	15.2795	15.5996	15.223	15.2721	15.5767	15.3699	15.2104	15.5106	0.0305353	0.0241731	0.851703	0.868427	0.0697116	0.0612668
MAGEB2	2.81077e-05	2.98891e-05	3.17689e-05	3.79725e-05	4.14375e-05	3.38271e-05	2.991e-05	3.18818e-05	3.5879e-05	15.1187	15.03	14.942	14.6847	14.5587	14.8515	15.029	14.9369	14.7665	0.331958	0.119435	0.0284322	0.26519	1.54619	0.576443
MAGOH	0.000206908	0.000288389	0.00021589	0.000191828	0.000278321	0.000235044	0.000309486	0.00037431	0.000266889	12.2387	11.7597	12.1774	12.3479	11.811	12.0548	11.6578	11.3835	11.8715	-0.0126028	0.421016	0.956312	0.11096	0.0194004	0.954835
MAGT1	0.000120065	0.000109757	7.75946e-05	0.000121567	0.000115198	8.10589e-05	0.000131767	0.000123059	8.09206e-05	13.0239	13.1534	13.6537	13.006	13.0836	13.5907	12.8897	12.9884	13.5931	0.0502511	0.119919	0.859093	0.702281	0.06596	0.153489
MALSU1	6.80384e-05	5.66866e-05	4.7e-05	7.06524e-05	5.88772e-05	5.16576e-05	7.27272e-05	5.87486e-05	5.39243e-05	13.8433	14.1066	14.377	13.7889	14.0519	14.2407	13.7471	14.0551	14.1787	0.0818045	0.115323	0.706533	0.595981	0.150868	0.224768
MAN1A2	2.46664e-05	2.64292e-05	2.08664e-05	2.69197e-05	2.84283e-05	2.47818e-05	3.08479e-05	2.90346e-05	2.40768e-05	15.3071	15.2075	15.5485	15.181	15.1023	15.3004	14.9845	15.0719	15.342	0.159805	0.221577	0.241884	0.20804	0.616393	0.681852
MAN1B1	3.65207e-05	1.87997e-05	2.04375e-05	4.01515e-05	2.06236e-05	1.97507e-05	4.4438e-05	2.00636e-05	2.40394e-05	14.7409	15.6989	15.5784	14.6042	15.5653	15.6277	14.4578	15.6051	15.3442	0.0736687	0.203712	0.8773	0.680563	0.0568518	0.167131
MAN2A1	0.000390626	0.000383558	0.00032305	0.000410262	0.000395423	0.000331356	0.000436459	0.000423119	0.000351602	11.3219	11.3483	11.596	11.2512	11.3043	11.5593	11.1619	11.2066	11.4738	0.0504449	0.141289	0.715884	0.340712	0.145157	0.467613
MAN2B1	6.70718e-05	0.00014733	9.79418e-05	6.76833e-05	0.000156531	9.64964e-05	7.56882e-05	0.000170982	0.000101392	13.8639	12.7287	13.3177	13.8508	12.6413	13.3392	13.6896	12.5139	13.2678	0.0263466	0.146369	0.958854	0.773393	0.0182475	0.1116
MANF	0.000512481	0.000379854	0.000490512	0.00053568	0.000372747	0.000460525	0.000593025	0.000381262	0.00044417	10.9302	11.3623	10.9934	10.8663	11.3895	11.0844	10.7196	11.3569	11.1366	-0.018128	0.0242538	0.933104	0.921222	0.0300698	0.0356359
MAP1A	0.0002159	0.000229419	0.000185317	0.00022504	0.000237132	0.000188393	0.000200189	0.000248733	0.000164596	12.1773	12.0897	12.3977	12.1175	12.042	12.374	12.2863	11.9731	12.5688	0.0437571	-0.0544834	0.763698	0.793694	0.117078	0.100347
MAP1B	0.000812062	0.000914414	0.00120251	0.000816028	0.000947274	0.00120584	0.000793044	0.00090054	0.00105982	10.2661	10.0949	9.69973	10.2591	10.0439	9.69574	10.3003	10.1169	9.88197	0.0206513	-0.0794941	0.934101	0.720296	0.029606	0.142489
MAP2K1	0.00021162	0.000278371	0.000215454	0.00020816	0.000274263	0.00020347	0.000189319	0.000241481	0.000226554	12.2062	11.8107	12.1803	12.23	11.8322	12.2629	12.3669	12.0158	12.1079	-0.0425985	-0.0977594	0.832172	0.58633	0.0797871	0.231858
MAP4	0.00179758	0.00234491	0.0021192	0.0017672	0.00226464	0.00201391	0.00192265	0.00250798	0.0021986	9.11973	8.73625	8.88227	9.14432	8.7865	8.95579	9.02269	8.63926	8.8292	-0.049454	0.0823687	0.761529	0.628172	0.118314	0.201922
MAP7	0.000212886	0.000205364	0.000134414	0.000232518	0.000225815	0.000151702	0.000221335	0.00021133	0.000127	12.1976	12.2495	12.861	12.0704	12.1126	12.6865	12.1415	12.2082	12.9429	0.146258	0.005201	0.64199	0.988308	0.192472	0.00510787
MAPK1	0.00056853	0.000424597	0.000419056	0.000540487	0.000415755	0.000404203	0.000563822	0.00042451	0.000434087	10.7805	11.2016	11.2206	10.8535	11.232	11.2726	10.7925	11.2019	11.1697	-0.0517988	0.0128493	0.8047	0.95055	0.0943662	0.0220249
MAPRE1	0.000548124	0.000740598	0.000571627	0.000504876	0.000687529	0.000606685	0.000557455	0.000806398	0.000622476	10.8332	10.399	10.7726	10.9518	10.5063	10.6868	10.8089	10.2762	10.6497	-0.0466568	0.0900328	0.815774	0.687726	0.0884299	0.162584
MARCKS	5.61214e-05	5.24059e-05	6.33055e-05	5.61364e-05	5.70866e-05	6.31744e-05	4.72584e-05	4.92787e-05	4.56498e-05	14.1211	14.2199	13.9473	14.1207	14.0965	13.9503	14.3691	14.3087	14.419	0.0402733	-0.269489	0.695867	0.0348537	0.157474	1.45775
MARS	7.83645e-05	6.08305e-05	5.69174e-05	8.1102e-05	6.31237e-05	6.54719e-05	7.23422e-05	5.87972e-05	6.18963e-05	13.6394	14.0048	14.1008	13.5899	13.9515	13.8988	13.7548	14.0539	13.9798	0.101643	-0.014475	0.602824	0.935037	0.21981	0.0291714
MARS2	3.625e-05	4.74096e-05	4.94245e-05	5.44248e-05	4.87192e-05	7.09201e-05	3.93894e-05	4.6647e-05	4.82388e-05	14.7517	14.3645	14.3044	14.1654	14.3251	13.7834	14.6318	14.3879	14.3394	0.382188	0.0204664	0.147541	0.908273	0.831087	0.0417837
MARVELD1	5.45327e-06	2.35543e-05	2.14405e-05	6.29915e-06	2.2136e-05	2.39268e-05	6.47397e-06	2.62775e-05	2.4926e-05	17.4844	15.3736	15.5093	17.2764	15.4632	15.351	17.2369	15.2158	15.292	0.0922416	0.207558	0.925318	0.837765	0.0337088	0.076878
MAT2A	0.00130013	0.0010579	0.00120664	0.00111171	0.000969448	0.00121259	0.00115381	0.00098022	0.00108421	9.58713	9.88458	9.69479	9.813	10.0105	9.6877	9.75938	9.99461	9.84914	-0.114917	-0.145542	0.420147	0.25896	0.376599	0.586768
MAT2B	0.000489054	0.000321641	0.000489275	0.000473115	0.000325053	0.000485976	0.000445565	0.000319924	0.000496244	10.9977	11.6023	10.9971	11.0455	11.587	11.0068	11.1321	11.61	10.9767	-0.0141132	-0.0405592	0.961557	0.890837	0.0170251	0.0502018
MAVS	5.99274e-05	2.39353e-05	8.30341e-05	6.38751e-05	2.47926e-05	8.37119e-05	6.46102e-05	2.72377e-05	9.12865e-05	14.0264	15.3505	13.5559	13.9344	15.2997	13.5442	13.9179	15.164	13.4192	0.0515139	0.143903	0.948958	0.856602	0.0227529	0.0672207
MBLAC2	2.45276e-05	2.82265e-05	3.9468e-05	2.48899e-05	2.98361e-05	5.59902e-05	2.41219e-05	4.11751e-05	4.40918e-05	15.3152	15.1126	14.629	15.2941	15.0326	14.1245	15.3393	14.5679	14.4691	0.201884	0.226827	0.647244	0.543689	0.188932	0.26465
MBNL1	0.000168176	0.000201432	0.000157321	0.000170479	0.000221485	0.000150795	0.000167881	0.000198683	0.000164492	12.5377	12.2774	12.634	12.5181	12.1405	12.6951	12.5403	12.2972	12.5697	0.0318045	0.0139805	0.87846	0.923687	0.056278	0.0344754
MBOAT7	0.000220046	0.000141179	0.0001549	0.000219714	0.000156669	0.000168083	0.000212652	0.000163372	0.000153638	12.1499	12.7902	12.6564	12.1521	12.64	12.5385	12.1992	12.5795	12.6682	0.0886177	0.0498411	0.736057	0.847073	0.133089	0.0720793
MCAT	1.53854e-05	6.89646e-05	3.73886e-05	1.46916e-05	7.32357e-05	3.97681e-05	1.76812e-05	7.99723e-05	4.2755e-05	15.9881	13.8238	14.707	16.0547	13.7371	14.618	15.7874	13.6101	14.5135	0.0363783	0.202598	0.970432	0.831246	0.0130349	0.0802703
MCCC2	0.000243867	0.000248023	0.000221379	0.000259293	0.000259097	0.00022859	0.00032857	0.000308664	0.00028994	12.0016	11.9772	12.1412	11.9131	11.9142	12.0949	11.5715	11.6617	11.752	0.0659155	0.3783	0.451637	0.00658099	0.34521	2.18171
MCEE	1.02241e-05	3.08803e-05	3.94072e-05	1.18416e-05	3.45406e-05	3.74143e-05	1.14763e-05	3.54111e-05	4.19939e-05	16.5777	14.983	14.6312	16.3658	14.8213	14.7061	16.411	14.7854	14.5395	0.0995403	0.151972	0.907335	0.86502	0.0422321	0.0629739
MCFD2	5.08878e-05	7.99357e-05	5.37158e-05	5.74562e-05	8.48852e-05	4.61358e-05	4.02296e-05	6.20025e-05	3.6767e-05	14.2623	13.6108	14.1843	14.0872	13.5241	14.4038	14.6014	13.9773	14.7312	0.014119	-0.417504	0.967843	0.249796	0.0141949	0.602414
MCM2	0.000343123	0.00036489	0.000549986	0.000320233	0.00039036	0.000538251	0.000349449	0.00037417	0.000586958	11.509	11.4203	10.8283	11.6086	11.3229	10.8594	11.4826	11.384	10.7345	-0.0111257	0.05215	0.972688	0.877448	0.0120264	0.0567787
MCM3	0.000673492	0.000597171	0.000553199	0.000687294	0.000622995	0.000549481	0.000811995	0.000730785	0.000604001	10.5361	10.7096	10.8199	10.5068	10.6485	10.8296	10.2662	10.4183	10.6932	0.0268712	0.229288	0.839956	0.200556	0.0757435	0.697765
MCM4	0.00059415	0.000752888	0.000755933	0.000627512	0.000787959	0.000780308	0.000621488	0.00079576	0.000773493	10.7169	10.3753	10.3695	10.6381	10.3096	10.3237	10.652	10.2954	10.3363	0.0634279	0.0593088	0.707097	0.731081	0.150521	0.136034
MCM5	0.000428372	0.000553796	0.000580114	0.000451192	0.000575217	0.000591802	0.000464589	0.000592839	0.000581006	11.1888	10.8184	10.7514	11.114	10.7636	10.7226	11.0718	10.7201	10.7492	0.052802	0.0725306	0.788612	0.702424	0.103137	0.153401
MCM6	0.000531969	0.000453787	0.000510937	0.000530894	0.000464056	0.000516405	0.000574481	0.000501409	0.000586145	10.8764	11.1057	10.9346	10.8793	11.0734	10.9192	10.7655	10.9617	10.7365	0.014907	0.151	0.877522	0.200811	0.0567421	0.697213
MCM7	0.00034856	0.000311708	0.000510351	0.00037563	0.000316121	0.000525158	0.000364794	0.000310089	0.000560515	11.4863	11.6475	10.9362	11.3784	11.6272	10.895	11.4206	11.655	10.801	0.0564823	0.0644754	0.861764	0.856152	0.0646116	0.0674489
MCMBP	2.84634e-05	2.12561e-05	2.15354e-05	2.65547e-05	2.00063e-05	2.27536e-05	2.6531e-05	2.1514e-05	3.16227e-05	15.1005	15.5218	15.5029	15.2007	15.6092	15.4235	15.202	15.5044	14.9487	-0.0360617	0.156741	0.851925	0.499516	0.0695989	0.301451
MCTS1	0.000639862	0.000606663	0.000569283	0.00056951	0.000563524	0.000542297	0.00058825	0.000552791	0.000512832	10.61	10.6868	10.7786	10.778	10.7932	10.8486	10.7313	10.821	10.9292	-0.114841	-0.135384	0.0972745	0.14605	1.012	0.835498
MCU	1.86282e-05	6.73104e-05	5.8884e-05	2.17232e-05	7.52481e-05	6.18749e-05	1.99697e-05	8.10813e-05	5.94536e-05	15.7122	13.8588	14.0518	15.4904	13.698	13.9803	15.6118	13.5903	14.0379	0.15135	0.127584	0.860825	0.887901	0.065085	0.0516354
MDC1	5.2557e-05	2.73762e-05	4.97545e-05	6.23194e-05	3.48544e-05	4.81195e-05	6.05684e-05	3.47715e-05	5.07368e-05	14.2158	15.1567	14.2948	13.97	14.8083	14.343	14.0111	14.8117	14.2666	0.182003	0.192622	0.66248	0.641299	0.178827	0.19294
MDH1	0.000800964	0.000895641	0.00109761	0.000857136	0.000965766	0.00103806	0.000826023	0.000866366	0.00095736	10.286	10.1248	9.83142	10.1882	10.016	9.9119	10.2415	10.1727	10.0287	0.0420213	-0.0669086	0.800403	0.672802	0.0966914	0.172113
MDH2	0.00218816	0.00175952	0.00201683	0.00207958	0.00168934	0.00189947	0.00246341	0.00202058	0.00206356	8.83607	9.1506	8.95369	8.9095	9.20933	9.04018	8.66513	8.95101	8.92065	-0.0728824	0.134523	0.594818	0.35587	0.225616	0.448709
ME1	0.00130657	0.00124054	0.00120766	0.00131452	0.0012562	0.00125123	0.00134221	0.00124161	0.00118728	9.57999	9.65482	9.69357	9.57125	9.63672	9.64244	9.54118	9.65357	9.71812	0.0259919	0.00517532	0.55507	0.936993	0.255652	0.0282639
ME2	0.000181263	0.000243667	0.000273778	0.000194606	0.000266397	0.00029161	0.000250587	0.000341262	0.000349781	12.4296	12.0028	11.8347	12.3272	11.8741	11.7437	11.9624	11.5168	11.4813	0.10739	0.435546	0.689908	0.137687	0.161209	0.861106
MEA1	2.63109e-05	1.62822e-05	4.41022e-05	3.37037e-05	1.95678e-05	5.30797e-05	2.86604e-05	1.72067e-05	4.80567e-05	15.214	15.9063	14.4688	14.8567	15.6412	14.2015	15.0906	15.8267	14.3449	0.296579	0.108985	0.640382	0.863811	0.193561	0.0635815
MEMO1	0.000282777	0.000193018	0.000235445	0.000248409	0.000196542	0.000239631	0.000268142	0.000198408	0.000230249	11.788	12.339	12.0523	11.975	12.3129	12.0269	11.8647	12.2992	12.0845	-0.0451401	-0.0230436	0.824457	0.91492	0.0838322	0.0386168
MESDC2	0.000160698	9.66818e-05	4.56542e-05	0.000152945	9.34723e-05	4.46941e-05	0.000187153	0.000120709	5.21191e-05	12.6034	13.3364	14.4189	12.6747	13.3851	14.4496	12.3835	13.0162	14.2278	-0.0502369	0.243717	0.948968	0.763177	0.0227483	0.117375
METAP2	0.00030419	0.000228788	0.000364378	0.000374606	0.000248177	0.00036306	0.000329166	0.000241081	0.000330949	11.6827	12.0937	11.4223	11.3823	11.9763	11.4275	11.5689	12.0182	11.5611	0.137511	0.0168401	0.641203	0.948921	0.193004	0.0227698
METTL1	0.000194035	0.000147932	8.456e-05	0.000189215	0.000144982	8.72305e-05	0.000206856	0.000160487	9.54726e-05	12.3314	12.7228	13.5297	12.3677	12.7518	13.4848	12.2391	12.6053	13.3546	-0.00683258	0.128312	0.989357	0.803194	0.00464677	0.0951793
METTL5	3.51066e-05	6.84932e-05	3.67048e-05	3.53262e-05	6.90646e-05	3.80591e-05	3.46599e-05	6.64141e-05	3.62759e-05	14.7979	13.8337	14.7337	14.7889	13.8217	14.6814	14.8164	13.8782	14.7506	0.0244174	-0.0266357	0.958075	0.954001	0.0186003	0.020451
MFAP1	6.92511e-05	0.000105458	0.000126086	5.88718e-05	9.9273e-05	0.000118115	8.00447e-05	0.000124245	0.000153075	13.8178	13.211	12.9533	14.0521	13.2982	13.0475	13.6088	12.9745	12.6735	-0.138555	0.241776	0.744047	0.555593	0.1284	0.255243
MFF	8.87623e-05	2.31271e-05	2.43954e-05	8.78436e-05	2.07616e-05	2.55321e-05	0.000115966	3.29714e-05	2.91768e-05	13.4597	15.4001	15.323	13.4747	15.5557	15.2573	13.074	14.8884	15.0648	-0.0349892	0.385176	0.971108	0.690209	0.0127324	0.16102
MFSD5	2.40511e-05	1.91852e-05	4.82155e-05	2.65458e-05	2.54536e-05	5.91238e-05	2.48277e-05	2.21638e-05	4.87364e-05	15.3435	15.6696	14.3401	15.2012	15.2618	14.0459	15.2977	15.4614	14.3246	0.2815	0.0898531	0.6431	0.874708	0.191721	0.058137
MGAT4B	2.05153e-05	4.72455e-05	2.74125e-05	2.63344e-05	5.81179e-05	3.0897e-05	2.19018e-05	4.93135e-05	2.39158e-05	15.5729	14.3695	15.1548	15.2127	14.0707	14.9822	15.4786	14.3077	15.3517	0.277228	-0.0135724	0.606018	0.980118	0.217514	0.00872151
MGEA5	9.13108e-05	2.84832e-05	5.39133e-05	8.71025e-05	2.53281e-05	6.01561e-05	7.96746e-05	2.56972e-05	3.99903e-05	13.4189	15.0995	14.179	13.4869	15.2689	14.0209	13.6155	15.248	14.61	-0.0264586	-0.258719	0.972353	0.722747	0.0121762	0.141014
MGME1	3.55318e-05	6.98212e-05	8.13432e-05	3.72981e-05	7.28236e-05	8.57544e-05	3.7028e-05	8.07023e-05	8.3038e-05	14.7805	13.806	13.5856	14.7105	13.7452	13.5094	14.721	13.597	13.5559	0.0689753	0.099401	0.900768	0.860258	0.045387	0.0653711
MGST1	0.000224781	0.000271321	0.000272801	0.000244871	0.000288445	0.000289403	0.000261391	0.000319142	0.000258852	12.1192	11.8477	11.8399	11.9957	11.7594	11.7546	11.9015	11.6135	11.9156	0.0990104	0.125389	0.460888	0.404336	0.336404	0.393257
MGST3	0.000125285	0.000192023	0.000254676	0.000123174	0.000199937	0.000262456	0.000105628	0.0001766	0.000215648	12.9625	12.3464	11.939	12.987	12.2882	11.8956	13.2087	12.4672	12.179	0.0257214	-0.202332	0.955817	0.66051	0.0196251	0.18012
MIA3	2.70225e-05	8.47299e-05	5.14302e-05	4.78702e-05	0.000113403	5.53968e-05	2.75426e-05	8.57015e-05	5.07173e-05	15.1755	13.5268	14.247	14.3505	13.1062	14.1398	15.148	13.5103	14.2672	0.450892	0.00793849	0.502689	0.991141	0.2987	0.00386459
MIEN1	1.8713e-05	7.81616e-05	2.43519e-05	1.893e-05	7.49301e-05	2.6074e-05	1.83015e-05	8.16549e-05	2.52058e-05	15.7056	13.6432	15.3256	15.689	13.7041	15.227	15.7377	13.5801	15.2759	0.0180966	0.0269061	0.984445	0.977878	0.00680871	0.00971524
MIF	0.000343168	0.000327934	0.000313152	0.00032228	0.000319593	0.000277904	0.00032291	0.000324499	0.00027665	11.5088	11.5743	11.6408	11.5994	11.6115	11.8131	11.5966	11.5895	11.8196	-0.100016	-0.0939245	0.274778	0.329324	0.561018	0.482377
MINOS1	0.000160296	8.34988e-05	6.39306e-05	0.000126956	7.14576e-05	6.54989e-05	0.000114004	6.65323e-05	9.10946e-05	12.607	13.5479	13.9331	12.9434	13.7726	13.8982	13.0986	13.8756	13.4223	-0.175372	-0.10283	0.740925	0.831835	0.130226	0.0799627
MINPP1	0.000133309	0.000113457	0.000114595	0.000134093	0.000110596	0.00011071	0.000142508	0.000123564	0.000117902	12.8729	13.1056	13.0912	12.8645	13.1424	13.1409	12.7767	12.9825	13.0501	-0.026044	0.0868087	0.837701	0.479611	0.0769108	0.319111
MKI67	0.000410293	0.000344181	0.000241197	0.000433097	0.000377077	0.000243942	0.000384752	0.000333965	0.00022149	11.2511	11.5045	12.0175	11.173	11.3729	12.0012	11.3438	11.548	12.1405	0.0753508	-0.0863891	0.833676	0.805547	0.0790028	0.093909
MKKS	6.74812e-05	8.09607e-05	5.15105e-05	6.70779e-05	6.81567e-05	5.0721e-05	6.83226e-05	8.92718e-05	5.76582e-05	13.8552	13.5924	14.2448	13.8638	13.8408	14.2671	13.8373	13.4514	14.0821	-0.0930993	0.107174	0.711825	0.70538	0.147627	0.151577
MLEC	0.000341602	0.000239079	0.000335878	0.00031153	0.000230376	0.000327408	0.000329484	0.000219354	0.000362271	11.5154	12.0302	11.5398	11.6483	12.0837	11.5766	11.5675	12.1545	11.4306	-0.0744301	-0.0224021	0.763142	0.939692	0.117395	0.0270145
MLPH	0.000103599	6.13461e-05	7.25783e-05	0.000128093	5.95257e-05	7.76262e-05	0.000118823	6.52078e-05	7.57262e-05	13.2367	13.9927	13.7501	12.9305	14.0361	13.6531	13.0389	13.9046	13.6888	0.119909	0.115711	0.775694	0.752514	0.11031	0.123485
MMAB	3.00968e-05	6.58162e-05	3.05772e-05	2.9762e-05	6.87592e-05	3.13972e-05	2.93762e-05	6.69808e-05	2.93739e-05	15.02	13.8912	14.9972	15.0362	13.8281	14.959	15.055	13.8659	15.0551	0.0283816	-0.022526	0.96058	0.968953	0.0174666	0.0136973
MMGT1	2.56307e-05	1.42406e-05	1.56214e-05	2.42445e-05	1.51651e-05	1.66161e-05	2.70811e-05	1.42541e-05	1.62615e-05	15.2518	16.0996	15.9661	15.332	16.0089	15.8771	15.1724	16.0983	15.9082	0.0331964	0.0462421	0.925825	0.910418	0.0334712	0.0407591
MOB1B	0.000101037	4.80073e-05	0.00020816	0.000105938	4.66504e-05	0.000214651	9.88844e-05	4.39563e-05	0.000196257	13.2728	14.3464	12.23	13.2045	14.3878	12.1857	13.3039	14.4736	12.315	0.0237564	-0.0810712	0.979804	0.930492	0.00886062	0.0312873
MOCS2	5.61997e-05	6.20932e-05	4.86453e-05	5.84066e-05	5.89065e-05	4.81146e-05	5.35692e-05	6.00453e-05	4.25988e-05	14.1191	13.9752	14.3273	14.0635	14.0512	14.3432	14.1882	14.0236	14.5188	-0.0120883	-0.10301	0.935238	0.593628	0.0290777	0.226486
MOGS	6.52728e-05	9.34555e-05	3.82308e-05	8.04588e-05	0.000120007	4.07465e-05	7.02214e-05	0.000107846	4.22378e-05	13.9032	13.3854	14.6749	13.6014	13.0246	14.583	13.7977	13.1787	14.5311	0.251494	0.151953	0.691526	0.792894	0.160191	0.100785
MORF4L2	1.96971e-05	7.74271e-05	6.96697e-05	1.63646e-05	8.66068e-05	6.99467e-05	1.94193e-05	8.59518e-05	7.11141e-05	15.6317	13.6568	13.8091	15.8991	13.4952	13.8034	15.6521	13.5061	13.7795	-0.0333448	0.0532684	0.97465	0.956882	0.0111512	0.0191416
MP68	0.000144197	0.000123669	5.44951e-05	0.000146965	0.00013227	5.33789e-05	0.000165119	0.000148417	6.36007e-05	12.7597	12.9812	14.1635	12.7322	12.8842	14.1934	12.5642	12.7181	13.9406	0.0315264	0.227187	0.962864	0.730964	0.0164353	0.136104
MPC2	6.19255e-05	0.000131887	0.000198061	7.35458e-05	0.000134634	0.000187826	7.26791e-05	0.000150617	0.00019369	13.9791	12.8884	12.3018	13.731	12.8587	12.3783	13.7481	12.6968	12.334	0.0671013	0.130134	0.920441	0.850883	0.0360039	0.0701302
MPDU1	1.82458e-05	6.25162e-06	8.49811e-06	1.64623e-05	5.11918e-06	8.11962e-06	2.15302e-05	6.82914e-06	1.22479e-05	15.7421	17.2873	16.8444	15.8905	17.5757	16.9102	15.5033	17.1599	16.3171	-0.167482	0.297861	0.815383	0.67658	0.0886384	0.169681
MPST	5.69358e-05	2.48907e-05	8.50462e-06	6.63657e-05	2.64201e-05	1.00142e-05	5.77776e-05	2.50569e-05	9.39178e-06	14.1003	15.294	16.8433	13.8792	15.208	16.6076	14.0791	15.2844	16.7002	0.180954	0.0579739	0.879318	0.960401	0.0558538	0.0175474
MPV17	5.22617e-05	0.000124287	8.23916e-05	7.98311e-05	0.000159188	8.36923e-05	7.32417e-05	0.000151751	8.61182e-05	14.2239	12.974	13.5671	13.6127	12.617	13.5445	13.737	12.686	13.5033	0.330282	0.279585	0.531766	0.592582	0.274279	0.227252
MPV17L2	6.52437e-05	2.02304e-05	6.46122e-05	7.25976e-05	2.47236e-05	6.6308e-05	6.55725e-05	2.09501e-05	6.31648e-05	13.9038	15.5931	13.9178	13.7497	15.3038	13.8805	13.8965	15.5427	13.9505	0.160275	0.00833452	0.841182	0.99197	0.0751102	0.00350126
MPZL1	0.000114133	0.000182891	0.000128543	0.00010607	0.000333357	0.000121771	0.000105458	0.000161492	0.000136465	13.097	12.4167	12.9255	13.2027	11.5506	13.0035	13.211	12.5963	12.8392	0.227433	-0.0691011	0.705095	0.811607	0.151752	0.0906541
MRI1	0.000102657	0.000179909	0.000142077	8.48545e-05	0.000174216	0.000156716	7.1887e-05	0.000170583	0.000151664	13.2499	12.4404	12.781	13.5246	12.4868	12.6396	13.7639	12.5172	12.6868	-0.0598933	-0.165541	0.888121	0.734659	0.0515281	0.133914
MRPL3	1.57427e-06	3.24061e-06	2.12836e-05	1.88494e-06	4.31905e-06	2.44329e-05	1.02452e-06	2.89411e-06	2.16413e-05	19.2769	18.2353	15.5199	19.0171	17.8209	15.3208	19.8966	18.3984	15.4959	0.291121	-0.252944	0.861219	0.889537	0.0648866	0.050836
MRPL37	5.05365e-06	3.97406e-06	5.31015e-06	5.64747e-06	4.52175e-06	5.58088e-06	5.35099e-06	4.98384e-06	5.74013e-06	17.5942	17.941	17.5228	17.434	17.7547	17.4511	17.5118	17.6143	17.4105	0.139428	0.173818	0.448002	0.287817	0.34872	0.540883
MRPL39	8.39046e-05	7.29696e-05	9.35441e-05	9.36616e-05	6.72112e-05	9.90268e-05	8.70957e-05	6.54929e-05	0.000103471	13.5409	13.7423	13.384	13.3822	13.8609	13.3018	13.487	13.8983	13.2385	0.0407615	0.0144652	0.850668	0.950408	0.0702398	0.0220897
MRPL49	9.08946e-06	9.6444e-06	3.29801e-05	9.00404e-06	9.82584e-06	3.38418e-05	1.06061e-05	1.05733e-05	3.72614e-05	16.7474	16.6619	14.888	16.761	16.635	14.8508	16.5247	16.5292	14.712	0.0168259	0.177126	0.985407	0.846236	0.00638431	0.0725086
MRPL50	4.14477e-05	4.13064e-05	6.16884e-05	4.03362e-05	4.23893e-05	6.35422e-05	4.08551e-05	4.05111e-05	7.30949e-05	14.5583	14.5633	13.9846	14.5976	14.5259	13.9419	14.5791	14.5913	13.7399	0.0136109	0.0653159	0.963927	0.857444	0.015956	0.0667942
MRPS34	1.55044e-05	1.52564e-05	2.75579e-05	1.70354e-05	1.96268e-05	3.13408e-05	1.43145e-05	1.48813e-05	3.0027e-05	15.977	16.0002	15.1472	15.8411	15.6368	14.9616	16.0922	16.0361	15.0234	0.22828	-0.00910927	0.58646	0.984699	0.231762	0.00669655
MRRF	2.84769e-05	2.46866e-05	5.59146e-05	3.04653e-05	2.30731e-05	6.09064e-05	3.34525e-05	2.54045e-05	7.16508e-05	15.0999	15.3059	14.1264	15.0025	15.4034	14.003	14.8675	15.2646	13.7687	0.041076	0.210479	0.944342	0.733561	0.0248708	0.134564
MRS2	2.03453e-05	2.84748e-05	5.98022e-05	2.42155e-05	2.8035e-05	6.04111e-05	2.3607e-05	3.13378e-05	7.00993e-05	15.5849	15.1	14.0294	15.3337	15.1224	14.0148	15.3704	14.9617	13.8002	0.0811318	0.19398	0.901442	0.782665	0.0450624	0.106424
MSH2	6.46732e-05	6.39578e-05	8.15516e-05	7.30361e-05	6.732e-05	8.41214e-05	6.88334e-05	6.87155e-05	8.35617e-05	13.9165	13.9325	13.5819	13.741	13.8586	13.5372	13.8265	13.829	13.5468	0.0980385	0.0761951	0.54369	0.633276	0.264649	0.198407
MSN	0.000943829	0.00109065	0.000805401	0.000905278	0.00102463	0.000798869	0.000916409	0.00104683	0.000802473	10.0492	9.8406	10.278	10.1094	9.93068	10.2898	10.0917	9.89976	10.2833	-0.0539993	-0.0356502	0.757629	0.842288	0.120543	0.0745391
MT-CO1	1.21891e-05	5.41758e-05	1.9375e-05	1.1639e-05	7.50242e-05	1.79012e-05	1.45832e-05	7.16253e-05	1.77122e-05	16.324	14.172	15.6554	16.3907	13.7023	15.7696	16.0653	13.7692	15.7849	0.096316	0.177361	0.930121	0.862838	0.0314603	0.0640706
MT-CO2	0.00017575	8.23391e-05	7.79788e-05	0.000191354	0.000100848	8.41312e-05	0.000214029	0.000104047	8.41113e-05	12.4742	13.5681	13.6466	12.3515	13.2755	13.537	12.1899	13.2305	13.5373	0.174937	0.243693	0.754371	0.683941	0.122415	0.164981
MT-ND5	3.31622e-05	6.45871e-05	4.23701e-05	3.7129e-05	7.94799e-05	4.4596e-05	3.88268e-05	7.36452e-05	4.49537e-05	14.8801	13.9184	14.5266	14.7171	13.6191	14.4527	14.6526	13.729	14.4412	0.178739	0.167417	0.701567	0.694292	0.153931	0.158458
MTAP	0.000405572	0.000507159	0.000475839	0.000396774	0.000510119	0.000476193	0.000414288	0.000556823	0.000453895	11.2678	10.9453	11.0372	11.2994	10.9369	11.0362	11.2371	10.8105	11.1054	-0.00739085	0.0324487	0.961676	0.847726	0.0169714	0.0717445
MTCH1	3.68317e-05	0.000154806	0.000111096	3.75519e-05	0.000165095	0.000110362	3.82235e-05	0.00017197	0.000106466	14.7287	12.6573	13.1359	14.7008	12.5644	13.1455	14.6752	12.5056	13.1973	0.0370725	0.047933	0.9689	0.959868	0.0137208	0.0177884
MTCH2	0.000428977	0.000323641	0.000291555	0.000472782	0.000363417	0.000298525	0.000438569	0.000342761	0.000276673	11.1868	11.5933	11.7439	11.0465	11.4261	11.7099	11.1549	11.5105	11.8195	0.113864	0.0130431	0.677367	0.96152	0.169176	0.0170417
MTDH	0.000206986	0.0002395	0.000252831	0.000204365	0.000241964	0.000251447	0.000207359	0.000253058	0.000256514	12.2382	12.0277	11.9495	12.2566	12.0129	11.9575	12.2356	11.9482	11.9287	-0.00384422	0.0342998	0.977117	0.806979	0.0100536	0.0931379
MTHFD1	0.00113308	0.00103738	0.00124542	0.00107176	0.000946981	0.00110764	0.00106139	0.000952131	0.00111569	9.78554	9.91283	9.64915	9.8658	10.0444	9.81829	9.87983	10.0366	9.80784	-0.126985	-0.125569	0.283651	0.284759	0.547215	0.545523
MTHFD1L	0.000213627	0.000122189	0.000139274	0.000222039	0.000130956	0.000141737	0.000181494	9.71668e-05	0.000121503	12.1926	12.9986	12.8098	12.1369	12.8986	12.7845	12.4278	13.3292	13.0067	0.060327	-0.25423	0.867728	0.517752	0.0616163	0.285878
MTHFD2	0.00102675	0.00102659	0.000907202	0.00100817	0.00101518	0.000924948	0.00109255	0.00106939	0.000937975	9.9277	9.92793	10.1063	9.95404	9.94406	10.0783	9.83808	9.86899	10.0582	-0.00484146	0.0655592	0.950654	0.510882	0.0219773	0.291679
MTPN	0.000495162	0.00028399	0.000300997	0.000488517	0.000292315	0.000305464	0.000430833	0.000255161	0.000317938	10.9798	11.7819	11.698	10.9993	11.7402	11.6767	11.1806	11.9363	11.619	0.0144806	-0.0920693	0.968789	0.797542	0.0137708	0.0982465
MTX1	0.000138455	6.87752e-05	4.95092e-05	0.00013704	6.36299e-05	5.53355e-05	0.000151713	7.05963e-05	5.31437e-05	12.8183	13.8278	14.3019	12.8331	13.9399	14.1414	12.6864	13.79	14.1997	0.0111692	0.0906111	0.985977	0.892421	0.00613318	0.04943
MYCBP	0.000130926	4.25502e-05	0.000215647	0.00011818	4.0515e-05	0.000214486	0.000153416	5.07562e-05	0.000228005	12.899	14.5205	12.179	13.0467	14.5912	12.1868	12.6703	14.2661	12.0986	-0.0754205	0.187836	0.94276	0.852707	0.0255988	0.0692004
MYDGF	0.000406982	0.000342434	0.000311242	0.000362921	0.000311518	0.000287123	0.00041984	0.000363672	0.000313808	11.2627	11.5119	11.6497	11.4281	11.6484	11.766	11.2179	11.4251	11.6378	-0.139395	0.0478427	0.406595	0.787364	0.390837	0.103824
MYH14	6.51632e-05	4.62626e-05	5.77423e-05	5.94393e-05	4.57132e-05	5.45068e-05	6.41068e-05	4.60213e-05	4.97382e-05	13.9056	14.3998	14.08	14.0382	14.417	14.1632	13.9292	14.4073	14.2953	-0.0776889	-0.0821328	0.692465	0.708386	0.159602	0.14973
MYH9	0.00488114	0.0044478	0.00401778	0.00472982	0.00440648	0.00390522	0.00444343	0.00418391	0.0036393	7.67857	7.81269	7.95939	7.724	7.82616	8.00038	7.81411	7.90093	8.10213	-0.0332972	-0.122174	0.785463	0.357872	0.104874	0.446272
MYL12B	0.000284455	0.000269869	0.000313456	0.000278812	0.00027579	0.000294283	0.000247848	0.000262316	0.000263429	11.7795	11.8555	11.6394	11.8084	11.8241	11.7305	11.9783	11.8964	11.8903	-0.0295529	-0.163519	0.692853	0.0777818	0.159359	1.10912
MYL6	0.000531634	0.000531972	0.000414715	0.000500959	0.000501814	0.000401702	0.000502232	0.000502417	0.000389202	10.8773	10.8764	11.2356	10.963	10.9606	11.2816	10.9594	10.9588	11.3272	-0.0719764	-0.0853815	0.676501	0.644415	0.169732	0.190834
MYOF	0.00537675	0.00554827	0.00554935	0.00537616	0.00552395	0.00555121	0.0056619	0.00595134	0.00573622	7.53905	7.49375	7.49346	7.53921	7.50008	7.49298	7.4645	7.39257	7.44568	-0.00200504	0.0745032	0.928123	0.0473648	0.0323947	1.32454
NAA10	0.000286223	0.00025983	0.000265269	0.00029368	0.00027945	0.000285358	0.000316737	0.000299437	0.000276182	11.7706	11.9101	11.8803	11.7335	11.8051	11.7749	11.6244	11.7055	11.8221	0.0824817	0.136331	0.15574	0.128654	0.8076	0.890578
NAA15	0.00121578	0.00113226	0.00116383	0.00115838	0.00105751	0.00113167	0.00118202	0.00119287	0.00109807	9.68391	9.78658	9.7469	9.75367	9.88511	9.78733	9.72454	9.71134	9.83082	-0.0695725	-0.0164355	0.232361	0.750307	0.633838	0.124761
NAA25	0.000135851	0.000248402	0.000259973	0.000126161	0.000256001	0.000271945	0.000135383	0.000255936	0.000232789	12.8457	11.975	11.9094	12.9524	11.9316	11.8444	12.8507	11.9319	12.0687	0.00055732	-0.040401	0.999104	0.927285	0.000389335	0.0327867
NAA50	0.000254585	0.000474601	0.000204182	0.000220682	0.000386909	0.000201712	0.000234597	0.000429342	0.000198153	11.9396	11.041	12.2579	12.1457	11.3357	12.2754	12.0575	11.1856	12.3011	-0.172819	-0.10193	0.730741	0.847638	0.136237	0.0717896
NACA	0.000573744	0.000429564	0.000548836	0.000522503	0.000387871	0.000507872	0.000592433	0.0004437	0.000589072	10.7673	11.1848	10.8313	10.9023	11.3321	10.9432	10.7211	11.1381	10.7293	-0.13139	0.0650086	0.524634	0.748495	0.280143	0.125811
NAE1	5.52935e-05	7.55961e-05	0.000110258	5.44827e-05	7.59614e-05	0.000115649	5.81847e-05	8.36365e-05	0.000121464	14.1425	13.6913	13.1468	14.1638	13.6844	13.078	14.069	13.5455	13.0072	0.0181701	0.119666	0.968031	0.790091	0.0141109	0.102323
NAGK	0.000199642	0.00016612	0.000119103	0.000220181	0.000182014	0.000124135	0.000212363	0.00016145	0.000118221	12.2903	12.5555	13.0355	12.149	12.4237	12.9758	12.2012	12.5966	13.0462	0.110932	0.012418	0.751196	0.971556	0.124247	0.012532
NAMPT	0.00270359	0.00301711	0.00308073	0.0026439	0.0029811	0.00297299	0.00248418	0.00280435	0.00260332	8.53091	8.37262	8.34251	8.56312	8.38994	8.39387	8.65302	8.47812	8.58543	-0.0336311	-0.156843	0.701654	0.113029	0.153877	0.94681
NANS	0.000441372	0.00053233	0.000440718	0.000470667	0.000564528	0.000450202	0.000469623	0.000548445	0.000440625	11.1457	10.8754	11.1479	11.053	10.7907	11.1171	11.0562	10.8324	11.1482	0.0693837	0.0440762	0.633764	0.75217	0.198073	0.123684
NAP1L1	0.000874981	0.000545673	0.000704837	0.000736682	0.000519762	0.00068961	0.00084886	0.000592978	0.000809271	10.1585	10.8397	10.4704	10.4067	10.9099	10.5019	10.2022	10.7197	10.2711	-0.116634	0.091851	0.665299	0.737035	0.176983	0.132512
NAP1L4	0.000212801	0.000409507	0.000384066	0.000224528	0.000434645	0.00039035	0.000245782	0.000488615	0.00040296	12.1982	11.2538	11.3464	12.1208	11.1679	11.3229	11.9903	10.999	11.2771	0.0622506	0.177323	0.889681	0.695459	0.0507656	0.157729
NAPA	0.000223203	0.000246908	0.000260211	0.000215425	0.000244914	0.000264295	0.000250157	0.00026154	0.000283832	12.1294	11.9837	11.908	12.1805	11.9954	11.8856	11.9649	11.9007	11.7827	-0.0134689	0.124296	0.906614	0.213274	0.0425776	0.671061
NARS	0.000684053	0.000917045	0.000697479	0.000672493	0.000913407	0.000674163	0.000571187	0.000765549	0.000614182	10.5136	10.0907	10.4856	10.5382	10.0965	10.5346	10.7737	10.3512	10.669	-0.0264588	-0.234708	0.90132	0.276644	0.0451211	0.558078
NASP	0.000497735	0.000695939	0.000450074	0.000493414	0.000702674	0.000447554	0.000646916	0.000915106	0.000568809	10.9723	10.4888	11.1176	10.9849	10.4749	11.1257	10.5941	10.0938	10.7798	-0.0022622	0.37032	0.993814	0.255751	0.00269508	0.592183
NCAM2	4.56341e-05	1.22524e-05	1.15634e-05	4.61987e-05	1.29036e-05	1.2782e-05	5.2307e-05	1.50012e-05	1.59717e-05	14.4195	16.3166	16.4001	14.4018	16.2419	16.2555	14.2226	16.0246	15.9341	0.0789975	0.318287	0.933753	0.733822	0.029768	0.134409
NCBP1	0.000191133	0.000192055	0.000228065	0.000197314	0.0001938	0.00025103	0.000215195	0.000203578	0.000258537	12.3531	12.3462	12.0983	12.3072	12.3331	11.9599	12.1821	12.2621	11.9173	0.065795	0.145351	0.676932	0.338154	0.169455	0.470886
NCEH1	0.000193984	0.000275951	0.000284305	0.000203355	0.000297398	0.000285946	0.000221317	0.000332293	0.000308031	12.3318	11.8233	11.7803	12.2637	11.7153	11.772	12.1416	11.5553	11.6646	0.0614507	0.191285	0.816762	0.490925	0.0879042	0.308985
NCKAP1	0.000191596	0.00011396	0.000120774	0.0002108	0.000132333	0.000132954	0.000196022	0.000106963	0.000122807	12.3496	13.0992	13.0154	12.2118	12.8835	12.8768	12.3167	13.1906	12.9913	0.16402	-0.0114626	0.640677	0.9758	0.193361	0.0106393
NCL	0.00226056	0.00233502	0.00167674	0.00221697	0.00226025	0.00183011	0.00289939	0.00304652	0.00297057	8.7891	8.74235	9.22012	8.8172	8.7893	9.09386	8.43003	8.35862	8.39505	0.0170725	0.522624	0.929185	0.027135	0.031898	1.56647
NCLN	6.98306e-05	8.07144e-05	0.000177275	7.95685e-05	9.00249e-05	0.000189028	7.76203e-05	8.54859e-05	0.000180735	13.8058	13.5968	12.4617	13.6174	13.4393	12.3691	13.6532	13.514	12.4338	0.146149	0.0877749	0.810694	0.884715	0.091143	0.0531966
NCS1	3.6919e-05	5.30372e-05	4.13369e-05	3.6902e-05	5.49278e-05	4.20141e-05	4.19248e-05	6.5399e-05	4.42577e-05	14.7253	14.2026	14.5622	14.7259	14.1521	14.5388	14.5418	13.9004	14.4637	0.0244367	0.194734	0.920112	0.486495	0.0361594	0.312921
NCSTN	0.000409354	0.000332227	0.000346384	0.000460607	0.000374546	0.000357813	0.000511152	0.0004186	0.000361327	11.2544	11.5555	11.4953	11.0842	11.3826	11.4485	10.934	11.2221	11.4344	0.129998	0.238246	0.420689	0.237673	0.376038	0.62402
NDC1	6.57539e-05	1.17357e-05	3.23918e-05	6.59695e-05	1.07281e-05	3.34715e-05	7.34934e-05	1.23289e-05	2.98693e-05	13.8926	16.3787	14.914	13.8878	16.5083	14.8667	13.732	16.3076	15.031	-0.0258295	0.0382359	0.981573	0.972328	0.00807731	0.0121871
NDFIP1	1.25657e-05	2.81928e-05	6.70064e-05	1.26195e-05	2.63887e-05	6.70558e-05	1.33873e-05	2.86512e-05	7.43341e-05	16.2802	15.1143	13.8653	16.274	15.2097	13.8643	16.1888	15.091	13.7156	-0.0293933	0.0881237	0.977646	0.933948	0.00981816	0.0296775
NDRG1	1.84118e-05	1.98038e-05	3.73234e-05	1.83942e-05	1.88737e-05	3.94249e-05	1.52953e-05	1.58029e-05	3.45975e-05	15.729	15.6239	14.7096	15.7304	15.6933	14.6305	15.9965	15.9495	14.819	0.00274858	-0.234181	0.995746	0.665711	0.00185144	0.176715
NDRG3	0.000187531	0.000218328	0.000144469	0.000203099	0.000233702	0.000150841	0.000182934	0.000211108	0.000142762	12.3806	12.1612	12.757	12.2655	12.063	12.6947	12.4164	12.2097	12.7741	0.0918342	-0.0338235	0.736784	0.894589	0.13266	0.0483766
NDUFA11	5.13219e-05	0.000103566	2.54416e-05	4.9515e-05	0.00010872	2.56547e-05	5.39356e-05	0.000120004	2.65299e-05	14.2501	13.2372	15.2625	14.3018	13.1671	15.2504	14.1784	13.0246	15.202	0.0101307	0.114874	0.990948	0.90004	0.00394927	0.0457381
NDUFA13	7.3489e-05	5.15998e-05	6.4304e-05	7.61899e-05	5.70594e-05	6.44788e-05	8.23247e-05	5.32697e-05	6.0514e-05	13.7321	14.2423	13.9247	13.68	14.0972	13.9208	13.5683	14.1963	14.0124	0.0670296	0.040702	0.744191	0.872761	0.128316	0.0591046
NDUFA2	4.77329e-05	8.03693e-05	9.08591e-05	4.62232e-05	9.00082e-05	0.000102783	5.0486e-05	9.50497e-05	9.1924e-05	14.3547	13.603	13.426	14.401	13.4396	13.2481	14.2738	13.361	13.4092	0.0983149	0.113249	0.839973	0.796583	0.0757348	0.098769
NDUFA4	4.33966e-05	4.87944e-05	9.03989e-05	4.42846e-05	4.6711e-05	8.90032e-05	4.7921e-05	5.39059e-05	7.52806e-05	14.4921	14.3229	13.4333	14.4628	14.3859	13.4558	14.349	14.1792	13.6974	-0.0187263	0.00759088	0.969547	0.985097	0.013431	0.0065209
NDUFA5	7.52387e-05	3.75981e-05	3.28542e-05	7.36593e-05	3.60656e-05	3.64997e-05	8.88538e-05	4.05354e-05	3.88291e-05	13.6982	14.699	14.8936	13.7288	14.759	14.7418	13.4582	14.5905	14.6525	0.0203874	0.196515	0.969619	0.732692	0.0133989	0.135078
NDUFA8	0.000118192	0.000103972	0.000187483	0.000106237	0.000116278	0.000176724	0.000111054	0.000117918	0.00019034	13.0466	13.2315	12.381	13.2004	13.0701	12.4662	13.1364	13.0499	12.3591	-0.0259128	0.0378443	0.943457	0.920604	0.0252777	0.0359272
NDUFA9	2.34134e-05	3.76697e-05	2.42716e-05	2.497e-05	4.18559e-05	2.47794e-05	2.12504e-05	3.60856e-05	2.39064e-05	15.3823	14.6962	15.3304	15.2894	14.5442	15.3005	15.5222	14.7582	15.3522	0.0915866	-0.0745677	0.797255	0.827073	0.098403	0.082456
NDUFAB1	9.75736e-05	0.000210962	0.000175044	0.000127201	0.000243052	0.000167738	0.00012154	0.000258471	0.000161835	13.3231	12.2107	12.48	12.9406	12.0064	12.5415	13.0063	11.9177	12.5932	0.175106	0.165565	0.705146	0.737885	0.151721	0.132012
NDUFAF2	0.000336411	0.000274625	0.000598629	0.000367618	0.000285454	0.000578292	0.000378423	0.000298363	0.000604197	11.5375	11.8302	10.706	11.4095	11.7745	10.7559	11.3677	11.7106	10.6927	0.0446371	0.100912	0.925692	0.833671	0.0335335	0.0790052
NDUFAF3	4.84758e-05	5.56532e-05	7.00908e-05	5.99557e-05	7.03239e-05	7.77929e-05	5.7722e-05	6.92266e-05	7.56547e-05	14.3324	14.1332	13.8004	14.0257	13.7956	13.65	14.0805	13.8183	13.6902	0.264865	0.225641	0.235441	0.3074	0.628118	0.512296
NDUFAF4	6.35499e-05	6.7967e-05	5.55717e-05	6.25887e-05	6.97946e-05	5.57156e-05	6.45288e-05	7.3958e-05	5.13352e-05	13.9418	13.8448	14.1353	13.9637	13.8065	14.1316	13.9197	13.7229	14.2497	0.00667439	0.00984109	0.960569	0.958044	0.0174713	0.0186145
NDUFB11	0.000113086	0.0001226	0.000130627	0.000102186	0.000115985	0.000129948	0.000115947	0.000130051	0.00013477	13.1103	12.9938	12.9023	13.2565	13.0738	12.9098	13.0742	12.9086	12.8572	-0.0779188	0.0554057	0.541356	0.567083	0.266517	0.246353
NDUFB4	2.62438e-05	2.76814e-05	1.99146e-05	2.87315e-05	2.87253e-05	1.95952e-05	3.13313e-05	3.17553e-05	2.09195e-05	15.2177	15.1407	15.6158	15.087	15.0873	15.6391	14.962	14.9426	15.5448	0.0535783	0.17491	0.831285	0.516959	0.0802501	0.286544
NDUFB5	0.00013136	0.000115499	7.91487e-05	0.000136873	0.000117305	7.89355e-05	0.000153286	0.000140233	8.05986e-05	12.8942	13.0798	13.6251	12.8349	13.0575	13.629	12.6715	12.7999	13.5989	0.025936	0.17628	0.939774	0.653239	0.0269764	0.184928
NDUFB6	0.000272843	0.000269953	0.000185981	0.000261185	0.000275288	0.000191573	0.000242022	0.000256976	0.000211485	11.8396	11.855	12.3926	11.9026	11.8268	12.3498	12.0126	11.9261	12.2072	0.00265711	-0.0195367	0.991843	0.926845	0.00355724	0.0329928
NDUFB8	2.42435e-05	3.85978e-05	3.73169e-05	2.80526e-05	4.33222e-05	3.59897e-05	2.64307e-05	4.1269e-05	3.60026e-05	15.332	14.6611	14.7098	15.1215	14.4945	14.7621	15.2074	14.5646	14.7615	0.108294	0.0564769	0.720698	0.853973	0.142246	0.068556
NDUFB9	4.25039e-05	6.5692e-05	3.84847e-05	4.4821e-05	6.81839e-05	4.03738e-05	4.4686e-05	6.24197e-05	4.16101e-05	14.522	13.8939	14.6654	14.4455	13.8402	14.5962	14.4498	13.9676	14.5527	0.0664754	0.0370533	0.85058	0.90696	0.0702847	0.0424117
NDUFS2	0.000107076	0.000199437	0.000332601	0.000130777	0.000228723	0.000324025	0.00012583	0.000234268	0.000319454	13.1891	12.2918	11.5539	12.9006	12.0941	11.5916	12.9562	12.0596	11.6121	0.149483	0.135625	0.8177	0.836566	0.0874061	0.0774996
NDUFS3	0.000234939	0.000281823	0.000273539	0.000277433	0.000334173	0.000275059	0.000250198	0.000315046	0.000268958	12.0554	11.7929	11.836	11.8156	11.5471	11.828	11.9646	11.6321	11.8603	0.164552	0.0757312	0.250266	0.584378	0.601599	0.233306
NDUFS6	3.09627e-05	5.26205e-05	5.06922e-05	3.24951e-05	5.35619e-05	5.35701e-05	3.35983e-05	5.29498e-05	5.30786e-05	14.9791	14.214	14.2679	14.9094	14.1884	14.1882	14.8613	14.205	14.2015	0.0583117	0.0644083	0.87374	0.854762	0.0586178	0.068155
NDUFS7	4.06355e-05	3.63101e-05	6.33967e-05	4.21835e-05	4.06949e-05	6.65998e-05	3.90674e-05	3.48271e-05	6.30054e-05	14.5869	14.7493	13.9452	14.533	14.5848	13.8741	14.6437	14.8094	13.9542	0.096508	-0.0419563	0.787914	0.912579	0.103521	0.0397294
NDUFV1	3.68899e-05	1.93675e-05	0.000111729	4.08904e-05	2.05612e-05	0.000115425	4.32573e-05	2.08667e-05	0.000109241	14.7264	15.656	13.1277	14.5779	15.5697	13.0808	14.4967	15.5484	13.1602	0.0939253	0.101594	0.931967	0.924812	0.0305993	0.0339464
NDUFV2	0.000101778	0.000125895	7.69803e-05	0.000119364	0.000139411	7.86241e-05	0.000128232	0.000164711	9.07368e-05	13.2623	12.9555	13.6652	13.0323	12.8084	13.6347	12.929	12.5678	13.428	0.13585	0.319414	0.693987	0.378862	0.158649	0.421519
NEDD8	0.000119696	0.0001563	0.000200498	0.000100557	0.000132121	0.000191769	8.53598e-05	0.000129613	0.000179021	13.0283	12.6434	12.2841	13.2797	12.8858	12.3483	13.5161	12.9135	12.4476	-0.186012	-0.307106	0.618392	0.460583	0.208736	0.336692
NEK7	4.32915e-05	6.27393e-05	1.1332e-05	4.79436e-05	5.73648e-05	1.3906e-05	4.11401e-05	6.07788e-05	1.33245e-05	14.4956	13.9603	16.4292	14.3483	14.0895	16.1339	14.5691	14.0061	16.1956	0.10445	0.0381107	0.920864	0.971328	0.0358046	0.012634
NENF	0.000369548	0.000337783	0.000408355	0.000392345	0.000361723	0.000404424	0.000423357	0.000397741	0.000415418	11.402	11.5316	11.2579	11.3156	11.4328	11.2718	11.2058	11.2959	11.2331	0.0570645	0.152194	0.570738	0.142169	0.243563	0.847194
NFIC	6.70248e-05	4.53093e-05	9.17946e-05	6.59562e-05	4.36946e-05	7.45612e-05	8.57891e-05	5.20877e-05	0.000186034	13.8649	14.4298	13.4112	13.8881	14.4822	13.7112	13.5088	14.2287	12.3921	-0.125174	0.52544	0.755752	0.437694	0.121621	0.35883
NFS1	3.19294e-05	3.27997e-05	4.09397e-05	2.9802e-05	3.14447e-05	4.17395e-05	3.26093e-05	3.08038e-05	4.57181e-05	14.9348	14.896	14.5761	15.0342	14.9568	14.5482	14.9044	14.9865	14.4169	-0.0441417	0.0330308	0.826607	0.883181	0.0827011	0.0539502
NFU1	7.44735e-05	2.8801e-05	5.4532e-05	7.0481e-05	3.06435e-05	5.43474e-05	7.12578e-05	2.72724e-05	5.37551e-05	13.7129	15.0835	14.1625	13.7924	14.9941	14.1674	13.7766	15.1622	14.1832	0.00169302	-0.054352	0.997637	0.929364	0.00102751	0.0318144
NFYC	3.85524e-05	1.93313e-05	2.30778e-05	4.05254e-05	2.01751e-05	2.44224e-05	4.10254e-05	2.21314e-05	2.41444e-05	14.6628	15.6587	15.4031	14.5908	15.5971	15.3214	14.5731	15.4635	15.3379	0.0717792	0.11668	0.873621	0.789174	0.058677	0.102827
NHEJ1	7.33547e-05	2.93987e-05	2.13982e-05	7.26844e-05	3.4252e-05	2.38638e-05	6.05498e-05	2.47649e-05	1.96237e-05	13.7348	15.0539	15.5122	13.748	14.8335	15.3548	14.0115	15.3013	15.637	0.121509	-0.216373	0.872889	0.780968	0.0590412	0.107367
NHLRC2	0.000141547	0.000115095	0.000188028	0.000148498	0.000115878	0.000207207	0.000135427	0.000107714	0.000182342	12.7864	13.0849	12.3768	12.7173	13.0751	12.2366	12.8502	13.1805	12.4211	0.0730227	-0.0678922	0.829651	0.832479	0.0811044	0.0796269
NHP2	7.66998e-05	5.74463e-05	2.36617e-05	0.000135738	7.81767e-05	2.35794e-05	6.5654e-05	5.13507e-05	2.71996e-05	13.6704	14.0874	15.3671	12.8469	13.6429	15.3721	13.8948	14.2493	15.1661	0.42101	-0.0617138	0.665445	0.927325	0.176888	0.0327681
NHP2L1	0.000316407	0.000329365	0.000448684	0.000337548	0.000361828	0.000422054	0.000356648	0.00039197	0.000439519	11.6259	11.568	11.122	11.5326	11.4324	11.2103	11.4532	11.317	11.1518	0.0468841	0.131333	0.812939	0.509352	0.0899421	0.292982
NIF3L1	0.000351939	0.000399931	0.000572843	0.000368152	0.000416446	0.000582141	0.000373944	0.000447002	0.000581721	11.4724	11.288	10.7696	11.4074	11.2296	10.7463	11.3849	11.1274	10.7474	0.0488608	0.0900722	0.87376	0.764009	0.0586079	0.116902
NIP7	0.000126066	8.43679e-05	8.16362e-05	0.000133751	8.89853e-05	0.000101018	0.00011949	8.33723e-05	0.000100306	12.9535	13.5329	13.5804	12.8682	13.4561	13.2731	13.0308	13.5501	13.2833	0.156522	0.0675673	0.587931	0.801223	0.230674	0.0962465
NIPSNAP1	0.000141941	0.000224137	0.000102014	0.000139482	0.000226359	0.000108133	0.000147568	0.000235571	9.83185e-05	12.7824	12.1233	13.2589	12.8076	12.1091	13.1749	12.7263	12.0515	13.3122	0.0243554	0.0248802	0.959788	0.962013	0.0178246	0.016819
NIPSNAP3A	0.000246619	0.000303984	0.000285846	0.000259204	0.000327814	0.000278419	0.000297871	0.000362559	0.000311362	11.9854	11.6837	11.7725	11.9136	11.5748	11.8105	11.713	11.4295	11.6491	0.0475679	0.216659	0.741282	0.155628	0.130016	0.807913
NIT2	0.000289736	0.000285274	0.000288711	0.000300023	0.000294554	0.000291512	0.000317066	0.000310072	0.000308535	11.753	11.7754	11.7581	11.7026	11.7292	11.7442	11.6229	11.6551	11.6623	0.0368145	0.115368	0.0570893	0.00114027	1.24345	2.94299
NLE1	0.000243934	0.00015292	0.000189597	0.000248142	0.00015442	0.000192794	0.000291271	0.000174146	0.000207888	12.0012	12.6749	12.3648	11.9765	12.6608	12.3407	11.7453	12.4874	12.2319	0.0209617	0.192086	0.943404	0.546605	0.0253022	0.262326
NLN	0.000949244	0.000850098	0.0011655	0.000909663	0.000833101	0.00112181	0.00101116	0.000920495	0.00122739	10.0409	10.2001	9.74483	10.1024	10.2292	9.79995	9.94977	10.0853	9.67019	-0.0485682	0.0935278	0.805269	0.632436	0.0940589	0.198983
NMD3	0.000160665	0.000199372	0.000320923	0.000174899	0.000211298	0.000335206	0.000172877	0.000212804	0.000348285	12.6037	12.2922	11.6055	12.4812	12.2084	11.5427	12.498	12.1982	11.4874	0.0897015	0.105932	0.835861	0.813471	0.0778659	0.0896581
NME1	0.000111943	9.97923e-05	8.4801e-05	0.000147127	0.000139838	9.52214e-05	0.000131722	0.000123052	5.07205e-05	13.1249	13.2907	13.5256	12.7306	12.804	13.3584	12.8902	12.9884	14.2671	0.349421	-0.0681668	0.202884	0.888997	0.692753	0.0510997
NME1-NME2	0.00282509	0.00330438	0.00256586	0.00287515	0.00331391	0.00246592	0.00282729	0.00303331	0.00234064	8.46749	8.2414	8.60634	8.44215	8.23725	8.66366	8.46637	8.36489	8.73888	-0.00927422	-0.0849685	0.957276	0.610945	0.018963	0.213998
NME3	3.23925e-05	3.31343e-05	5.98304e-05	3.55376e-05	3.51975e-05	6.42533e-05	3.70354e-05	3.24106e-05	6.75753e-05	14.914	14.8813	14.0288	14.7803	14.7942	13.9259	14.7207	14.9132	13.8531	0.107908	0.112334	0.804457	0.809479	0.0944969	0.0917944
NMI	0.000118662	6.65423e-05	0.000277185	0.000122244	6.84014e-05	0.000288986	0.000121277	5.65341e-05	0.000273261	13.0409	13.8754	11.8169	12.9979	13.8356	11.7567	13.0094	14.1105	11.8374	0.0476029	-0.0747574	0.958011	0.936934	0.0186296	0.0282911
NMT1	0.000497019	0.000489923	0.00041504	0.000470467	0.000471189	0.000428821	0.000448822	0.000471928	0.000414312	10.9744	10.9952	11.2345	11.0536	11.0514	11.1873	11.1216	11.0491	11.237	-0.0294437	-0.0678933	0.77157	0.533547	0.112625	0.272828
NNMT	2.45411e-05	5.76862e-05	5.02407e-05	2.7169e-05	6.18226e-05	5.21088e-05	2.86101e-05	5.77126e-05	6.65377e-05	15.3144	14.0814	14.2808	15.1677	13.9815	14.2281	15.0931	14.0808	13.8755	0.0997804	0.2091	0.85877	0.716515	0.0661232	0.144775
NNT	0.000415708	0.00015035	0.000278944	0.000386647	0.000165378	0.000292444	0.0003735	0.000171101	0.000292149	11.2321	12.6994	11.8077	11.3367	12.5619	11.7396	11.3866	12.5129	11.741	0.0336891	0.0329272	0.954812	0.954391	0.0200824	0.0202739
NOC2L	2.48118e-05	1.22882e-05	7.89924e-05	2.61207e-05	1.33395e-05	8.15076e-05	2.57079e-05	1.08455e-05	8.9722e-05	15.2986	16.3124	13.6279	15.2244	16.1939	13.5827	15.2474	16.4925	13.4442	0.0792757	0.0182522	0.94563	0.988413	0.0242785	0.00506171
NOL11	0.000307837	0.000202112	0.000339199	0.000310551	0.000217406	0.000365659	0.000313768	0.000217974	0.000343634	11.6655	12.2726	11.5256	11.6529	12.1673	11.4172	11.638	12.1636	11.5068	0.0754202	0.0517543	0.824583	0.873353	0.0837658	0.05881
NOL3	5.92338e-05	6.75545e-05	4.89405e-05	6.13735e-05	6.85583e-05	5.01055e-05	5.45204e-05	6.54129e-05	4.95658e-05	14.0432	13.8536	14.3186	13.992	13.8323	14.2847	14.1628	13.9001	14.3003	0.0354719	-0.0492611	0.860353	0.796696	0.0653232	0.0987072
NOL7	7.03721e-05	4.73907e-05	0.000122174	7.70935e-05	5.59507e-05	0.000128727	7.02621e-05	6.07788e-05	0.000139828	13.7946	14.365	12.9988	13.663	14.1255	12.9234	13.7969	14.0061	12.8041	0.148845	0.183806	0.792267	0.75184	0.101129	0.123875
NOLC1	1.30776e-05	1.82786e-05	1.62732e-05	1.58451e-05	1.83713e-05	1.71636e-05	1.85062e-05	2.77953e-05	1.92897e-05	16.2225	15.7395	15.9071	15.9456	15.7322	15.8303	15.7216	15.1348	15.6618	0.120365	0.450309	0.479332	0.126773	0.319364	0.896974
NOLC1	0.000493417	0.000454924	0.000746577	0.00048776	0.000431151	0.000653542	0.000845418	0.000776674	0.00102296	10.9849	11.1021	10.3874	11.0015	11.1795	10.5794	10.208	10.3304	9.93303	-0.0953588	0.667645	0.753886	0.0561158	0.122694	1.25092
NOMO2	0.000569246	0.000611903	0.000630993	0.000594638	0.000618707	0.000664061	0.00062778	0.000710865	0.000685673	10.7787	10.6744	10.6301	10.7157	10.6585	10.5564	10.6375	10.4581	10.5102	0.0508673	0.159125	0.471917	0.082704	0.326134	1.08247
NONO	0.000186329	5.8345e-05	0.000134152	0.000162142	6.18351e-05	0.000137905	0.000246508	9.78308e-05	0.0002254	12.3899	14.065	12.8638	12.5905	13.9812	12.824	11.9861	13.3194	12.1152	-0.0256573	0.632693	0.97078	0.388646	0.0128792	0.410445
NOP16	0.000237378	0.00036428	7.60252e-05	0.000238616	0.000350406	8.33417e-05	0.000210042	0.000312672	8.7429e-05	12.0405	11.4227	13.6832	12.033	11.4787	13.5506	12.217	11.6431	13.4815	0.0280158	-0.06509	0.977058	0.943693	0.0100796	0.0251693
NOP2	0.000135003	9.41416e-05	5.68719e-05	0.000141198	0.000102252	6.80366e-05	0.000106831	7.43856e-05	6.75298e-05	12.8547	13.3748	14.1019	12.79	13.2556	13.8433	13.1924	13.7146	13.8541	0.147516	-0.143219	0.770698	0.746804	0.113116	0.126793
NOP56	0.000117006	0.000165604	8.77617e-05	0.000116842	0.000171615	9.8887e-05	9.82404e-05	0.000152126	9.62402e-05	13.0611	12.56	13.476	13.0632	12.5085	13.3039	13.3133	12.6824	13.343	0.0738677	-0.0805415	0.84507	0.825076	0.0731074	0.083506
NOP58	0.000270135	0.000324061	0.000194119	0.000256956	0.00031315	0.000186446	0.000264715	0.000316569	0.000219031	11.854	11.5914	12.3308	11.9262	11.6409	12.389	11.8833	11.6252	12.1566	-0.0599183	0.0370678	0.854836	0.895617	0.0681172	0.0478775
NPC1	0.000117096	9.44257e-05	8.74252e-05	0.000120998	9.70598e-05	8.56808e-05	0.000238069	0.000127238	0.000212884	13.06	13.3705	13.4816	13.0127	13.3308	13.5107	12.0363	12.9402	12.1976	0.0193015	0.912637	0.925006	0.0404727	0.0338557	1.39284
NPEPL1	5.5025e-05	3.70404e-05	2.4187e-05	5.47342e-05	3.90841e-05	2.45881e-05	6.1527e-05	4.23745e-05	2.55476e-05	14.1496	14.7205	15.3354	14.1572	14.6431	15.3117	13.9884	14.5264	15.2565	0.0311901	0.144728	0.951185	0.78754	0.0217349	0.103727
NPEPPS	0.00129653	0.00141846	0.00121109	0.00126755	0.0013486	0.00121467	0.00125501	0.00133802	0.00112135	9.59113	9.46146	9.68948	9.62374	9.53433	9.68522	9.63809	9.54569	9.80054	-0.0337365	-0.0807487	0.692203	0.462765	0.159767	0.33464
NPLOC4	0.000212112	0.000303142	0.000258822	0.000222453	0.000312899	0.000259661	0.000221268	0.000313899	0.000244964	12.2029	11.6877	11.9158	12.1342	11.642	11.9111	12.1419	11.6374	11.9951	0.0396832	0.0106285	0.856669	0.9623	0.0671871	0.0166896
NPM1	0.00148191	0.00172514	0.00131649	0.00156293	0.00186014	0.00128538	0.00154771	0.00178672	0.00146261	9.39833	9.17907	9.56909	9.32154	9.07038	9.60358	9.33565	9.12847	9.41724	0.050332	0.088378	0.805116	0.567085	0.0941416	0.246352
NPM3	3.42743e-05	3.30038e-05	3.4111e-05	3.2484e-05	3.00641e-05	3.04728e-05	3.77423e-05	3.6169e-05	3.63019e-05	14.8325	14.887	14.8394	14.9099	15.0216	15.0021	14.6935	14.7549	14.7496	-0.124901	0.120329	0.0314718	0.00991703	1.50208	2.00362
NPTN	5.35147e-05	5.0638e-05	7.9331e-05	5.79303e-05	5.52479e-05	8.26061e-05	5.85733e-05	5.16357e-05	6.9787e-05	14.1897	14.2694	13.6218	14.0753	14.1437	13.5634	14.0594	14.2413	13.8067	0.0994815	-0.00882259	0.734976	0.972403	0.133727	0.0121539
NQO1	0.00144989	0.00174353	0.00182977	0.00156088	0.00181937	0.00193326	0.00136882	0.00158658	0.00146613	9.42984	9.16377	9.09412	9.32343	9.10235	9.01475	9.51285	9.29986	9.41377	0.0824051	-0.179583	0.581192	0.206933	0.235681	0.68417
NQO2	0.000255703	0.000115549	0.000415366	0.000256912	0.000112602	0.00039518	0.00026313	0.000123219	0.000402212	11.9332	13.0792	11.2333	11.9264	13.1165	11.3052	11.8919	12.9865	11.2798	-0.034114	0.0292008	0.96618	0.97017	0.0149419	0.0131521
NRCAM	0.000145078	0.000266354	0.000176541	0.000152053	0.000275476	0.000181562	0.000123513	0.00024283	0.000127	12.7509	11.8744	12.4677	12.6831	11.8258	12.4273	12.9831	12.0078	12.9429	0.0522578	-0.28025	0.89229	0.531936	0.0494941	0.274141
NRD1	0.000424434	0.000547714	0.000615755	0.000438639	0.000573983	0.000662246	0.000464404	0.000585156	0.000666418	11.2022	10.8343	10.6654	11.1547	10.7667	10.5603	11.0723	10.7389	10.5513	0.0733632	0.113103	0.770977	0.634034	0.112959	0.197887
NSDHL	0.000205205	0.000147332	0.000228868	0.000215932	0.000146791	0.000233337	0.000226406	0.000161033	0.000235691	12.2506	12.7286	12.0932	12.1771	12.7339	12.0653	12.1088	12.6004	12.0508	0.0320357	0.104168	0.914887	0.707718	0.0386328	0.15014
NSF	7.29811e-05	7.2957e-05	9.32272e-05	6.61053e-05	6.814e-05	9.07858e-05	6.82301e-05	6.54929e-05	8.72793e-05	13.7421	13.7426	13.3889	13.8849	13.8411	13.4272	13.8392	13.8983	13.484	-0.0931954	-0.115978	0.645196	0.543726	0.190308	0.26462
NSFL1C	9.2971e-05	7.2113e-05	0.000109889	9.73028e-05	7.50996e-05	0.000113797	0.000105943	8.37164e-05	0.000127761	13.3929	13.7594	13.1517	13.3272	13.7008	13.1012	13.2044	13.5441	12.9343	0.0582224	0.207028	0.826295	0.453623	0.0828649	0.343305
NSRP1	3.78095e-05	3.53083e-05	2.16563e-05	4.17206e-05	4.42322e-05	2.35377e-05	3.26471e-05	2.74873e-05	2.21851e-05	14.6909	14.7896	15.4949	14.5489	14.4645	15.3747	14.9027	15.1509	15.46	0.195762	-0.179412	0.638052	0.582171	0.195144	0.23495
NSUN2	0.000334755	0.00041018	0.000481547	0.000329002	0.000425064	0.000509686	0.000383567	0.000477143	0.000576615	11.5446	11.2515	11.02	11.5696	11.2	10.9381	11.3482	11.0333	10.7601	0.0361148	0.224823	0.886685	0.37962	0.0522305	0.420651
NT5C	8.18573e-05	7.17258e-05	0.000142802	9.31274e-05	7.74173e-05	0.000146195	8.79729e-05	7.846e-05	0.000136387	13.5765	13.7671	12.7737	13.3904	13.657	12.7398	13.4726	13.6377	12.84	0.110047	0.0557015	0.800942	0.893212	0.096399	0.0490452
NT5C2	0.000525413	0.000556974	0.000468676	0.000516961	0.000556914	0.000453488	0.000473769	0.000522754	0.000395805	10.8943	10.8101	11.0591	10.9177	10.8103	11.1066	11.0435	10.9016	11.3029	-0.0236934	-0.161517	0.844674	0.308028	0.0733109	0.51141
NT5C3A	4.03133e-05	5.12694e-05	6.24004e-05	4.63612e-05	5.80844e-05	6.09578e-05	4.13289e-05	5.33461e-05	6.32039e-05	14.5984	14.2515	13.9681	14.3967	14.0715	14.0018	14.5625	14.1943	13.9496	0.11599	0.0372128	0.624629	0.890965	0.204378	0.0501396
NT5DC1	0.000459787	0.000388251	0.000514323	0.000464524	0.000394356	0.000503924	0.000443788	0.000377125	0.000485575	11.0867	11.3307	10.925	11.072	11.3082	10.9545	11.1378	11.3727	11.008	0.00260905	-0.0586734	0.987555	0.730866	0.00543859	0.136162
NT5DC2	1.40158e-05	1.40918e-05	4.46905e-05	1.75634e-05	1.7713e-05	4.91566e-05	1.53838e-05	1.68643e-05	4.90259e-05	16.1226	16.1148	14.4497	15.7971	15.7848	14.3123	15.9882	15.8557	14.3161	0.264296	0.175684	0.740117	0.831351	0.1307	0.0802156
NT5DC3	0.00017797	1.95319e-05	0.000168215	0.00018668	2.06468e-05	0.000177697	0.000205616	2.28528e-05	0.00018456	12.4561	15.6438	12.5374	12.3871	15.5637	12.4583	12.2478	15.4173	12.4036	0.0760464	0.189548	0.961548	0.903716	0.0170292	0.043968
NT5E	0.000193491	0.00011497	0.000101578	0.00021234	0.000127653	0.00010281	0.000205038	0.00012146	0.000110763	12.3354	13.0864	13.2651	12.2013	12.9355	13.2477	12.2518	13.0072	13.1402	0.100824	0.0959123	0.822535	0.821004	0.0848457	0.0856549
NTMT1	1.22808e-05	9.14183e-06	1.27614e-05	1.42605e-05	1.16951e-05	1.44579e-05	1.09156e-05	9.47994e-06	1.13963e-05	16.3132	16.7391	16.2579	16.0976	16.3837	16.0778	16.4833	16.6867	16.4211	0.250346	-0.093614	0.239532	0.614951	0.620636	0.21116
NUBP2	3.20121e-05	3.16653e-05	1.98868e-05	3.50457e-05	3.4252e-05	2.19908e-05	3.68551e-05	3.26839e-05	1.95967e-05	14.931	14.9467	15.6178	14.8004	14.8335	15.4727	14.7278	14.9011	15.639	0.129663	0.0759064	0.701564	0.843129	0.153933	0.0741062
NUCB1	0.000465001	0.000592562	0.000474797	0.000476454	0.00056867	0.000477468	0.000475582	0.000568643	0.000464076	11.0705	10.7207	11.0404	11.0354	10.7801	11.0323	11.038	10.7802	11.0734	-0.00539301	-0.0199766	0.971173	0.897162	0.0127032	0.0471289
NUCB2	0.000383533	0.000279339	0.000325199	0.000366193	0.000288613	0.000306224	0.00037709	0.000295332	0.000337876	11.3484	11.8057	11.5864	11.4151	11.7586	11.6731	11.3728	11.7254	11.5312	-0.0354555	0.0370164	0.842821	0.835278	0.0742645	0.0781691
NUCKS1	0.000254383	0.000223442	0.00010377	0.000232051	0.000204227	8.96113e-05	0.000407478	0.00038825	0.000122427	11.9407	12.1278	13.2343	12.0733	12.2575	13.446	11.261	11.3307	12.9958	-0.157974	0.571778	0.802093	0.457499	0.0957754	0.33961
NUDC	0.000962154	0.000794517	0.000844385	0.000917786	0.000723216	0.000854332	0.000878471	0.000731654	0.000765621	10.0214	10.2976	10.2098	10.0896	10.4333	10.1929	10.1527	10.4166	10.3511	-0.0622884	-0.130486	0.657822	0.315108	0.181891	0.501541
NUDCD1	0.000102212	0.000162902	3.4137e-05	0.000108391	0.000174195	3.74388e-05	0.000101568	0.000166769	2.54068e-05	13.2561	12.5837	14.8383	13.1715	12.487	14.7051	13.2653	12.5499	15.2644	0.104859	-0.1338	0.916222	0.904919	0.0379992	0.0433901
NUDT16	7.31802e-05	0.000132866	7.62748e-05	6.81819e-05	0.000145411	8.51659e-05	7.84457e-05	0.000140873	8.04782e-05	13.7382	12.8777	13.6784	13.8403	12.7476	13.5194	13.6379	12.7933	13.601	0.0623902	0.0873525	0.890829	0.834174	0.0502057	0.0787433
NUDT19	3.9199e-05	5.03139e-05	4.27391e-05	4.13867e-05	5.43128e-05	4.29213e-05	4.31166e-05	5.65028e-05	4.42056e-05	14.6388	14.2787	14.5141	14.5605	14.1683	14.5079	14.5014	14.1113	14.4654	0.0649414	0.117821	0.709041	0.510316	0.149329	0.292161
NUDT21	0.000314975	0.000420703	0.000562077	0.000313734	0.000449476	0.000561937	0.000369118	0.000506519	0.000563182	11.6325	11.2149	10.7969	11.6382	11.1195	10.7973	11.4036	10.9471	10.7941	0.0297951	0.166497	0.935096	0.611689	0.0291439	0.213469
NUDT5	0.000633575	0.000468687	0.000791921	0.000563256	0.000413831	0.000722491	0.000631038	0.000449331	0.000746789	10.6242	11.0591	10.3024	10.7939	11.2387	10.4347	10.63	11.1199	10.387	-0.160563	-0.0504307	0.641784	0.877668	0.192611	0.0566696
NUFIP2	8.16335e-05	9.83423e-05	7.58711e-05	8.76455e-05	0.000104339	8.06838e-05	0.000103518	0.000107193	8.59393e-05	13.5805	13.3118	13.6861	13.478	13.2264	13.5974	13.2378	13.1875	13.5063	0.0922157	0.215582	0.586415	0.221507	0.231795	0.654613
NUMA1	0.000137976	9.28557e-05	0.000103134	0.000129455	8.56739e-05	0.000101515	0.000134328	9.37564e-05	9.67443e-05	12.8233	13.3947	13.2432	12.9153	13.5108	13.266	12.862	13.3807	13.3355	-0.076974	-0.0390003	0.767309	0.877872	0.11503	0.056569
NUP107	5.05142e-05	8.74048e-05	2.04392e-05	5.5669e-05	0.000109439	2.23345e-05	5.3695e-05	9.68991e-05	2.05582e-05	14.273	13.4819	15.5783	14.1328	13.1576	15.4504	14.1849	13.3332	15.5699	0.19749	0.0817472	0.837537	0.931504	0.0769959	0.0308152
NUP133	8.41843e-06	1.63058e-05	2.17385e-05	9.97934e-06	1.89396e-05	2.5868e-05	8.56078e-06	1.685e-05	1.94702e-05	16.858	15.9043	15.4894	16.6126	15.6882	15.2385	16.8338	15.8569	15.6484	0.237444	-0.029144	0.699614	0.959961	0.155142	0.0177464
NUP153	5.40002e-05	0.000344518	0.000178295	5.28023e-05	0.000334173	0.000178254	4.69475e-05	0.000275293	0.000144391	14.1767	11.5031	12.4534	14.209	11.5471	12.4538	14.3786	11.8267	12.7577	-0.0255596	-0.276604	0.982666	0.810631	0.00759411	0.0911768
NUP155	9.75221e-05	0.000237437	0.000142333	0.000102222	0.000234497	0.000146109	9.2433e-05	0.000216166	0.000140176	13.3239	12.0402	12.7784	13.256	12.0581	12.7407	13.4012	12.1756	12.8005	0.029232	-0.0782535	0.956927	0.886231	0.0191214	0.052453
NUP160	7.52275e-05	6.65149e-05	8.29711e-05	7.92102e-05	6.45483e-05	8.40061e-05	7.56401e-05	5.73893e-05	8.54286e-05	13.6984	13.876	13.557	13.624	13.9193	13.5391	13.6905	14.0889	13.5149	0.0163369	-0.0542985	0.917196	0.792655	0.0375379	0.100916
NUP188	6.65124e-05	5.4904e-05	2.29302e-05	7.28135e-05	5.8074e-05	2.54929e-05	6.96218e-05	5.63533e-05	2.09433e-05	13.876	14.1527	15.4124	13.7454	14.0717	15.2595	13.8101	14.1151	15.5432	0.12147	-0.00908622	0.86287	0.990447	0.0640547	0.00416867
NUP205	0.000346927	0.000280118	0.000413542	0.000388739	0.00030267	0.000428772	0.000385973	0.000298464	0.00044635	11.4931	11.8017	11.2397	11.3289	11.69	11.1875	11.3392	11.7102	11.1295	0.109352	0.11851	0.646497	0.640551	0.189434	0.193446
NUP210	0.000186627	0.000226199	0.000153312	0.00019631	0.000220356	0.000160534	0.000194456	0.00023213	0.000158787	12.3876	12.1101	12.6712	12.3146	12.1479	12.6048	12.3283	12.0728	12.6206	0.0338779	0.0490843	0.879611	0.839018	0.0557092	0.0762288
NUP214	6.03749e-05	2.90999e-05	4.80484e-05	6.055e-05	2.9834e-05	4.9137e-05	5.72076e-05	3.07134e-05	5.42203e-05	14.0157	15.0686	14.3452	14.0115	15.0327	14.3128	14.0934	14.9908	14.1708	0.0241478	0.0581525	0.958309	0.897351	0.0184944	0.0470375
NUP37	9.17202e-05	0.000264586	0.000112576	8.75988e-05	0.000254808	0.000115788	9.45353e-05	0.000302667	0.000108912	13.4124	11.884	13.1168	13.4787	11.9383	13.0762	13.3688	11.69	13.1645	-0.0266882	0.0632906	0.969551	0.932899	0.0134292	0.0301652
NUP43	3.82235e-05	6.99306e-05	8.61315e-05	3.50903e-05	6.94369e-05	8.25889e-05	3.99261e-05	7.78656e-05	8.03611e-05	14.6752	13.8037	13.5031	14.7986	13.8139	13.5637	14.6123	13.6487	13.6031	-0.0647344	0.039297	0.9061	0.938871	0.0428238	0.027394
NUP50	0.000249416	0.000285674	0.000349184	0.000247942	0.000301833	0.000345749	0.000270048	0.000328945	0.000380518	11.9692	11.7733	11.4837	11.9777	11.694	11.498	11.8545	11.5699	11.3597	0.0188559	0.147372	0.928774	0.504257	0.0320901	0.297348
NUP54	5.02233e-05	5.37107e-05	5.92942e-05	5.15559e-05	5.49487e-05	5.83171e-05	5.33767e-05	6.13559e-05	6.26639e-05	14.2813	14.1844	14.0417	14.2435	14.1516	14.0657	14.1934	13.9924	13.962	0.0155621	0.119863	0.865904	0.299134	0.0625302	0.524135
NUP62	6.25095e-05	5.41484e-05	9.0705e-05	6.90699e-05	6.05403e-05	9.47996e-05	8.23432e-05	7.14967e-05	0.000125806	13.9656	14.1727	13.4285	13.8216	14.0117	13.3648	13.568	13.7718	12.9565	0.122886	0.423493	0.696783	0.269225	0.156902	0.569885
NUP85	0.000161137	0.000120266	0.000169821	0.00017475	0.00012371	0.000170717	0.000183471	0.000135095	0.000157906	12.5994	13.0215	12.5237	12.4824	12.9808	12.5161	12.4122	12.8537	12.6287	0.0551114	0.0833523	0.817159	0.699061	0.0876933	0.155485
NUP93	0.000161099	0.000279508	0.000226611	0.000154674	0.000285077	0.000231231	0.0001659	0.00028817	0.000251101	12.5998	11.8048	12.1075	12.6585	11.7764	12.0784	12.5574	11.7608	11.9594	-0.000375615	0.0781525	0.999189	0.826034	0.000352368	0.0830022
NUTF2	0.000324798	0.000275235	0.000284609	0.000339418	0.000276564	0.000277119	0.000303256	0.000258575	0.000247049	11.5882	11.827	11.7787	11.5246	11.8201	11.8172	11.6872	11.9171	11.9829	0.0106638	-0.131091	0.934632	0.320004	0.0293595	0.494844
OAT	0.000433362	0.000363522	0.00055843	0.000411375	0.000347875	0.000563359	0.000405405	0.000349974	0.000552546	11.1721	11.4257	10.8063	11.2473	11.4891	10.7937	11.2683	11.4805	10.8216	-0.0419719	-0.0554281	0.88475	0.844315	0.0531795	0.0734957
OCIAD1	0.000314953	0.00027292	0.00055296	0.000328468	0.000266899	0.00056282	0.000357166	0.000283536	0.000565263	11.6326	11.8392	10.8205	11.572	11.8714	10.795	11.4511	11.7842	10.7888	0.0179763	0.0894194	0.969828	0.84432	0.0133051	0.0734928
OCIAD2	5.42687e-05	6.04769e-05	5.54176e-05	5.12488e-05	5.95696e-05	5.36314e-05	5.72742e-05	6.1568e-05	6.32656e-05	14.1695	14.0133	14.1393	14.2521	14.0351	14.1866	14.0918	13.9875	13.9482	-0.0505579	0.0982131	0.562343	0.200925	0.249999	0.696966
OGDH	0.000471109	0.000361754	0.000369327	0.000488428	0.000398937	0.000395009	0.000537505	0.000405146	0.000401594	11.0517	11.4327	11.4028	10.9996	11.2916	11.3058	10.8614	11.2693	11.282	0.09674	0.158162	0.573167	0.439642	0.241719	0.356901
OGFOD1	0.000199537	0.000279697	0.000197301	0.000181463	0.000271125	0.000208663	0.000246008	0.000327113	0.00022646	12.2911	11.8038	12.3073	12.428	11.8488	12.2265	11.989	11.5779	12.1085	-0.0337045	0.242277	0.893733	0.35241	0.0487921	0.452952
OGT	7.45339e-05	0.000173911	0.000114857	7.03942e-05	0.00016474	0.000114756	7.21868e-05	0.000161794	0.000100169	13.7117	12.4894	13.0879	13.7942	12.5675	13.0891	13.7579	12.5936	13.2853	-0.0539582	-0.115918	0.919397	0.824163	0.0364971	0.0839866
OLA1	0.00128228	0.0010687	0.00108945	0.00119426	0.00100269	0.00100991	0.00109759	0.000886947	0.000886031	9.60708	9.86993	9.84219	9.70967	9.96191	9.95156	9.83145	10.1389	10.1404	-0.101314	-0.263823	0.436218	0.116902	0.360296	0.932179
OPA1	7.81743e-06	0.000137045	8.74382e-05	8.34301e-06	0.000145214	8.65758e-05	7.01918e-06	0.00013709	7.5788e-05	16.9649	12.8331	13.4814	16.871	12.7495	13.4957	17.1203	12.8326	13.6877	0.0543672	-0.120404	0.977398	0.950798	0.00992841	0.0219117
OS9	3.57779e-05	4.17946e-05	1.70474e-05	3.92323e-05	4.8941e-05	1.95298e-05	3.51847e-05	4.84965e-05	1.91257e-05	14.7706	14.5463	15.8401	14.6376	14.3186	15.644	14.7947	14.3318	15.6741	0.185605	0.118801	0.758869	0.842541	0.119833	0.0744089
OSBP	7.34465e-05	5.38727e-05	0.000108124	7.07258e-05	5.51872e-05	0.000114859	7.86456e-05	5.684e-05	0.000105591	13.7329	14.1801	13.175	13.7874	14.1453	13.0878	13.6343	14.1027	13.2092	0.0224997	0.0472756	0.960353	0.909066	0.0175691	0.0414047
OSGEP	7.28893e-05	6.95455e-05	0.000206315	8.04743e-05	7.3926e-05	0.00019276	9.48018e-05	8.42379e-05	0.000269722	13.7439	13.8117	12.2429	13.6011	13.7236	12.3409	13.3647	13.5352	11.8562	0.0443	0.347448	0.950919	0.662921	0.0218564	0.178538
OSTC	6.00997e-05	3.80948e-05	5.11024e-05	6.12021e-05	3.82181e-05	5.56028e-05	5.34692e-05	3.41401e-05	5.51635e-05	14.0223	14.68	14.2562	13.9961	14.6754	14.1345	14.1909	14.8382	14.1459	0.0508842	-0.0721501	0.865985	0.818857	0.0624897	0.0867917
OTUB1	0.000159911	0.000127678	0.000241392	0.000163829	0.000128105	0.000249216	0.000158313	0.000130735	0.000239168	12.6104	12.9352	12.0163	12.5755	12.9304	11.9703	12.6249	12.9011	12.0297	0.0285852	0.00209816	0.944878	0.995771	0.0246245	0.00184039
OXA1L	0.000488785	0.000486176	0.000376447	0.000546496	0.000504596	0.000398981	0.00050845	0.000516114	0.000364287	10.9985	11.0062	11.3753	10.8375	10.9526	11.2914	10.9416	10.92	11.4226	0.0995112	0.0319149	0.618129	0.884293	0.208921	0.0534036
OXCT1	0.000206908	0.000164668	0.000232797	0.000204292	0.000168817	0.000237179	0.000224962	0.000174448	0.000244876	12.2387	12.5682	12.0686	12.2571	12.5323	12.0417	12.118	12.4849	11.9957	0.0148169	0.0923063	0.945607	0.67961	0.0242893	0.16774
OXSM	4.14298e-05	7.05999e-05	0.000143891	3.78635e-05	6.7663e-05	0.000146813	4.00223e-05	7.01548e-05	0.00014348	14.559	13.79	12.7627	14.6888	13.8513	12.7337	14.6088	13.7991	12.7669	-0.054054	-0.0210375	0.947339	0.978821	0.0234946	0.00929661
P4HA1	0.000317615	0.000598245	0.000454979	0.000308614	0.00060057	0.000491566	0.00033035	0.000617835	0.000489999	11.6204	10.707	11.1019	11.6619	10.7014	10.9903	11.5637	10.6605	10.9949	0.025236	0.0700595	0.951321	0.860323	0.021673	0.0653384
P4HA2	0.000116024	3.98858e-05	0.000101638	0.000108309	4.24165e-05	0.000106329	0.000123498	4.41927e-05	0.000113127	13.0733	14.6138	13.2643	13.1726	14.525	13.1992	12.9832	14.4658	13.1098	0.0181875	0.130834	0.979306	0.856465	0.00908157	0.0672904
P4HB	0.00321464	0.00394186	0.00307748	0.00299957	0.00362873	0.00281287	0.00354686	0.00421972	0.00314152	8.28113	7.98691	8.34404	8.38103	8.10632	8.47374	8.13924	7.88864	8.31432	-0.116338	0.0899579	0.496826	0.61552	0.303795	0.210758
PA2G4	0.00156369	0.00167124	0.00153589	0.00136795	0.00146689	0.00149284	0.00141672	0.00156061	0.00144066	9.32083	9.22487	9.34671	9.51376	9.41302	9.38772	9.46323	9.32367	9.43906	-0.140702	-0.111185	0.0580005	0.121969	1.23657	0.913749
PABPC1	0.000863144	0.000708777	0.00076099	0.00088863	0.000688365	0.000803797	0.000789232	0.000679472	0.000874712	10.1781	10.4624	10.3598	10.1361	10.5045	10.2809	10.3073	10.5233	10.1589	0.0262595	0.00362086	0.8559	0.979818	0.0675772	0.00885449
PABPC4	0.000110569	3.91281e-05	4.6377e-05	0.000117795	3.87997e-05	5.27757e-05	0.000111114	3.7577e-05	6.61832e-05	13.1428	14.6414	14.3962	13.0514	14.6536	14.2098	13.1357	14.6998	13.8832	0.0885428	0.153928	0.900648	0.823805	0.0454447	0.0841755
PAFAH1B1	0.00071907	0.000814321	0.000878289	0.0007059	0.000802664	0.000870392	0.000761065	0.00088142	0.000881868	10.4416	10.2621	10.153	10.4682	10.2829	10.166	10.3597	10.1479	10.1471	-0.0201666	0.0673281	0.876451	0.573249	0.0572722	0.241657
PAFAH1B2	0.00012723	6.01128e-05	7.46838e-05	0.000132702	7.08468e-05	8.12232e-05	0.00014494	6.85313e-05	7.95252e-05	12.9403	14.022	13.7088	12.8795	13.7849	13.5877	12.7523	13.8329	13.6182	0.139629	0.155909	0.757834	0.752131	0.120426	0.123707
PAFAH1B3	9.15412e-05	0.000114928	6.97913e-05	0.000100497	0.000130352	6.93852e-05	0.000101871	0.000123372	6.89186e-05	13.4152	13.087	13.8066	13.2806	12.9053	13.815	13.261	12.9847	13.8247	0.102636	0.0794617	0.775284	0.817815	0.110539	0.0873449
PAG1	8.02149e-06	1.20497e-05	1.07835e-05	7.58894e-06	1.24371e-05	1.13834e-05	9.67487e-06	1.44082e-05	1.28336e-05	16.9277	16.3406	16.5008	17.0077	16.295	16.4227	16.6573	16.0828	16.2497	0.0145941	0.259787	0.961037	0.348016	0.0172598	0.458401
PAICS	0.00190596	0.00168532	0.00146715	0.00201523	0.00186748	0.00139168	0.00192539	0.00168737	0.00129969	9.03527	9.21276	9.41277	8.95484	9.06469	9.48896	9.02063	9.21101	9.58761	0.050768	-0.0528214	0.808387	0.803891	0.0923806	0.0948027
PAIP1	0.000125482	2.43015e-05	9.77616e-05	0.00013374	2.36839e-05	9.04253e-05	0.00014186	2.4824e-05	9.58336e-05	12.9602	15.3286	13.3204	12.8683	15.3657	13.4329	12.7832	15.2979	13.3491	-0.0192431	0.0596478	0.986331	0.957812	0.00597733	0.0187196
PAK2	0.000887802	0.000609883	0.000954217	0.000903408	0.000609649	0.000941376	0.000941467	0.000633131	0.00100257	10.1375	10.6792	10.0334	10.1123	10.6797	10.0529	10.0528	10.6252	9.96208	0.00168051	0.0699869	0.995543	0.820182	0.00193981	0.0860898
PALLD	6.61298e-05	8.83603e-05	5.92378e-05	6.90922e-05	0.000100242	6.02885e-05	7.0673e-05	9.46742e-05	5.6367e-05	13.8843	13.4662	14.0431	13.8211	13.2842	14.0178	13.7885	13.3667	14.1148	0.0901984	0.0412541	0.762397	0.888646	0.117819	0.0512714
PAM16	7.31981e-05	9.10626e-05	0.000262512	7.21525e-05	9.13177e-05	0.000261574	7.90601e-05	8.77978e-05	0.000296208	13.7378	13.4228	11.8953	13.7586	13.4187	11.9005	13.6267	13.4755	11.7211	-0.00729615	0.0775653	0.993213	0.93048	0.00295765	0.0312927
PAPOLA	0.000153905	0.000210646	0.000230301	0.000175696	0.000243387	0.00025282	0.00016559	0.000249627	0.000237297	12.6657	12.2129	12.0842	12.4746	12.0045	11.9496	12.5601	11.9679	12.041	0.178021	0.131232	0.503764	0.635982	0.297773	0.196555
PAPSS1	0.000168125	0.000173282	0.000279747	0.000168456	0.000176956	0.000275721	0.000139343	0.000147975	0.000242069	12.5382	12.4946	11.8036	12.5353	12.4643	11.8245	12.8091	12.7224	12.0123	0.0040667	-0.235785	0.990707	0.533951	0.00405489	0.272499
PAPSS2	0.000742833	0.000677398	0.000588341	0.00072217	0.000666129	0.000575227	0.000633147	0.000595203	0.00047494	10.3947	10.5277	10.7311	10.4354	10.5519	10.7636	10.6252	10.7143	11.04	-0.0324736	-0.242008	0.824394	0.203924	0.083865	0.690531
PARK7	0.00122459	0.00133478	0.00143029	0.0012712	0.00129389	0.00137226	0.00119094	0.00120024	0.00120804	9.67348	9.54918	9.44947	9.61959	9.59407	9.50923	9.71369	9.70246	9.69312	-0.0169172	-0.14571	0.827827	0.088687	0.0820602	1.05214
PARP1	3.91297e-05	8.72302e-05	7.98455e-05	4.05187e-05	0.000100275	9.6082e-05	4.17768e-05	9.7292e-05	0.000122257	14.6414	13.4848	13.6124	14.5911	13.2838	13.3454	14.5469	13.3273	12.9978	0.172815	0.288857	0.773656	0.653623	0.111452	0.184672
PAWR	0.000280495	0.000373582	0.000225265	0.000257646	0.000340135	0.000215583	0.000287859	0.000377543	0.000252669	11.7997	11.3863	12.1161	11.9223	11.5216	12.1795	11.7624	11.3711	11.9505	-0.107094	0.0727429	0.726262	0.802074	0.138907	0.0957854
PBDC1	0.000198488	0.000200321	0.000170355	0.00022137	0.000218682	0.000178345	0.000177186	0.000174886	0.000164934	12.2987	12.2854	12.5192	12.1413	12.1589	12.453	12.4624	12.4813	12.5658	0.116683	-0.135446	0.408123	0.174759	0.389209	0.75756
PCBD1	0.000297254	0.000280371	0.000333599	0.000278924	0.000285057	0.000315835	0.000273709	0.000257647	0.000308285	11.716	11.8004	11.5496	11.8078	11.7765	11.6285	11.8351	11.9223	11.6634	-0.0489522	-0.118283	0.623249	0.326495	0.205338	0.486123
PCBP1	0.000592338	0.000734558	0.000515105	0.000617585	0.000746791	0.000542836	0.000421469	0.000588737	0.000402115	10.7213	10.4108	10.9228	10.6611	10.387	10.8472	11.2123	10.7301	11.2801	0.0532329	-0.389168	0.80336	0.163572	0.0950897	0.786291
PCBP2	0.000262528	0.000295187	9.76878e-05	0.000303429	0.000332165	0.00010866	0.000248521	0.00027375	0.000101555	11.8952	11.7261	13.3215	11.6864	11.5558	13.1679	11.9743	11.8349	13.2655	0.177579	-0.0439542	0.818159	0.951615	0.0871623	0.0215388
PCK2	3.1992e-05	4.17294e-05	2.17668e-05	3.59227e-05	4.74432e-05	2.35019e-05	3.97966e-05	4.87155e-05	2.61617e-05	14.9319	14.5486	15.4875	14.7647	14.3634	15.3769	14.617	14.3253	15.2222	0.154324	0.26786	0.720191	0.519291	0.142552	0.284589
PCMT1	0.000340639	0.000443033	0.000349314	0.000341154	0.000455522	0.000344964	0.000291371	0.000396037	0.000278738	11.5195	11.1403	11.4832	11.5173	11.1002	11.5013	11.7449	11.3021	11.8088	0.00806834	-0.237593	0.966807	0.300439	0.0146603	0.522244
PCNA	0.00117483	0.00130578	0.00126965	0.00111776	0.00123432	0.0011772	0.00119989	0.00132362	0.00125484	9.73333	9.58087	9.62136	9.80517	9.66207	9.73042	9.70288	9.56129	9.63828	-0.0873658	0.0110366	0.228689	0.865804	0.640755	0.0625804
PCNP	5.45372e-05	8.51045e-05	2.70478e-05	5.31629e-05	7.43528e-05	2.74079e-05	7.44742e-05	0.000102826	3.11414e-05	14.1624	13.5204	15.1741	14.1992	13.7153	15.1551	13.7129	13.2475	14.9708	-0.0708649	0.308574	0.91727	0.684087	0.0375026	0.164888
PCYOX1	0.000644942	0.000506991	0.000645145	0.000682464	0.00053725	0.000665458	0.000700067	0.000520772	0.00063025	10.5985	10.9458	10.5981	10.517	10.8621	10.5534	10.4802	10.9071	10.6318	0.0699812	0.041106	0.683271	0.821189	0.165407	0.0855571
PCYT1A	0.000105873	0.000111673	5.40154e-05	0.000118411	0.000118303	5.88369e-05	0.00010447	0.000111938	4.95496e-05	13.2054	13.1284	14.1763	13.0439	13.0452	14.0529	13.2246	13.125	14.3008	0.122679	-0.046771	0.809371	0.93071	0.0918523	0.0311854
PDAP1	0.000391364	0.000615397	0.000395505	0.000368708	0.000574276	0.000370857	0.000402518	0.000642066	0.000394666	11.3192	10.6662	11.304	11.4052	10.766	11.3968	11.2787	10.605	11.3071	-0.092879	0.0328952	0.773678	0.921746	0.11144	0.0353887
PDCD10	9.79808e-05	5.76294e-05	9.69476e-05	9.57871e-05	6.21866e-05	0.000101682	9.58086e-05	5.47784e-05	0.000102072	13.3171	14.0828	13.3324	13.3498	13.973	13.2636	13.3495	14.156	13.2581	0.04864	-0.0104104	0.892334	0.979517	0.0494724	0.00898783
PDCD5	0.000272865	0.000159335	0.00022381	0.000253595	0.000150184	0.000230534	0.000284913	0.000168764	0.000270044	11.8395	12.6157	12.1254	11.9452	12.701	12.0827	11.7772	12.5327	11.8545	-0.0494266	0.138733	0.886353	0.695861	0.0523933	0.157478
PDCD6	0.000331533	0.00026124	0.000284479	0.00032386	0.000239622	0.000262971	0.0003614	0.000266091	0.000331339	11.5586	11.9023	11.7794	11.5923	12.027	11.8928	11.4341	11.8758	11.5594	-0.0906043	0.123659	0.608291	0.496447	0.215889	0.304128
PDCL3	0.000174258	0.000131834	0.000232211	0.000165725	0.000135393	0.000214683	0.000157598	0.000128563	0.000198839	12.4865	12.889	12.0723	12.5589	12.8506	12.1855	12.6315	12.9252	12.2961	-0.0490779	-0.135019	0.879712	0.673666	0.0556597	0.171556
PDE12	0.000143138	8.89138e-05	0.000156743	0.000156395	0.000103379	0.000169099	0.000138296	9.10309e-05	0.000153121	12.7703	13.4572	12.6393	12.6425	13.2398	12.5298	12.82	13.4233	12.673	0.15157	-0.0164779	0.675237	0.963892	0.170544	0.0159718
PDHA1	0.00012791	0.000319474	0.000295462	0.00012485	0.000324718	0.00030615	0.000124068	0.000335731	0.000286109	12.9326	11.612	11.7247	12.9675	11.5885	11.6735	12.9766	11.5404	11.7711	0.0132764	-0.00626413	0.9838	0.992348	0.0070932	0.00333614
PDHB	0.000247492	0.000256421	0.000358019	0.000232785	0.000246629	0.000374314	0.000242344	0.00025982	0.000354562	11.9803	11.9292	11.4477	12.0687	11.9854	11.3835	12.0107	11.9102	11.4617	-0.026778	-0.00844105	0.927	0.973553	0.0329205	0.0116406
PDHX	0.000232277	0.000206814	0.000238006	0.000256288	0.000232321	0.000250197	0.000235204	0.000210541	0.000242079	12.0719	12.2394	12.0367	11.9299	12.0716	11.9646	12.0538	12.2136	12.0122	0.127258	0.0227711	0.167921	0.80778	0.774894	0.0927067
PDIA3	8.74981e-05	4.33394e-05	3.0078e-05	9.55868e-05	5.20536e-05	3.74854e-05	9.68376e-05	4.95742e-05	2.98494e-05	13.4804	14.494	15.0209	13.3528	14.2296	14.7033	13.3341	14.3001	15.0319	0.2365	0.109741	0.713885	0.877459	0.146371	0.0567731
PDIA3	0.00217522	0.00234217	0.00183485	0.00220964	0.0023571	0.00194807	0.00238672	0.0026057	0.00220286	8.84462	8.73794	9.09012	8.82197	8.72877	9.00374	8.71075	8.58411	8.8264	0.0393994	0.183803	0.779992	0.217095	0.10791	0.66335
PDIA4	0.00247335	0.0026507	0.00223897	0.0023826	0.002578	0.00231238	0.00258789	0.00281228	0.00256169	8.65932	8.55941	8.80295	8.71325	8.59953	8.7564	8.59401	8.47405	8.60869	-0.0158366	0.114976	0.860884	0.236095	0.0650555	0.626913
PDIA6	0.00118192	0.00117462	0.00100774	0.00112932	0.00115004	0.00098632	0.00119904	0.00122322	0.00104944	9.72465	9.73359	9.95466	9.79033	9.7641	9.98566	9.7039	9.6751	9.89616	-0.0424017	0.0459093	0.70082	0.67695	0.154393	0.169444
PDLIM1	0.000432199	0.000391155	0.000414259	0.00040768	0.000362309	0.000401359	0.000479987	0.000439284	0.000459067	11.176	11.32	11.2372	11.2603	11.4305	11.2828	11.0247	11.1526	11.089	-0.0801391	0.155629	0.302333	0.0490925	0.519515	1.30898
PDLIM5	0.000531634	0.000677376	0.000782154	0.000558805	0.000746582	0.000817969	0.000549757	0.000691049	0.000748123	10.8773	10.5278	10.3203	10.8054	10.3874	10.2557	10.8289	10.4989	10.3844	0.0922827	0.00433778	0.711237	0.984522	0.147986	0.00677476
PDXK	4.52828e-05	4.49578e-05	6.45189e-05	4.59783e-05	4.66483e-05	7.11923e-05	4.53707e-05	4.6574e-05	6.99854e-05	14.4307	14.4411	13.9199	14.4087	14.3878	13.7779	14.4279	14.3901	13.8026	0.072414	0.0570285	0.80112	0.840516	0.0963025	0.0754538
PDXP	0.000180867	4.76264e-05	3.96655e-05	0.000175298	4.55438e-05	4.37574e-05	0.000184122	5.3367e-05	4.98618e-05	12.4328	14.3579	14.6218	12.4779	14.4224	14.4801	12.4071	14.1937	14.2917	0.0106704	0.173322	0.991606	0.860127	0.00366085	0.0654376
PEA15	7.88545e-05	6.73715e-05	0.000104556	7.59985e-05	6.87278e-05	0.00011491	8.30687e-05	7.43092e-05	0.000109491	13.6304	13.8575	13.2234	13.6837	13.8287	13.0872	13.5553	13.7161	13.1569	0.0372577	0.0943523	0.904971	0.72406	0.0433654	0.140225
PEBP1	0.00099433	0.00106321	0.000935767	0.000996954	0.00106454	0.000940689	0.00100905	0.00110176	0.00087133	9.97399	9.87736	10.0616	9.97019	9.87555	10.054	9.95278	9.82598	10.1645	0.0043947	-0.0101136	0.955535	0.932485	0.0197535	0.0303583
PECI	0.000212911	0.000238342	0.000261839	0.000248766	0.000277777	0.000260421	0.000224141	0.000255523	0.000260095	12.1975	12.0347	11.899	11.9729	11.8138	11.9069	12.1233	11.9343	11.9087	0.145865	0.0549752	0.210268	0.642451	0.677227	0.19216
PEF1	4.33228e-05	2.61387e-05	4.63922e-05	5.27511e-05	2.80915e-05	5.06842e-05	5.79478e-05	3.77716e-05	5.53294e-05	14.4945	15.2235	14.3958	14.2104	15.1195	14.2681	14.0749	14.6923	14.1416	0.171891	0.401635	0.684451	0.285656	0.164657	0.544157
PELP1	0.000182534	0.000213677	0.000349727	0.000196379	0.000219414	0.000370685	0.000218422	0.000242934	0.000381363	12.4195	12.1923	11.4815	12.3141	12.1541	11.3975	12.1606	12.0071	11.3565	0.0758899	0.189675	0.858639	0.639528	0.0661893	0.19414
PEPD	0.00031314	0.000213614	0.000342347	0.000335501	0.000241902	0.000340992	0.000477729	0.000228959	0.000364743	11.6409	12.1927	11.5123	11.5414	12.0133	11.518	11.0315	12.0926	11.4208	0.0910678	0.266963	0.747322	0.514399	0.126492	0.2887
PEX11B	0.000100686	7.55709e-05	6.67329e-05	8.01182e-05	5.94588e-05	7.39434e-05	7.86012e-05	5.8022e-05	7.37096e-05	13.2778	13.6918	13.8712	13.6075	14.0378	13.7232	13.6351	14.073	13.7278	-0.175859	-0.198338	0.464507	0.41927	0.333008	0.377506
PEX19	0.000134135	0.000199326	0.000232406	0.000143232	0.000210691	0.000236431	0.00013103	0.000200727	0.000230379	12.864	12.2926	12.0711	12.7694	12.2126	12.0463	12.8978	12.2825	12.0837	0.0664835	-0.0121042	0.84645	0.973336	0.0723988	0.0117373
PFAS	0.000333748	0.000339172	0.000355175	0.000353751	0.000352331	0.000362888	0.000350563	0.000355015	0.000355115	11.549	11.5257	11.4592	11.465	11.4708	11.4282	11.478	11.4598	11.4594	0.0566277	0.0455111	0.132343	0.174383	0.8783	0.758497
PFDN1	8.00203e-05	0.000128	0.000246797	7.13512e-05	0.000110324	0.000299407	0.000107064	0.000171549	0.000291264	13.6093	12.9316	11.9844	13.7747	13.146	11.7056	13.1892	12.5091	11.7454	-0.0336787	0.360507	0.967325	0.597371	0.0144278	0.223756
PFDN2	0.000801747	0.000705472	0.000750854	0.000764592	0.00071238	0.000748064	0.000760806	0.000744239	0.000737877	10.2846	10.4691	10.3792	10.353	10.4551	10.3845	10.3602	10.3919	10.4043	-0.0199228	-0.0078646	0.761202	0.89298	0.1185	0.0491585
PFDN4	3.13185e-05	6.68769e-05	2.54524e-05	3.35634e-05	7.02527e-05	2.41281e-05	3.83197e-05	8.80238e-05	2.92757e-05	14.9626	13.8681	15.2618	14.8628	13.7971	15.3389	14.6716	13.4717	15.0599	0.031278	0.296452	0.96232	0.66667	0.0166804	0.176089
PFDN5	0.000257135	0.000250212	0.000377445	0.000229491	0.000230606	0.000483671	0.00028237	0.000271396	0.000470744	11.9252	11.9646	11.3714	12.0893	12.0823	11.0137	11.7901	11.8473	11.0528	0.0253149	0.190327	0.953209	0.583521	0.0208119	0.233944
PFDN6	0.000219091	0.000190975	0.000228976	0.000204842	0.000174826	0.000293155	0.000300936	0.000267555	0.000281236	12.1562	12.3543	12.0925	12.2532	12.4818	11.736	11.6983	11.8679	11.7959	0.0439944	0.413653	0.860167	0.0112241	0.0654174	1.94985
PFKL	0.000679578	0.000308614	0.000623505	0.000646408	0.000319781	0.000622132	0.00062989	0.000308744	0.000651359	10.5231	11.6619	10.6473	10.5953	11.6106	10.6505	10.6326	11.6613	10.5843	-0.00803043	-0.0152936	0.987675	0.977221	0.00538605	0.0100071
PFKM	0.000992092	0.00109576	0.00144097	0.000981909	0.00112642	0.00140295	0.000984513	0.00109247	0.00139024	9.97724	9.83385	9.43874	9.99212	9.79404	9.47732	9.9883	9.83818	9.49045	-0.00455133	-0.0223691	0.984486	0.923324	0.00679057	0.0346461
PFKP	0.00200848	0.00194719	0.00175515	0.00202008	0.00196887	0.00169157	0.00211345	0.00198752	0.00172711	8.95968	9.00439	9.15419	8.95137	8.98842	9.20742	8.88618	8.97481	9.17742	-0.0096473	0.0266144	0.927213	0.811263	0.0328204	0.0908385
PFN1	0.0018298	0.00165825	0.00143602	0.00174503	0.00161217	0.0014465	0.00176053	0.00169675	0.00151742	9.0941	9.23612	9.4437	9.16253	9.27678	9.43322	9.14977	9.20301	9.36416	-0.0328678	0.0189931	0.810442	0.882145	0.091278	0.05446
PFN2	0.00016488	0.000163994	6.92378e-05	0.000176575	0.000167246	7.35903e-05	0.000155677	0.000160324	6.10246e-05	12.5663	12.5741	13.8181	12.4674	12.5457	13.7301	12.6492	12.6067	14.0002	0.0717143	-0.0992289	0.908032	0.880298	0.0418988	0.0553704
PGAM1	0.00183067	0.00157697	0.00176984	0.00187014	0.00159424	0.00173635	0.00186117	0.00165312	0.00159571	9.09341	9.30863	9.14216	9.06264	9.29291	9.16973	9.06957	9.24059	9.29159	0.00630663	-0.0191829	0.949252	0.847546	0.0226185	0.0718369
PGAM5	0.000207917	0.000248276	0.000105322	0.000227911	0.000258239	0.00011938	0.000216886	0.000256788	0.000106876	12.2317	11.9758	13.2129	12.0992	11.919	13.0321	12.1708	11.9271	13.1918	0.123329	0.0435667	0.821161	0.939636	0.0855719	0.0270403
PGD	0.00325223	0.00389177	0.0033564	0.00303495	0.00347979	0.00315713	0.00303852	0.0035731	0.00301067	8.26436	8.00536	8.21887	8.36411	8.16678	8.30717	8.36241	8.12861	8.3757	-0.116493	-0.126046	0.304805	0.327875	0.515978	0.484291
PGK1	0.00280316	0.00254779	0.00253982	0.00270199	0.00248052	0.00241632	0.00247037	0.00226018	0.00210064	8.47873	8.61654	8.62106	8.53176	8.65514	8.69297	8.66106	8.78935	8.89496	-0.054517	-0.209678	0.464322	0.0632267	0.333181	1.1991
PGLS	0.000338626	0.000385999	0.000244106	0.000339485	0.00039559	0.000265767	0.000309723	0.00036468	0.000227777	11.528	11.3391	12.0002	11.5244	11.3037	11.8776	11.6567	11.4211	12.1001	0.0539063	-0.103521	0.844722	0.73012	0.0732864	0.136606
PGM1	0.000650065	0.000484682	0.000525003	0.000655088	0.000484138	0.000521897	0.000666977	0.000492683	0.000502066	10.5871	11.0107	10.8954	10.576	11.0123	10.9039	10.5501	10.9871	10.9598	0.000307612	-0.00125844	0.998734	0.995023	0.000550377	0.00216691
PGM2	0.000628921	0.000512715	0.00078656	0.000590098	0.000508362	0.000789649	0.00057748	0.000504225	0.000758238	10.6348	10.9296	10.3122	10.7268	10.9419	10.3065	10.7579	10.9536	10.3651	-0.032857	-0.0667019	0.90483	0.801627	0.0434332	0.0960276
PGM3	6.4125e-06	1.77933e-05	9.31816e-05	6.39263e-06	2.78342e-05	9.87644e-05	7.74427e-06	2.13433e-05	9.33649e-05	17.2507	15.7783	13.3896	17.2552	15.1328	13.3056	16.9784	15.5159	13.3868	0.241665	0.179176	0.887428	0.912643	0.0518668	0.0396991
PGP	0.000337596	0.0003341	0.000278596	0.000349745	0.00032158	0.000269763	0.000353054	0.00033741	0.000268203	11.5324	11.5474	11.8095	11.4814	11.6025	11.856	11.4678	11.5332	11.8644	-0.0168601	0.00798763	0.911457	0.96066	0.0402639	0.0174302
PGRMC1	0.000221803	0.000182557	0.000228825	0.00024309	0.000187459	0.000229394	0.000247999	0.000190058	0.000232663	12.1384	12.4194	12.0935	12.0062	12.3811	12.0899	11.9774	12.3613	12.0695	0.0580115	0.0810498	0.723274	0.627011	0.140697	0.202725
PGRMC2	0.000423047	0.000297965	0.000261492	0.000443046	0.000303549	0.00026101	0.000475767	0.000335151	0.000273235	11.2069	11.7126	11.9009	11.1403	11.6858	11.9036	11.0375	11.5429	11.8376	0.0302536	0.13416	0.92633	0.68961	0.0332342	0.161397
PHAX	5.57544e-06	1.36978e-05	4.15019e-06	6.85669e-06	1.54213e-05	4.42111e-06	7.97597e-06	1.58964e-05	4.66776e-06	17.4525	16.1557	17.8784	17.1541	15.9847	17.7872	16.9359	15.9409	17.7088	0.186881	0.300295	0.812986	0.701185	0.0899172	0.154168
PHB	0.00158586	0.00144338	0.00135471	0.00147982	0.00148463	0.00133035	0.00175124	0.00158575	0.00140472	9.30052	9.43634	9.5278	9.40036	9.39568	9.55398	9.15741	9.30062	9.4755	-0.0284574	0.110373	0.751939	0.384841	0.123817	0.414718
PHB2	0.00125865	0.00151474	0.00135105	0.00132685	0.00159259	0.00135757	0.00133877	0.00162389	0.00143851	9.63391	9.36671	9.53171	9.55778	9.29441	9.52476	9.54488	9.26633	9.44121	0.0517927	0.0933027	0.672289	0.45368	0.172444	0.34325
PHF5A	0.000100471	0.00010072	0.000194592	0.000121409	0.000117393	0.000194197	0.000131241	0.000126581	0.000242885	13.2809	13.2774	12.3273	13.0078	13.0564	12.3302	12.8955	12.9477	12.0074	0.163716	0.344989	0.699424	0.476991	0.155259	0.32149
PHGDH	0.00154999	0.00181578	0.00142024	0.00155053	0.00181993	0.00133967	0.00101664	0.00125156	0.000868923	9.33352	9.1052	9.45964	9.33302	9.1019	9.54391	9.94197	9.64206	10.1685	-0.0268232	-0.618052	0.87836	0.0285234	0.0563275	1.5448
PHPT1	0.000138388	0.000211741	0.000247904	0.000143121	0.000221548	0.000257871	0.000134761	0.000225907	0.000226496	12.819	12.2054	11.9779	12.7705	12.1401	11.9211	12.8573	12.112	12.1082	0.0569013	-0.0250613	0.881303	0.946919	0.0548749	0.0236871
PI4K2A	1.94577e-05	1.72993e-05	4.91641e-05	2.9417e-05	2.2866e-05	5.69832e-05	2.20946e-05	1.73252e-05	4.25175e-05	15.6493	15.8189	14.312	15.053	15.4164	14.0991	15.4659	15.8168	14.5216	0.403911	-0.00800987	0.548787	0.990212	0.260596	0.00427175
PICALM	4.95856e-05	9.58968e-05	1.66131e-05	5.64591e-05	9.61833e-05	1.81532e-05	5.64858e-05	0.000101589	1.63025e-05	14.2997	13.3482	15.8773	14.1124	13.3439	15.7494	14.1118	13.265	15.9045	0.106498	0.081309	0.92212	0.943188	0.0352127	0.0254018
PIGS	8.62406e-05	6.68937e-05	5.52287e-05	9.77902e-05	7.14179e-05	6.05312e-05	9.17112e-05	6.31428e-05	5.01481e-05	13.5013	13.8678	14.1442	13.32	13.7734	14.012	13.4125	13.951	14.2834	0.136	-0.0445819	0.647352	0.894206	0.18886	0.0485626
PIGT	2.4729e-05	1.97543e-05	2.22552e-05	2.62142e-05	2.27091e-05	2.41276e-05	2.60073e-05	2.40014e-05	2.18358e-05	15.3034	15.6275	15.4555	15.2193	15.4264	15.339	15.2307	15.3465	15.4829	0.133932	0.108739	0.29478	0.411221	0.530502	0.385925
PIN1	0.000159016	8.38881e-05	0.000111217	0.000173499	9.11587e-05	0.000115318	0.000166167	8.83505e-05	0.000125721	12.6185	13.5412	13.1343	12.4928	13.4213	13.0821	12.5551	13.4664	12.9575	0.0993023	0.105029	0.807037	0.793424	0.0931068	0.100495
PIN4	0.000106761	0.000136281	0.000128183	0.000106239	0.000124584	0.000127572	0.000117039	0.000134365	0.000120075	13.1933	12.8411	12.9295	13.2004	12.9706	12.9364	13.0607	12.8616	13.0238	-0.0478062	0.00597148	0.74003	0.963369	0.130751	0.0162071
PIR	0.000206668	0.000416705	0.000458691	0.000216326	0.000446234	0.00046077	0.000188571	0.000400939	0.000436267	12.2404	11.2287	11.0902	12.1745	11.1299	11.0837	12.3726	11.2843	11.1625	0.0570634	-0.0867208	0.916008	0.877639	0.0381009	0.0566843
PITHD1	0.00022619	0.000235249	0.000245647	0.000230114	0.000247027	0.000234389	0.000221461	0.000238544	0.000225848	12.1102	12.0535	11.9911	12.0854	11.983	12.0588	12.1407	12.0335	12.1124	0.00920424	-0.0438831	0.851362	0.40349	0.0698857	0.394168
PITPNA	0.000475763	0.000449304	0.000394984	0.00052217	0.00043931	0.000393292	0.00050386	0.000458092	0.000368971	11.0375	11.12	11.3059	10.9032	11.1525	11.3121	10.9547	11.0921	11.4042	0.0318762	0.00414629	0.834568	0.979925	0.0785383	0.00880704
PITPNB	0.000602876	0.000550555	0.000465051	0.000604542	0.000547312	0.000479969	0.000629964	0.000561725	0.000466581	10.6959	10.8268	11.0703	10.6919	10.8353	11.0248	10.6324	10.7978	11.0656	0.0136699	0.0323742	0.929932	0.855922	0.031549	0.0675658
PITRM1	0.000221686	0.000127042	0.000247817	0.000239974	0.000134479	0.000261476	0.000295617	0.000196645	0.00032698	12.1392	12.9424	11.9784	12.0248	12.8603	11.901	11.724	12.3121	11.5785	0.0912763	0.481808	0.840033	0.266132	0.0757035	0.574902
PKM	0.00667943	0.0062855	0.00670281	0.00681173	0.00638768	0.00663767	0.00612124	0.00568713	0.00548643	7.22606	7.31376	7.22102	7.19776	7.29049	7.23511	7.35196	7.45808	7.50992	0.0124895	-0.186376	0.772638	0.0281715	0.112024	1.55019
PKM2	3.1954e-05	3.06278e-05	7.42779e-05	3.65258e-05	3.44925e-05	8.20814e-05	3.65335e-05	3.29029e-05	7.90016e-05	14.9336	14.9948	13.7167	14.7407	14.8234	13.5726	14.7404	14.8914	13.6278	0.169496	0.128515	0.784618	0.834429	0.105342	0.0786107
PLBD2	0.000115872	9.75173e-05	0.000107822	0.000123537	9.97478e-05	0.00010488	0.000121995	0.000100619	0.000100033	13.0752	13.324	13.1791	12.9828	13.2914	13.219	13.0009	13.2788	13.2872	0.0283723	0.00376062	0.821572	0.976215	0.0853545	0.0104544
PLEC	7.00096e-05	2.60567e-05	5.72452e-05	7.32631e-05	3.14259e-05	6.90027e-05	8.08738e-05	2.9765e-05	7.43406e-05	13.8021	15.228	14.0925	13.7366	14.9577	13.823	13.594	15.036	13.7155	0.201777	0.259027	0.748171	0.703976	0.125999	0.152442
PLIN3	0.000722337	0.000705978	0.000593051	0.000729315	0.000695143	0.000581945	0.000759954	0.000736139	0.000587186	10.435	10.4681	10.7196	10.4212	10.4904	10.7468	10.3618	10.4077	10.7339	-0.0119055	0.039752	0.933337	0.801023	0.0299615	0.0963549
PLOD1	0.000197067	0.00022904	0.00026032	0.000217621	0.000242404	0.000278394	0.000220147	0.000252356	0.000280983	12.309	12.0921	11.9074	12.1659	12.0103	11.8106	12.1492	11.9523	11.7972	0.107263	0.136611	0.527148	0.426295	0.278067	0.37029
PLOD2	0.000147103	0.000119249	0.000237789	0.000163048	0.000126678	0.000263315	0.000166345	0.000125524	0.000303666	12.7309	13.0337	12.038	12.5824	12.9465	11.8909	12.5535	12.9597	11.6852	0.127587	0.201379	0.780179	0.694981	0.107806	0.158027
PLOD3	0.000376037	0.000450399	0.000394463	0.000407791	0.000478302	0.00042247	0.000452412	0.000495394	0.000427127	11.3768	11.1165	11.3078	11.2599	11.0298	11.2089	11.1101	10.9791	11.193	0.100879	0.172971	0.389236	0.157775	0.409788	0.801962
PLP2	4.26896e-06	1.11534e-05	3.01214e-06	3.5344e-06	1.1501e-05	2.9031e-06	3.70724e-06	1.05006e-05	2.78585e-06	17.8377	16.4522	18.3408	18.1101	16.4079	18.394	18.0412	16.5392	18.4534	-0.0937772	-0.134404	0.916361	0.876366	0.0379334	0.0573143
PLRG1	3.3688e-05	4.77295e-05	3.98457e-05	3.46674e-05	5.04868e-05	4.00403e-05	4.41493e-05	6.4297e-05	4.81933e-05	14.8574	14.3548	14.6152	14.8161	14.2737	14.6082	14.4672	13.9249	14.3408	0.0431323	0.364811	0.850458	0.170884	0.0703469	0.767298
PLS1	0.000156919	0.000226409	0.000245929	0.000170472	0.000243282	0.000244204	0.000169283	0.000267016	0.000259467	12.6377	12.1088	11.9895	12.5182	12.0051	11.9996	12.5283	11.8708	11.9122	0.0710199	0.141573	0.800593	0.652424	0.0965882	0.18547
PLS3	0.00182516	0.00206498	0.00192801	0.00178438	0.00199531	0.00186301	0.00164594	0.00186852	0.00160882	9.09776	8.91966	9.01867	9.13036	8.96917	9.06815	9.24687	9.06389	9.27978	-0.0438642	-0.18482	0.563252	0.0943714	0.249297	1.02516
PM20D2	2.91862e-05	6.15797e-06	1.31634e-05	2.92233e-05	7.61183e-06	1.44204e-05	3.03878e-05	9.279e-06	1.30542e-05	15.0644	17.3091	16.2131	15.0625	17.0033	16.0815	15.0061	16.7176	16.2251	0.146402	0.212568	0.872624	0.809126	0.0591728	0.0919839
PMM2	0.000272082	1.86366e-05	0.000126229	0.000304586	1.99211e-05	0.000140715	0.000258655	1.77212e-05	0.000135089	11.8437	15.7115	12.9517	11.6809	15.6153	12.7949	11.9167	15.7842	12.8538	0.138567	-0.0159351	0.936769	0.992699	0.0283674	0.00318254
PMPCA	0.000387426	0.000182693	0.000379551	0.000410573	0.000193494	0.000376496	0.000455151	0.00020485	0.000368158	11.3338	12.4183	11.3634	11.2501	12.3354	11.3751	11.1014	12.2531	11.4074	0.0516427	0.117866	0.921888	0.823783	0.0353219	0.0841872
PMPCB	0.000172349	0.000298323	0.000285021	0.000183735	0.000318819	0.000301908	0.000197202	0.000336437	0.000316771	12.5024	11.7108	11.7766	12.4101	11.615	11.6936	12.308	11.5374	11.6243	0.0903999	0.173392	0.813181	0.64785	0.0898127	0.188526
PNN	0.000138862	6.26741e-05	0.000103907	0.0001351	6.017e-05	0.000105573	0.000180646	8.71964e-05	0.000134175	12.8141	13.9618	13.2324	12.8537	14.0206	13.2095	12.4345	13.4854	12.8636	-0.0251659	0.408246	0.96081	0.418747	0.0173624	0.378049
PNP	0.00129561	0.0012997	0.00138884	0.00124588	0.0012748	0.00137123	0.0014243	0.00140122	0.00140085	9.59215	9.58761	9.49191	9.64862	9.61552	9.51032	9.45553	9.4791	9.47948	-0.0342641	0.0858513	0.553028	0.0631174	0.257253	1.19985
POFUT1	0.000155015	0.000126964	0.000139346	0.000147915	0.00012739	0.000145977	0.000202314	0.000145295	0.000189016	12.6553	12.9433	12.809	12.7229	12.9385	12.742	12.2711	12.7487	12.3692	0.00141651	0.339529	0.990165	0.11294	0.00429248	0.947151
POLE3	3.22538e-05	6.03148e-05	6.76771e-06	2.78924e-05	5.85509e-05	6.40816e-06	3.5791e-05	5.95586e-05	1.10834e-05	14.9202	14.0171	17.1729	15.1298	14.0599	17.2517	14.77	14.0353	16.4612	-0.110392	0.281197	0.937685	0.8236	0.0279432	0.0842835
POLR2A	9.64302e-05	0.000163073	9.17447e-05	9.50148e-05	0.000173707	9.10947e-05	9.85069e-05	0.000181241	9.67345e-05	13.3402	12.5822	13.412	13.3615	12.4911	13.4223	13.3094	12.4298	13.3356	0.0198515	0.0865145	0.962905	0.838884	0.0164164	0.0762979
POLR2B	0.000281054	0.000213761	0.000332384	0.000302716	0.000215544	0.000349329	0.000288011	0.000216899	0.000351049	11.7969	12.1917	11.5549	11.6897	12.1797	11.4831	11.7616	12.1707	11.476	0.063613	0.045041	0.830047	0.877407	0.0808971	0.0567988
POLR2D	0.000143937	0.000116766	9.78072e-05	0.00014471	0.000122206	0.000102494	0.000150906	0.000123164	0.000108919	12.7623	13.0641	13.3197	12.7545	12.9984	13.2522	12.6941	12.9871	13.1645	0.046983	0.100138	0.838344	0.660677	0.0765777	0.180011
POLR2E	3.73553e-05	7.90287e-05	3.24787e-05	5.63968e-05	0.000123398	3.42807e-05	3.76498e-05	7.15141e-05	3.94634e-05	14.7083	13.6273	14.9101	14.114	12.9844	14.8322	14.697	13.7714	14.6291	0.438359	0.0494005	0.548213	0.925655	0.261051	0.0335507
POLR2G	0.000169738	0.000112609	0.000157062	0.000186126	0.000110531	0.000153595	0.000192387	0.000116868	0.000153254	12.5244	13.1164	12.6364	12.3914	13.1433	12.6686	12.3437	13.0628	12.6718	0.0246306	0.0662826	0.935255	0.822012	0.0290701	0.0851216
POLR2H	3.19495e-05	3.49863e-05	4.63032e-05	3.1271e-05	3.66388e-05	4.72539e-05	3.42557e-05	3.94925e-05	5.13287e-05	14.9338	14.8028	14.3985	14.9648	14.7363	14.3692	14.8333	14.6281	14.2499	0.021644	0.14133	0.931554	0.57975	0.0307922	0.236759
POLR2I	3.51178e-05	2.071e-05	2.0128e-05	3.2553e-05	1.9973e-05	1.91904e-05	3.21089e-05	1.79249e-05	2.26167e-05	14.7974	15.5593	15.6004	14.9069	15.6116	15.6693	14.9267	15.7677	15.4323	-0.0768356	-0.0564669	0.8406	0.882197	0.0754106	0.0544346
POLR2L	6.77676e-05	5.41611e-05	7.6353e-05	6.37038e-05	4.90497e-05	7.49756e-05	6.81968e-05	5.72711e-05	8.60824e-05	13.849	14.1724	13.677	13.9383	14.3154	13.7032	13.8399	14.0918	13.5039	-0.0861641	0.0875635	0.726906	0.715562	0.138522	0.145353
POLR3C	3.02624e-05	1.25975e-05	3.17537e-05	2.82307e-05	1.26867e-05	3.27899e-05	3.67367e-05	1.49905e-05	3.16305e-05	15.0121	16.2765	14.9427	15.1124	16.2663	14.8964	14.7324	16.0256	14.9483	-0.0145882	0.174998	0.981985	0.781465	0.00789535	0.10709
POLR3F	6.6895e-05	5.79893e-05	7.65353e-05	6.96219e-05	5.69151e-05	7.99629e-05	7.60436e-05	5.95516e-05	9.316e-05	13.8677	14.0739	13.6735	13.8101	14.1008	13.6103	13.6828	14.0355	13.3899	0.0312906	0.168955	0.872819	0.484435	0.059076	0.314764
PON2	0.000136182	0.000137826	0.000185434	0.000140613	0.000141825	0.000196729	0.000151735	0.000150391	0.000214601	12.8422	12.8249	12.3968	12.796	12.7836	12.3115	12.6862	12.699	12.1861	0.0575875	0.164215	0.802932	0.502377	0.0953213	0.29897
POR	0.000430476	0.000594015	0.000577965	0.000443848	0.000602558	0.000603032	0.00050138	0.000758423	0.000598602	11.1818	10.7172	10.7567	11.1376	10.6966	10.6955	10.9618	10.3647	10.7061	0.0419949	0.207697	0.850725	0.414033	0.0702109	0.382965
PPA1	0.00126062	0.00116764	0.0011779	0.00130488	0.00112816	0.001162	0.00126411	0.00111549	0.00103578	9.63165	9.74219	9.72957	9.58187	9.79182	9.74917	9.62766	9.80811	9.91507	-0.00647929	-0.0824724	0.933517	0.41534	0.0298777	0.381597
PPA2	0.000532618	0.000446484	0.000681785	0.000528424	0.000476712	0.000723202	0.000509856	0.000434313	0.000577591	10.8746	11.1291	10.5184	10.886	11.0346	10.4333	10.9376	11.169	10.7577	0.0560611	-0.114052	0.83556	0.621353	0.0780223	0.206661
PPAP2C	6.44114e-05	4.62542e-05	4.48902e-05	7.0728e-05	4.96522e-05	4.72171e-05	6.36404e-05	4.1627e-05	5.23923e-05	13.9223	14.4001	14.4432	13.7874	14.2978	14.3703	13.9397	14.5521	14.2203	0.103384	0.0178403	0.698177	0.945063	0.156034	0.0245394
PPAT	0.000449092	0.000579661	0.000547512	0.000499334	0.000643851	0.000558063	0.000470067	0.000637234	0.000583217	11.1207	10.7525	10.8348	10.9677	10.601	10.8073	11.0548	10.6159	10.7437	0.110683	0.0978709	0.512043	0.598912	0.290693	0.222637
PPCS	3.88164e-05	3.39046e-05	0.000170457	5.27734e-05	5.11876e-05	0.000201638	3.97225e-05	3.21085e-05	0.000164433	14.653	14.8482	12.5183	14.2098	14.2538	12.2759	14.6197	14.9267	12.5702	0.426606	-0.0323801	0.689024	0.976891	0.161766	0.0101539
PPIA	0.00153617	0.00155654	0.00165649	0.00152765	0.00151295	0.00165161	0.00147549	0.00153402	0.00165647	9.34645	9.32744	9.23765	9.35447	9.36842	9.24191	9.40459	9.34847	9.23768	-0.0177529	-0.0263951	0.751088	0.679842	0.124309	0.167592
PPIB	0.00154767	0.00179553	0.00140101	0.00152173	0.00173492	0.00143839	0.00165475	0.00197351	0.0015879	9.33569	9.12137	9.47931	9.36007	9.17092	9.44133	9.23917	8.98502	9.29866	-0.0119832	0.13784	0.931656	0.385618	0.0307446	0.413843
PPIC	0.000111536	9.64313e-05	0.000104744	0.000116137	9.74091e-05	0.000114945	0.000115396	0.000103626	0.000111348	13.1302	13.3401	13.2208	13.0719	13.3256	13.0868	13.0811	13.2363	13.1326	0.0689802	0.080369	0.536836	0.350016	0.270158	0.455912
PPID	1.01588e-05	2.89378e-05	1.59068e-05	1.45899e-05	3.58836e-05	1.62103e-05	8.31723e-06	2.96367e-05	1.59974e-05	16.5869	15.0767	15.94	16.0647	14.7663	15.9127	16.8755	15.0423	15.9318	0.286626	-0.0819747	0.657494	0.910729	0.182108	0.040611
PPIE	2.69844e-05	7.35189e-05	7.80417e-05	2.82017e-05	7.38382e-05	7.61795e-05	3.39644e-05	9.68053e-05	9.88064e-05	15.1775	13.7315	13.6454	15.1139	13.7253	13.6802	14.8456	13.3346	13.305	0.0116887	0.356408	0.987192	0.642575	0.00559856	0.192076
PPIF	0.000539823	0.000613755	0.000523766	0.000557447	0.000613812	0.000534181	0.000602167	0.000682636	0.000556742	10.8552	10.67	10.8988	10.8089	10.6699	10.8704	10.6975	10.5166	10.8107	0.0249628	0.133072	0.799203	0.295602	0.0973429	0.529293
PPIH	7.71137e-05	2.93335e-05	3.07357e-05	7.14558e-05	3.02147e-05	3.19489e-05	8.52376e-05	3.28066e-05	2.95496e-05	13.6627	15.0571	14.9897	13.7726	15.0144	14.9339	13.5181	14.8957	15.0465	-0.00379442	0.0830539	0.995303	0.90667	0.00204472	0.0425509
PPIL1	4.10517e-05	0.000106769	9.23156e-05	3.76454e-05	9.81601e-05	8.86894e-05	4.92719e-05	0.000108747	0.000102791	14.5722	13.1932	13.4031	14.6972	13.3145	13.4609	14.3089	13.1667	13.248	-0.101356	0.14829	0.876786	0.805978	0.0571065	0.0936769
PPIP5K2	5.32753e-05	5.66676e-05	8.06529e-05	6.03229e-05	6.60523e-05	8.2432e-05	5.45981e-05	5.7285e-05	7.94602e-05	14.1962	14.1071	13.5979	14.0169	13.886	13.5664	14.1608	14.0915	13.6194	0.143934	0.00984098	0.564433	0.970757	0.248388	0.0128896
PPM1F	4.60861e-05	1.48757e-05	3.3221e-05	5.10351e-05	1.77119e-05	3.59872e-05	5.09893e-05	1.81805e-05	3.75183e-05	14.4053	16.0367	14.8775	14.2582	15.7849	14.7622	14.2594	15.7473	14.702	0.171436	0.203597	0.808095	0.771556	0.0925377	0.112633
PPM1G	6.19412e-05	0.000192522	5.20423e-05	6.54821e-05	0.000196617	5.7172e-05	9.45131e-05	0.00028971	8.13532e-05	13.9787	12.3427	14.23	13.8985	12.3123	14.0943	13.3691	11.7531	13.5854	0.0820655	0.614573	0.924874	0.498783	0.0339172	0.302088
PPME1	0.000268077	0.000262208	0.000185868	0.000280727	0.00028786	0.000198853	0.000332493	0.000292641	0.000191495	11.8651	11.897	12.3934	11.7985	11.7623	12.296	11.5544	11.7386	12.3504	0.0995307	0.170706	0.702742	0.594071	0.153204	0.226162
PPP1CB	0.000220024	0.000212372	8.90358e-05	0.000217537	0.000205815	9.66925e-05	0.000226972	0.000217379	0.000101848	12.1501	12.2011	13.4553	12.1665	12.2464	13.3362	12.1052	12.1675	13.2613	0.0191248	0.0908096	0.974828	0.880815	0.0110722	0.0551153
PPP1CC	0.000511675	0.00031316	0.000515105	0.000536347	0.000288466	0.000503483	0.000621451	0.000354146	0.000527566	10.9325	11.6408	10.9228	10.8645	11.7593	10.9558	10.6521	11.4634	10.8884	-0.0278269	0.164115	0.943748	0.653112	0.0251439	0.185012
PPP1R10	2.63669e-05	5.56911e-05	6.6963e-05	3.18452e-05	6.58598e-05	6.50158e-05	3.93783e-05	7.11734e-05	7.46659e-05	15.2109	14.1322	13.8663	14.9386	13.8902	13.9088	14.6322	13.7783	13.7092	0.157243	0.363217	0.784452	0.513408	0.105434	0.289537
PPP1R12A	1.48166e-05	0.000111643	7.60773e-05	1.36916e-05	0.000118568	7.80062e-05	1.62188e-05	0.000117907	7.70012e-05	16.0424	13.1288	13.6822	16.1564	13.042	13.6461	15.912	13.0501	13.6648	0.00300604	0.075542	0.998275	0.954596	0.000749993	0.0201804
PPP1R14B	7.6485e-05	0.00010683	0.000124851	7.04632e-05	0.00011233	0.000101028	8.49489e-05	0.000131653	0.000104492	13.6745	13.1924	12.9675	13.7928	13.12	13.273	13.523	12.891	13.2243	-0.11711	0.0653441	0.708365	0.82519	0.149743	0.083446
PPP1R2	3.18757e-05	5.25595e-05	4.64117e-05	3.70667e-05	5.86806e-05	4.7607e-05	3.20519e-05	6.11299e-05	3.98992e-05	14.9372	14.2157	14.3952	14.7195	14.0568	14.3585	14.9292	13.9978	14.6133	0.137761	0.00258472	0.658856	0.994446	0.181209	0.00241875
PPP1R7	0.000129677	0.000134101	0.000190796	0.000142055	0.000162673	0.000202521	0.000135883	0.000131483	0.000178797	12.9128	12.8644	12.3557	12.7813	12.5857	12.2696	12.8453	12.8928	12.4494	0.165405	-0.0182394	0.515783	0.939807	0.287533	0.0269612
PPP2CA	0.000564995	0.000669148	0.00058502	0.000549813	0.000663765	0.000571524	0.000596726	0.000711873	0.000620232	10.7895	10.5454	10.7392	10.8288	10.557	10.7729	10.7106	10.4561	10.6549	-0.0282067	0.0841494	0.812533	0.476603	0.0901591	0.321843
PPP2CB	5.14987e-05	6.53974e-05	4.93334e-05	5.11019e-05	6.02955e-05	4.74697e-05	5.26549e-05	6.35461e-05	4.74354e-05	14.2451	13.9004	14.3071	14.2563	14.0176	14.3626	14.2131	13.9418	14.3637	-0.0612991	-0.0219985	0.725183	0.906946	0.139553	0.0424184
PPP2R1A	0.00118143	0.00103751	0.00100117	0.00120675	0.0010585	0.00106657	0.00116566	0.00102903	0.000954335	9.72525	9.91266	9.9641	9.69466	9.88377	9.8728	9.74464	9.9245	10.0332	0.0502603	-0.0334496	0.624749	0.778398	0.204294	0.108798
PPP2R2A	0.000953405	0.000800683	0.000701277	0.000909818	0.000760869	0.000711163	0.000969449	0.000790649	0.000710881	10.0346	10.2865	10.4777	10.1021	10.3601	10.4575	10.0105	10.3047	10.4581	-0.0402999	0.00850152	0.820596	0.965286	0.0858706	0.0153442
PPP2R4	0.000345249	0.0002701	0.000249966	0.000344559	0.000275141	0.000253213	0.000355978	0.00028655	0.000234406	11.5001	11.8542	11.966	11.503	11.8275	11.9474	11.4559	11.7689	12.0587	0.0141365	0.0122397	0.945196	0.958978	0.0244782	0.0181912
PPP2R5C	2.74096e-05	1.95559e-05	2.90231e-05	2.77188e-05	2.00293e-05	3.25717e-05	2.32076e-05	1.6258e-05	2.71192e-05	15.155	15.642	15.0724	15.1388	15.6075	14.906	15.395	15.9085	15.1703	0.0723696	-0.201473	0.803542	0.513889	0.0949917	0.28913
PPP3CA	0.000146031	0.000206393	0.000200431	0.000153179	0.000200535	0.000212263	0.000152357	0.000215731	0.000206694	12.7414	12.2423	12.2846	12.6725	12.2839	12.2019	12.6803	12.1785	12.2402	0.036715	0.0564707	0.873208	0.813952	0.0588825	0.0894011
PPP4C	9.49177e-05	8.62326e-05	0.000162241	0.000100617	9.26816e-05	0.000171256	0.000101479	8.92197e-05	0.000184232	13.363	13.5014	12.5896	13.2788	13.3974	12.5116	13.2665	13.4523	12.4062	0.088729	0.109647	0.834075	0.811013	0.0787949	0.0909722
PPP5C	0.000182405	0.0002379	0.00018144	0.000188919	0.000235773	0.000181679	0.000182431	0.000247117	0.000180901	12.4206	12.0374	12.4282	12.3699	12.0503	12.4263	12.4204	11.9825	12.4325	0.0131879	0.0169153	0.943298	0.935491	0.0253511	0.0289602
PPP6C	0.000191786	0.000140215	0.00022724	0.000184728	0.000144447	0.000237451	0.000187016	0.000155842	0.000216016	12.3482	12.8001	12.1035	12.4023	12.7572	12.0401	12.3845	12.6476	12.1766	0.0174048	0.0143447	0.955123	0.956183	0.0199408	0.0194588
PPP6R1	2.10161e-05	2.33418e-05	4.29171e-06	1.97085e-05	2.31484e-05	6.44666e-06	1.96092e-05	2.09401e-05	5.11791e-06	15.5381	15.3867	17.83	15.6308	15.3987	17.243	15.6381	15.5434	17.576	0.160775	-0.000869446	0.877687	0.999368	0.0566603	0.000274711
PPP6R3	0.000222	0.000290241	0.000209163	0.000227221	0.000289031	0.000222409	0.000218174	0.000273816	0.000216546	12.1372	11.7505	12.2231	12.1036	11.7565	12.1345	12.1622	11.8345	12.173	0.0386985	-0.0196929	0.847953	0.91946	0.071628	0.0364674
PPT1	0.000248924	0.000228767	0.000134629	0.000239017	0.000224874	0.000136657	0.000226199	0.000230885	0.000137759	11.972	12.0938	12.8587	12.0306	12.1186	12.8372	12.1101	12.0805	12.8256	-0.0205945	-0.0305528	0.959074	0.938028	0.0181477	0.0277843
PQBP1	0.000164462	0.000246929	0.000155784	0.000191973	0.000273489	0.000164982	0.000221653	0.000278168	0.000176273	12.57	11.9836	12.6482	12.3468	11.8362	12.5654	12.1394	11.8118	12.4699	0.151097	0.260226	0.642141	0.409807	0.19237	0.38742
PRCP	9.96053e-05	6.31981e-05	2.71911e-05	0.00010848	6.57322e-05	2.83126e-05	0.000117843	8.09874e-05	3.89202e-05	13.2934	13.9498	15.1665	13.1703	13.893	15.1082	13.0509	13.5919	14.6491	0.0793901	0.372589	0.924588	0.633059	0.0340516	0.198556
PRDX1	0.00219162	0.00300806	0.0029264	0.00212095	0.00287504	0.00277879	0.00205889	0.00280463	0.00265214	8.83378	8.37695	8.41666	8.88107	8.4422	8.49133	8.92391	8.47798	8.55863	-0.0624035	-0.111042	0.772308	0.609072	0.112209	0.215331
PRDX2	0.000683337	0.000624825	0.00081901	0.000663635	0.000593333	0.000837683	0.000627188	0.000558388	0.000743667	10.5151	10.6443	10.2538	10.5573	10.7189	10.2213	10.6388	10.8064	10.3931	-0.0280993	-0.141704	0.887342	0.441734	0.051909	0.354839
PRDX3	0.00068694	0.000647828	0.000602428	0.000680372	0.000626217	0.000585746	0.000706544	0.000601739	0.000557652	10.5075	10.5921	10.6969	10.5214	10.6411	10.7374	10.4669	10.6986	10.8083	-0.0344416	-0.0590999	0.699796	0.633174	0.155029	0.198477
PRDX4	0.000576004	0.000327871	0.000679593	0.000651126	0.000417366	0.00070719	0.000660833	0.000383105	0.000634868	10.7616	11.5746	10.523	10.5848	11.2264	10.4656	10.5634	11.35	10.6213	0.194158	0.108202	0.649913	0.803329	0.187145	0.0951065
PRDX5	0.000573699	0.000712333	0.000558734	0.000564992	0.000699871	0.000546367	0.00054687	0.00068719	0.000511206	10.7674	10.4552	10.8056	10.7895	10.4806	10.8378	10.8365	10.507	10.9338	-0.0266061	-0.0830659	0.87413	0.651216	0.0584242	0.186275
PRDX6	0.00291727	0.00302995	0.00259625	0.00280037	0.00290495	0.00258558	0.00284024	0.00290218	0.00234084	8.42116	8.36649	8.58935	8.48017	8.42727	8.5953	8.45977	8.42865	8.73876	-0.0419091	-0.0833898	0.641755	0.52286	0.192631	0.281615
PREB	7.21062e-05	6.93098e-05	0.000103538	7.53909e-05	7.61601e-05	0.000108687	8.21137e-05	7.79038e-05	0.000113199	13.7595	13.8166	13.2376	13.6953	13.6806	13.1675	13.572	13.6479	13.1089	0.0900917	0.161614	0.739839	0.55268	0.130863	0.257527
PREPL	0.000188685	7.79659e-05	0.000123147	0.000203201	8.094e-05	0.00011968	0.000190677	8.01739e-05	0.000117242	12.3717	13.6468	12.9873	12.2648	13.5928	13.0285	12.3566	13.6065	13.0582	0.0399119	-0.00514966	0.943856	0.992517	0.0250941	0.00326206
PRKACA	0.000157353	5.75242e-05	3.21184e-05	0.000171984	6.61339e-05	3.30106e-05	0.000156647	6.19191e-05	3.30623e-05	12.6337	14.0855	14.9262	12.5054	13.8843	14.8867	12.6402	13.9793	14.8845	0.123005	0.0471724	0.904395	0.962161	0.0436417	0.0167521
PRKAR1A	0.000256688	8.89748e-05	0.00026655	0.000332162	0.000108868	0.000309436	0.000257908	8.54095e-05	0.000284547	11.9277	13.4562	11.8733	11.5558	13.1651	11.6581	11.9209	13.5152	11.779	0.292741	0.0140348	0.710659	0.986167	0.148339	0.00604935
PRKCSH	0.00110542	0.000755561	0.000595417	0.00112012	0.00075156	0.000621078	0.00120611	0.000845786	0.000645211	9.82119	10.3702	10.7138	9.80213	10.3778	10.6529	9.69542	10.2074	10.5979	0.0240918	0.134794	0.95001	0.733107	0.022272	0.134833
PRKDC	0.000678571	0.00044821	0.000924567	0.00074258	0.000462571	0.000931495	0.000599354	0.000367357	0.000846675	10.5252	11.1235	10.0789	10.3952	11.078	10.0682	10.7043	11.4105	10.2059	0.0621053	-0.197684	0.890724	0.690937	0.050257	0.160562
PRMT1	0.00142353	0.00128116	0.00123073	0.00142162	0.00127682	0.00120592	0.00141609	0.00121318	0.00105588	9.45631	9.60834	9.66627	9.45825	9.61322	9.69565	9.46387	9.68699	9.88734	-0.0120703	-0.102429	0.903624	0.497389	0.0440124	0.303304
PRMT5	0.000805774	0.000853802	0.000692985	0.000823194	0.000901567	0.000706725	0.000791342	0.000836087	0.000641308	10.2773	10.1938	10.4949	10.2465	10.1153	10.4666	10.3034	10.2241	10.6067	0.0459044	-0.0560439	0.753066	0.72263	0.123167	0.141084
PROCR	0.00016311	0.000180305	8.55324e-05	0.000187372	0.000220711	8.58083e-05	0.000150159	0.000173183	7.46887e-05	12.5819	12.4373	13.5132	12.3818	12.1456	13.5085	12.7012	12.4954	13.7088	0.165475	-0.124361	0.774146	0.81731	0.111177	0.087613
PRPF19	0.000755184	0.000724245	0.000940716	0.00073183	0.00071899	0.000912198	0.000839459	0.000826283	0.00102381	10.3709	10.4312	10.054	10.4162	10.4417	10.0984	10.2183	10.2411	9.93184	-0.0334128	0.154969	0.845638	0.370062	0.0728153	0.431726
PRPF4	6.42145e-05	1.14836e-05	6.33185e-05	6.7759e-05	1.35163e-05	6.8348e-05	7.19018e-05	1.38224e-05	7.45586e-05	13.9267	16.4101	13.947	13.8492	16.1749	13.8367	13.7636	16.1426	13.7113	0.140971	0.222103	0.906991	0.856274	0.0423972	0.0673872
PRPF4B	4.23092e-05	4.0172e-05	9.91985e-06	3.9101e-05	3.69044e-05	1.06015e-05	4.67106e-05	4.40536e-05	1.18432e-05	14.5287	14.6034	16.6212	14.6424	14.7258	16.5254	14.3859	14.4704	16.3656	-0.0467626	0.177174	0.961913	0.859974	0.0168641	0.0655145
PRPF8	0.000199909	0.000185476	0.000173285	0.000212387	0.000188375	0.000186056	0.00020204	0.000184992	0.000223409	12.2884	12.3965	12.4946	12.201	12.3741	12.392	12.2731	12.4002	12.128	0.0707738	0.126025	0.452701	0.270496	0.344189	0.567839
PRPS1	0.00104239	0.000747648	0.000560666	0.00106399	0.000789674	0.000570617	0.000957013	0.000718339	0.000496764	9.90589	10.3854	10.8006	9.8763	10.3065	10.7752	10.0292	10.443	10.9752	0.0446233	-0.11852	0.908922	0.768677	0.0414736	0.114256
PRPS2	0.000236662	0.000280876	0.000304275	0.000251481	0.000281208	0.000316546	0.000234549	0.000272634	0.00028364	12.0449	11.7978	11.6823	11.9573	11.7961	11.6253	12.0578	11.8407	11.7837	0.048789	-0.052407	0.75113	0.71898	0.124285	0.143283
PRPSAP1	0.000183555	9.17634e-05	0.000281765	0.000207034	0.000108586	0.000288839	0.000185147	8.93309e-05	0.000282941	12.4115	13.4117	11.7932	12.2378	13.1689	11.7574	12.399	13.4505	11.7872	0.150759	-0.00676355	0.821999	0.992507	0.0851289	0.00326656
PRPSAP2	0.000709673	0.000467846	0.000670216	0.000699357	0.000465667	0.00068169	0.00069222	0.000448358	0.000653408	10.4606	11.0617	10.5431	10.4817	11.0684	10.5186	10.4965	11.1231	10.5797	-0.00112282	-0.0446488	0.996848	0.87758	0.00137095	0.0567134
PRRC1	0.000446675	0.000511389	0.000459646	0.000452016	0.000499534	0.000440051	0.000482652	0.000512985	0.000426054	11.1285	10.9333	11.0872	11.1113	10.9671	11.15	11.0167	10.9288	11.1967	-0.0265148	0.00225446	0.760929	0.982871	0.118656	0.00750328
PRRC2C	0.00051445	0.000631707	0.000414715	0.000491411	0.000585174	0.000408936	0.000460851	0.000586616	0.000413434	10.9247	10.6285	11.2356	10.9908	10.7388	11.2558	11.0834	10.7353	11.2401	-0.0655785	-0.0900105	0.789899	0.715679	0.102428	0.145282
PRTFDC1	9.5477e-05	0.000120905	5.05815e-05	8.83021e-05	0.000112006	4.54395e-05	9.97764e-05	0.000135516	4.67621e-05	13.3545	13.0138	14.271	13.4672	13.1241	14.4257	13.2909	12.8493	14.3843	-0.12589	0.0382857	0.827399	0.951443	0.082285	0.0216173
PSAP	0.000423159	0.000691961	0.000754153	0.000481284	0.000758296	0.000757921	0.0004315	0.000720286	0.00078608	11.2065	10.497	10.3729	11.0208	10.365	10.3657	11.1784	10.4391	10.313	0.108316	0.0486191	0.765576	0.90298	0.116012	0.044322
PSAT1	0.00177583	0.00209461	0.00175104	0.00171521	0.00203811	0.00166764	0.00174702	0.00211254	0.00164638	9.13729	8.8991	9.15757	9.1874	8.93855	9.22797	9.16089	8.88681	9.24648	-0.0533215	-0.0334057	0.686451	0.818809	0.16339	0.0868177
PSEN1	4.73257e-05	0.000338836	1.49745e-05	4.90431e-05	0.000323337	1.6483e-05	2.68223e-05	0.000137935	1.61779e-05	14.367	11.5271	16.0271	14.3156	11.5947	15.8887	15.1862	12.8237	15.9156	0.0407826	-0.668089	0.983162	0.699719	0.00737474	0.155076
PSEN2	1.15749e-05	5.99697e-06	5.32947e-06	1.06426e-05	5.21436e-06	5.90698e-06	1.09907e-05	5.19312e-06	4.68825e-06	16.3986	17.3473	17.5176	16.5198	17.5491	17.3691	16.4734	17.555	17.7025	-0.0581546	-0.155764	0.907703	0.779799	0.0420564	0.108017
PSIP1	1.06199e-05	1.42063e-05	0.000139639	9.59563e-06	1.45898e-05	0.00013674	1.82505e-05	2.0794e-05	0.000127475	16.5229	16.1031	12.806	16.6692	16.0647	12.8363	15.7417	15.5535	12.9375	-0.0460509	0.39977	0.979351	0.800869	0.00906175	0.0964385
PSMA1	0.000951325	0.000940616	0.00107412	0.00100617	0.000967147	0.00103556	0.00101949	0.000994995	0.00113163	10.0378	10.0541	9.86263	9.95691	10.014	9.91538	9.93794	9.97302	9.78738	0.0227464	0.0853908	0.753495	0.365089	0.12292	0.437601
PSMA2	0.000740819	0.000774397	0.000766807	0.000729649	0.000787498	0.0007552	0.000741226	0.000800105	0.00091332	10.3986	10.3346	10.3488	10.4205	10.3104	10.3709	10.3978	10.2875	10.0966	-0.00657416	0.100055	0.868545	0.32902	0.0612076	0.482778
PSMA3	0.000702669	0.000622889	0.000671149	0.000669577	0.00061172	0.000646284	0.00070958	0.000675335	0.000692178	10.4749	10.6487	10.5411	10.5445	10.6748	10.5955	10.4607	10.5321	10.4966	-0.0500549	0.0584192	0.473265	0.345638	0.324896	0.461378
PSMA4	0.00110021	0.00121467	0.000866785	0.00106622	0.00114797	0.000800487	0.00122554	0.00130061	0.000922428	9.82801	9.68522	10.172	9.87328	9.7667	10.2868	9.67236	9.5866	10.0823	-0.0805199	0.114675	0.726507	0.614695	0.13876	0.21134
PSMA5	0.000735069	0.000782647	0.00086379	0.000675698	0.000745599	0.000798084	0.000734452	0.000799167	0.000854156	10.4098	10.3194	10.177	10.5313	10.3893	10.2912	10.411	10.2892	10.1932	-0.101868	0.00424805	0.353847	0.965586	0.451184	0.0152088
PSMA6	0.00109238	0.00110465	0.00148764	0.00112845	0.0011101	0.00151972	0.00125737	0.00120817	0.00160709	9.83831	9.8222	9.39276	9.79144	9.81509	9.36198	9.63537	9.69296	9.28133	0.0282513	0.14787	0.898181	0.489552	0.0466362	0.310201
PSMA7	0.000958194	0.000846205	0.000755542	0.00094307	0.000806074	0.000742131	0.000940875	0.000836365	0.000720541	10.0274	10.2067	10.3702	10.0503	10.2768	10.396	10.0537	10.2236	10.4386	-0.0396286	-0.0372072	0.793594	0.815121	0.100401	0.0887782
PSMB1	0.000638072	0.000866998	0.000834617	0.000685981	0.00090278	0.00087814	0.000690555	0.000970591	0.000906555	10.614	10.1717	10.2266	10.5095	10.1133	10.1533	10.5	10.0088	10.1073	0.0787102	0.13205	0.696525	0.553889	0.157063	0.256577
PSMB2	0.000793468	0.00110231	0.000671909	0.000750459	0.00104038	0.000613869	0.000787825	0.00111723	0.000615873	10.2995	9.82525	10.5394	10.3799	9.90867	10.6698	10.3098	9.80586	10.6651	-0.0980497	-0.0388451	0.764185	0.910851	0.116801	0.0405529
PSMB3	0.000706384	0.000622153	0.000722115	0.000699201	0.000622117	0.000717807	0.000760547	0.000682706	0.000788942	10.4673	10.6504	10.4355	10.482	10.6505	10.4441	10.3607	10.5164	10.3078	-0.00781986	0.122757	0.936526	0.251711	0.0284802	0.599098
PSMB4	0.000474376	0.000493753	0.000540175	0.000435434	0.000491836	0.000524864	0.000479617	0.000504225	0.000525452	11.0417	10.9839	10.8543	11.1653	10.9895	10.8958	11.0258	10.9536	10.8942	-0.0568903	0.00208673	0.587119	0.976724	0.231274	0.010228
PSMB5	0.000573542	0.000615965	0.000530907	0.00056152	0.000641571	0.000529253	0.000587399	0.00066661	0.000531762	10.7678	10.6649	10.8793	10.7984	10.6061	10.8838	10.7334	10.5509	10.8769	0.00789822	0.050252	0.942464	0.679128	0.0257353	0.168048
PSMB6	0.000527919	0.000456355	0.00026566	0.00056931	0.00048282	0.000262947	0.000582217	0.000487329	0.000263555	10.8874	11.0976	11.8781	10.7785	11.0162	11.8929	10.7462	11.0028	11.8896	0.0584728	0.0748358	0.903634	0.878432	0.0440074	0.0562919
PSMB7	0.00078143	0.000602727	0.000837113	0.000743203	0.000541789	0.000770083	0.000845973	0.000617696	0.000842707	10.3216	10.6962	10.2223	10.394	10.85	10.3427	10.2071	10.6608	10.2127	-0.115514	0.053165	0.621723	0.811189	0.206403	0.0908778
PSMC1	0.000944634	0.000941247	0.0010672	0.000934568	0.000942714	0.00107949	0.000796375	0.000796351	0.000945391	10.048	10.0531	9.87196	10.0634	10.0509	9.85543	10.2943	10.2943	10.0468	0.00110628	-0.220774	0.99077	0.0958168	0.00402707	1.01856
PSMC2	0.00087008	0.000989084	0.000962617	0.000861031	0.000980576	0.00103612	0.000798152	0.000859761	0.000867947	10.1666	9.98162	10.0208	10.1816	9.99408	9.91459	10.291	10.1838	10.1701	0.026203	-0.158666	0.800679	0.0800674	0.0965418	1.09654
PSMC3	0.000968218	0.000944046	0.000988122	0.000982153	0.000947504	0.00101643	0.000905453	0.000843005	0.000904278	10.0124	10.0489	9.98302	9.99176	10.0436	9.94227	10.1091	10.2122	10.1109	0.0222137	-0.12931	0.559045	0.0295444	0.252553	1.52953
PSMC4	0.00121414	0.00123816	0.00083835	0.0012538	0.0012667	0.000859187	0.00109774	0.00104648	0.000747049	9.68585	9.65759	10.2202	9.63948	9.62471	10.1847	9.83125	9.90024	10.3865	0.0382209	-0.184803	0.890113	0.505624	0.0505549	0.296172
PSMC5	0.000701976	0.000667653	0.000883152	0.000667997	0.000645127	0.000870907	0.000604647	0.000590892	0.000761068	10.4763	10.5486	10.1451	10.5479	10.5981	10.1652	10.6916	10.7248	10.3597	-0.0470795	-0.202056	0.811395	0.301241	0.0907675	0.521086
PSMC6	0.00077333	0.000882277	0.00101894	0.000797822	0.000849145	0.00104051	0.000699142	0.000781715	0.000887723	10.3366	10.1465	9.93871	10.2916	10.2017	9.9085	10.4821	10.3211	10.1376	0.00665793	-0.172994	0.969385	0.318657	0.0135037	0.496677
PSMD1	0.00170277	0.00144304	0.00153735	0.00171995	0.00150036	0.00154536	0.00151595	0.00133419	0.0014149	9.1979	9.43667	9.34534	9.18342	9.38048	9.33784	9.36556	9.54982	9.46509	0.0260599	-0.133518	0.790525	0.202143	0.102084	0.694341
PSMD11	0.000836495	0.000994893	0.000972797	0.000912779	0.00103886	0.00101925	0.000739227	0.000954564	0.000862255	10.2234	9.97317	10.0056	10.0974	9.91079	9.93828	10.4017	10.0329	10.1796	0.0851952	-0.137354	0.43265	0.359775	0.363864	0.443969
PSMD12	0.00105105	0.000978667	0.000841476	0.00103016	0.00100635	0.000830229	0.00088691	0.000889554	0.000703302	9.89395	9.9969	10.2148	9.92291	9.95666	10.2342	10.1389	10.1346	10.4736	-0.00271149	-0.213828	0.985119	0.218944	0.00651152	0.659666
PSMD13	0.00100856	0.000762064	0.000824545	0.0010065	0.000759656	0.000857789	0.000943355	0.000674432	0.000754172	9.95349	10.3578	10.2441	9.95643	10.3624	10.1871	10.0499	10.534	10.3728	0.0165035	-0.13379	0.926581	0.512621	0.0331164	0.290204
PSMD14	0.000441439	0.000418515	0.000501191	0.000491433	0.000460814	0.000492032	0.000417249	0.00041933	0.000449342	11.1455	11.2224	10.9624	10.9907	11.0835	10.989	11.2268	11.2196	11.1199	0.0890254	-0.0786821	0.344994	0.404497	0.462189	0.393084
PSMD2	0.00173399	0.00163969	0.00134801	0.00173088	0.00159094	0.00134874	0.00152809	0.00141836	0.00116926	9.17169	9.25236	9.53496	9.17428	9.29591	9.53417	9.35406	9.46156	9.74018	-0.0151165	-0.198931	0.925878	0.279765	0.033446	0.553206
PSMD3	0.000626706	0.000579998	0.000910306	0.000610908	0.000566745	0.000911241	0.000629779	0.000564367	0.000826477	10.6399	10.7517	10.1014	10.6768	10.785	10.0999	10.6329	10.7911	10.2407	-0.0228996	-0.0572444	0.941345	0.835876	0.0262511	0.0778581
PSMD4	0.00061478	0.00078553	0.000787472	0.000669377	0.000819253	0.000752012	0.00063026	0.000799201	0.000740804	10.6676	10.314	10.3105	10.5449	10.2534	10.377	10.6318	10.2892	10.3986	0.0389728	-0.0091217	0.80205	0.956091	0.0957984	0.0195009
PSMD5	0.000236729	0.000160682	0.000181134	0.0002426	0.000162687	0.000189543	0.000253599	0.000167412	0.000188405	12.0445	12.6035	12.4307	12.0091	12.5856	12.3652	11.9452	12.5443	12.3739	0.0395687	0.0717625	0.874779	0.782491	0.0581018	0.10652
PSMD6	0.000525861	0.000487986	0.000554935	0.000520856	0.000499639	0.000544774	0.000495828	0.000464663	0.000515499	10.893	11.0009	10.8154	10.9068	10.9668	10.8421	10.9779	11.0715	10.9217	-0.00213806	-0.0872825	0.975233	0.276272	0.0108915	0.558663
PSMD7	0.000392818	0.0003027	0.000271216	0.000405143	0.000324572	0.000282489	0.00035191	0.000280348	0.000239291	11.3139	11.6898	11.8483	11.2693	11.5892	11.7895	11.4725	11.8005	12.0289	0.0679885	-0.150001	0.771961	0.543604	0.112405	0.264717
PSMD8	0.000550832	0.000433289	0.000603513	0.000578702	0.000452781	0.000639002	0.000574111	0.000449123	0.000564906	10.8261	11.1724	10.6943	10.7549	11.1089	10.6119	10.7664	11.1206	10.7897	0.0723767	0.00537492	0.742214	0.977949	0.129471	0.00968398
PSMD9	0.000194532	0.000114575	0.000222855	0.000202743	0.000115702	0.000222522	0.000198013	0.000106021	0.000226984	12.3277	13.0914	12.1316	12.2681	13.0773	12.1338	12.3021	13.2034	12.1051	0.0238698	-0.0199555	0.956933	0.966548	0.0191183	0.0147765
PSME1	0.000951615	0.000808744	0.000833879	0.000910508	0.000759279	0.00082459	0.000942725	0.000795169	0.000840073	10.0373	10.272	10.2279	10.101	10.3631	10.244	10.0509	10.2965	10.2172	-0.0569733	-0.00909546	0.614643	0.933289	0.211377	0.029984
PSME2	0.000798748	0.000827285	0.000728475	0.00072976	0.000781599	0.000768734	0.00071354	0.00074775	0.000618931	10.29	10.2393	10.4228	10.4203	10.3213	10.3452	10.4527	10.3852	10.6579	-0.0448893	-0.181225	0.511165	0.13991	0.291439	0.854152
PSME3	0.000729453	0.000791065	0.00075437	0.00070797	0.000756079	0.000738698	0.000812994	0.000862542	0.000793333	10.4209	10.3039	10.3724	10.464	10.3692	10.4027	10.2645	10.1791	10.2998	-0.0462243	0.117962	0.35126	0.0751073	0.454372	1.12432
[truncated: 787 more rows]
